# Supplementary material for: Gut microbiota associates with frailty in older women
Source: Nat Commun. 2026 Jul 8;17:5925. doi: 10.1038/s41467-026-75176-5 (PMC13346421; doi:10.1038/s41467-026-75176-5)
Supplement: Supplementary file 3 — Supplementary Data [file 41467_2026_75176_MOESM3_ESM.xlsx]

## Sheet: Overview
Supplementary	Description
Table 1	Microbial species significantly associated with the Frailty Mortality Index after correction for multiple comparisons (Bonferroni-adjusted), before and after adjustment for Gene Richness.
Table 2	Comparison of microbial species significantly associated with the Frailty Mortality Index (FMI) and Charlson Comorbidity Index (CCI) after correction for multiple comparisons (Bonferroni-adjusted).
Table 3	Sensitivity analysis of microbial species significantly associated with the Frailty Mortality Index adjusted for comorbidities.
Table 4	Stratified analyses of FMI–microbiome associations by PPI, statin, and metformin use (users vs. non-users) after Bonferroni correction in the main analysis.
Table 5	Associations between clinical outcomes and microbial species positively associated with the Frailty Mortality Index after Bonferroni correction in the main analysis.
Table 6	Associations between incident hip fracture, falls, death and microbial species positively associated with the Frailty Mortality Index after Bonferroni correction in the main analysis.
Table 7	Associations between clinical outcomes and microbial species negatively associated with the Frailty Mortality Index after Bonferroni correction in the main analysis.
Table 8	Associations between hip fracture, falls, death and microbial species negatively associated with the Frailty Mortality Index after Bonferroni correction in the main analysis.
Table 9	Associations of gut metabolic modules (GMMs) with the FMI and risk of adverse outcomes.
Table 10	Association between butyrate production potential and bacterial species positively associated with the Frailty Mortality Index after Bonferroni correction in the main analysis.
Table 11	Association between butyrate production potential and bacterial species negatively associated with the Frailty Mortality Index after Bonferroni correction in the main analysis.
Table 12	The association between butyrate production potential and the risk of incident fracture, falls, and death.
Table 13	Associations between measures of physical function, death and bacterial species in SUPERB and the Chinese Elderly cohort.
Table 14	SUPERB relevant metadata

## Sheet: Table 1
Supplementary Data 1 | Microbial species significantly associated with the Frailty Mortality Index after correction for multiple comparisons (Bonferroni-adjusted), before and after adjustment for Gene Richness.
Associations between microbial species and the Frailty Mortality Index were assessed using linear regression models. P-values were derived from two-sided tests and adjusted for multiple comparisons using Bonferroni correction based on the number of analyzed species (n = 2,057), corresponding to a significance threshold of P < 2.43 × 10⁻⁵. Green P-values indicate statistical significance after Bon…
					Frailty-Mortality Index (FMI)
		Relative Abundance			Main model					Gene richness model							Taconomic classification
Species	Prevalence (%)	Mean	SD	FMI association	FMI Beta	Lower_CI	Upper_CI	p-value	Bonf_p-value	FMI Beta2	Lower_CI2	Upper_CI3	p-value3	Bonf_p-value2	Main model	Gene richness model	Phylum	Class	Order	Family	Genus
†Clostridium_AP scindens	81.3855	0.000106221	0.000510535	+	0.192654	0.153366	0.231942	1.9948e-21	4.1053e-18	0.11848	0.0743344	0.162626	1.58647e-07	0.000326496	●	●	Firmicutes_A	Clostridia	Lachnospirales	Lachnospiraceae	Clostridium_AP
Clostridium_Q symbiosum	87.2762	0.000261942	0.00135968	+	0.183043	0.144595	0.221491	2.60484e-20	5.36077e-17	0.093911	0.047041	0.140781	8.87731e-05	0.182695	●	○	Firmicutes_A	Clostridia	Lachnospirales	Lachnospiraceae	Clostridium_Q
Enterocloster clostridioformis_A	23.9397	2.68332e-05	0.000321956	+	0.244189	0.192618	0.295759	4.11075e-20	8.45993e-17	0.118593	0.0541699	0.183017	0.000315834	0.649986	●	○	Firmicutes_A	Clostridia	Lachnospirales	Lachnospiraceae	Enterocloster
Enterocloster bolteae	97.5495	0.000642743	0.0019971	+	0.16793	0.130483	0.205377	3.09193e-18	6.3632e-15	0.0711594	0.0243186	0.118	0.00293901	1	●	○	Firmicutes_A	Clostridia	Lachnospirales	Lachnospiraceae	Enterocloster
Hungatella effluvii	84.9199	0.000194001	0.00104404	+	0.167004	0.128434	0.205574	3.99169e-17	8.2149e-14	0.0884511	0.0452148	0.131687	6.2956e-05	0.129563	●	○	Firmicutes_A	Clostridia	Lachnospirales	Lachnospiraceae	Hungatella
Enterocloster clostridioformis	90.6221	0.000481607	0.00238642	+	0.162377	0.124146	0.200608	1.51654e-16	3.12103e-13	0.0746053	0.0301496	0.119061	0.00102136	1	●	○	Firmicutes_A	Clostridia	Lachnospirales	Lachnospiraceae	Enterocloster
Enterocloster aldenensis	95.0047	0.000259364	0.000771376	+	0.155102	0.117651	0.192554	8.10124e-16	1.66723e-12	0.0701098	0.0270076	0.113212	0.00145336	1	●	○	Firmicutes_A	Clostridia	Lachnospirales	Lachnospiraceae	Enterocloster
Blautia_A caecimuris	96.8897	0.000833845	0.00521019	+	0.157363	0.119358	0.195368	8.20424e-16	1.68843e-12	0.0656058	0.02087	0.110342	0.00408962	1	●	○	Firmicutes_A	Clostridia	Lachnospirales	Lachnospiraceae	Blautia_A
Enterocloster lavalensis	88.8784	0.000201984	0.000769367	+	0.157622	0.119419	0.195826	1.03207e-15	2.124e-12	0.0784051	0.0357148	0.121095	0.000326029	0.670968	●	○	Firmicutes_A	Clostridia	Lachnospirales	Lachnospiraceae	Enterocloster
Sellimonas intestinalis	62.9123	0.00023746	0.000791996	+	0.170249	0.128637	0.211861	1.76595e-15	3.63432e-12	0.0881978	0.0423963	0.133999	0.00016499	0.33955	●	○	Firmicutes_A	Clostridia	Lachnospirales	Lachnospiraceae	Sellimonas
Enterocloster sp900555905	11.8756	1.61169e-06	6.7657e-06	+	0.251062	0.188974	0.313151	3.68016e-15	7.57378e-12	0.127372	0.0589585	0.195786	0.000269658	0.554957	●	○	Firmicutes_A	Clostridia	Lachnospirales	Lachnospiraceae	Enterocloster
Erysipelatoclostridium ramosum	84.59	0.000413082	0.00227252	+	0.155953	0.117119	0.194786	5.61523e-15	1.15561e-11	0.0735212	0.0300231	0.117019	0.000939502	1	●	○	Firmicutes	Bacilli	Erysipelotrichales	Erysipelatoclostridiaceae	Erysipelatoclostridium
Blautia sp001304935	62.2997	0.000207926	0.00112908	+	0.164985	0.123366	0.206605	1.22907e-14	2.52942e-11	0.0558268	0.00584557	0.105808	0.0286913	1	●	○	Firmicutes_A	Clostridia	Lachnospirales	Lachnospiraceae	Blautia
†Massilioclostridium methylpentosum	68.3318	3.28558e-05	6.62802e-05	+	0.156936	0.116615	0.197256	3.59138e-14	7.39106e-11	0.115001	0.0744908	0.155511	2.9774e-08	6.12748e-05	●	●	Firmicutes_A	Clostridia	Oscillospirales	Ruminococcaceae	Massilioclostridium
Anaerostipes caccae	28.4637	4.86899e-05	0.000285461	+	0.189395	0.140323	0.238468	5.81364e-14	1.19645e-10	0.0661871	0.00860562	0.123769	0.0243683	1	●	○	Firmicutes_A	Clostridia	Lachnospirales	Lachnospiraceae	Anaerostipes
Eggerthella lenta	96.7012	0.000759175	0.00178845	+	0.144184	0.10677	0.181598	6.3244e-14	1.30156e-10	0.049088	0.00500936	0.0931667	0.0291666	1	●	○	Actinobacteriota	Coriobacteriia	Coriobacteriales	Eggerthellaceae	Eggerthella
†Hungatella sp005845265	99.7644	0.000300485	0.00119388	+	0.136844	0.0995234	0.174164	9.22025e-13	1.89753e-09	0.0884518	0.0503603	0.126543	5.64114e-06	0.0116095	●	●	Firmicutes_A	Clostridia	Lachnospirales	Lachnospiraceae	Hungatella
Anaerostipes sp900756035	99.3874	6.30349e-05	0.00011871	+	0.132258	0.0945451	0.169971	8.25154e-12	1.69817e-08	0.0499411	0.00815194	0.0917303	0.0192574	1	●	○	Firmicutes_A	Clostridia	Lachnospirales	Lachnospiraceae	Anaerostipes
Muricomes contortus_B	71.9133	7.03817e-05	0.000149279	+	0.139417	0.0993582	0.179475	1.17893e-11	2.42623e-08	0.0690404	0.0266212	0.11146	0.0014438	1	●	○	Firmicutes_A	Clostridia	Lachnospirales	Lachnospiraceae	Muricomes
Flavonifractor plautii	99.9529	0.00126668	0.00225918	+	0.127942	0.0908689	0.165014	1.73912e-11	3.57912e-08	0.0266853	-0.0170615	0.0704321	0.231994	1	●	○	Firmicutes_A	Clostridia	Oscillospirales	Oscillospiraceae	Flavonifractor
Lactonifactor sp009677585	73.7983	4.29123e-05	9.19668e-05	+	0.138103	0.098028	0.178177	1.85715e-11	3.82202e-08	0.0774895	0.0359802	0.118999	0.000259608	0.534273	●	○	Firmicutes_A	Clostridia	Lachnospirales	Lachnospiraceae	Lactonifactor
Enterocloster citroniae	96.8897	0.000209731	0.000294181	+	0.128647	0.0912025	0.166092	2.13248e-11	4.38864e-08	0.0191688	-0.0260284	0.064366	0.40592	1	●	○	Firmicutes_A	Clostridia	Lachnospirales	Lachnospiraceae	Enterocloster
Anaerotruncus colihominis	99.7644	0.00019459	0.000377157	+	0.126799	0.0895607	0.164038	3.1877e-11	6.56028e-08	0.0770286	0.0389865	0.115071	7.4745e-05	0.153825	●	○	Firmicutes_A	Clostridia	Oscillospirales	Ruminococcaceae	Anaerotruncus
Enterocloster asparagiformis	64.279	0.000107997	0.000367264	+	0.13803	0.0970009	0.179059	5.42306e-11	1.11607e-07	0.0666988	0.0234088	0.109989	0.00255987	1	●	○	Firmicutes_A	Clostridia	Lachnospirales	Lachnospiraceae	Enterocloster
Blautia coccoides	80.6315	9.95947e-05	0.000750542	+	0.132007	0.0925737	0.17144	6.72008e-11	1.38299e-07	0.0524595	0.00972748	0.0951914	0.0162078	1	●	○	Firmicutes_A	Clostridia	Lachnospirales	Lachnospiraceae	Blautia
UMGS1202 sp900549565	27.6155	6.55985e-06	4.90181e-05	+	0.165611	0.114883	0.21634	1.93196e-10	3.97597e-07	0.0799797	0.0267742	0.133185	0.0032518	1	●	○	Firmicutes_A	Clostridia	Oscillospirales	Oscillospiraceae	UMGS1202
Anaerostipes rhamnosivorans	8.57681	2.25259e-06	1.50127e-05	+	0.217914	0.150935	0.284892	2.22308e-10	4.57509e-07	0.0836033	0.0112682	0.155938	0.0235957	1	●	○	Firmicutes_A	Clostridia	Lachnospirales	Lachnospiraceae	Anaerostipes
Massilimaliae timonensis	86.5221	3.85203e-05	4.89559e-05	+	0.123606	0.0849911	0.162221	4.27473e-10	8.79739e-07	0.0594043	0.0190265	0.0997822	0.00397255	1	●	○	Firmicutes_A	Clostridia	Oscillospirales	Ruminococcaceae	Massilimaliae
Fusobacterium_A ulcerans_A	91.9887	3.96371e-05	8.76398e-05	+	0.121027	0.0825642	0.15949	8.32863e-10	1.71403e-06	0.0603549	0.0204404	0.100269	0.00307411	1	●	○	Fusobacteriota	Fusobacteriia	Fusobacteriales	Fusobacteriaceae	Fusobacterium_A
Mediterraneibacter torques	99.7644	0.00431269	0.00724126	+	0.118195	0.0804914	0.155899	9.60636e-10	1.97699e-06	0.0786709	0.0408878	0.116454	4.65344e-05	0.0957679	●	○	Firmicutes_A	Clostridia	Lachnospirales	Lachnospiraceae	Mediterraneibacter
Blautia sp900547685	22.573	5.1508e-06	2.28622e-05	+	0.1647	0.112084	0.217315	1.01572e-09	2.09035e-06	0.0686514	0.0129131	0.12439	0.0158613	1	●	○	Firmicutes_A	Clostridia	Lachnospirales	Lachnospiraceae	Blautia
Murimonas intestini	15.6456	1.82846e-05	0.000172295	+	0.177704	0.120892	0.234516	1.04482e-09	2.15023e-06	0.104714	0.0469909	0.162436	0.000385587	0.793538	●	○	Firmicutes_A	Clostridia	Lachnospirales	Lachnospiraceae	Murimonas
Eisenbergiella massiliensis	81.4326	0.000538685	0.00261428	+	0.118116	0.0791401	0.157093	3.34055e-09	6.87485e-06	0.0525807	0.0118532	0.0933082	0.0114658	1	●	○	Firmicutes_A	Clostridia	Lachnospirales	Lachnospiraceae	Eisenbergiella
Muricomes oroticus	22.8558	8.12912e-06	4.29097e-05	+	0.156627	0.104841	0.208413	3.5829e-09	7.3736e-06	0.0977502	0.0456299	0.149871	0.000243026	0.500148	●	○	Firmicutes_A	Clostridia	Lachnospirales	Lachnospiraceae	Muricomes
Ruminococcus_G gauvreauii	28.9821	1.29076e-05	6.39932e-05	+	0.147781	0.0985554	0.197006	4.65466e-09	9.57928e-06	0.0977877	0.0485651	0.14701	0.000101805	0.209515	●	○	Firmicutes_A	Clostridia	Lachnospirales	Lachnospiraceae	Ruminococcus_G
Blautia_A sp900540785	15.41	5.19793e-06	3.35188e-05	+	0.169895	0.112708	0.227083	6.6913e-09	1.37707e-05	0.0903677	0.031922	0.148813	0.00247161	1	●	○	Firmicutes_A	Clostridia	Lachnospirales	Lachnospiraceae	Blautia_A
Collinsella sp900547505	12.394	1.47031e-06	4.40803e-06	+	0.184569	0.121963	0.247176	8.69007e-09	1.78842e-05	0.0991094	0.0352461	0.162973	0.00238183	1	●	○	Actinobacteriota	Coriobacteriia	Coriobacteriales	Coriobacteriaceae	Collinsella
Ruminococcus_B gnavus	99.4345	0.00236715	0.0104011	+	0.109659	0.0721192	0.1472	1.18254e-08	2.43366e-05	0.0191116	-0.0227239	0.060947	0.370688	1	●	○	Firmicutes_A	Clostridia	Lachnospirales	Lachnospiraceae	Ruminococcus_B
Faecalimonas sp000209385	20.7352	7.91706e-06	6.25333e-05	+	0.152873	0.100036	0.20571	1.6204e-08	3.33478e-05	0.099712	0.0469227	0.152501	0.000219345	0.451412	●	○	Firmicutes_A	Clostridia	Lachnospirales	Lachnospiraceae	Faecalimonas							Species identifyed on whole-genome shotgun sequencing analyses, UHGG catalogue
Lawsonibacter sp900754605	99.6701	0.000166692	0.000251047	+	0.107428	0.0702899	0.144565	1.6312e-08	3.35701e-05	0.0367926	-0.00265364	0.0762388	0.0676715	1	●	○	Firmicutes_A	Clostridia	Oscillospirales	Oscillospiraceae	Lawsonibacter						●	Species associated with FMI at bonferroni-corrected significance level.
Longicatena caecimuris	55.1367	0.000229552	0.00114341	+	0.121907	0.0794705	0.164344	2.04219e-08	4.20283e-05	0.0487612	0.00435925	0.0931631	0.0314791	1	●	○	Firmicutes	Bacilli	Erysipelotrichales	Erysipelotrichaceae	Longicatena						○	Species not associated with FMI at bonferroni-corrected significance level.
†Actinomyces oris	92.9783	4.63525e-05	7.03308e-05	+	0.111247	0.0724084	0.150085	2.24156e-08	4.61313e-05	0.11307	0.0752688	0.150871	5.28711e-09	1.08809e-05	●	●	Actinobacteriota	Actinomycetia	Actinomycetales	Actinomycetaceae	Actinomyces
Faecalimonas umbilicata	48.4449	0.00035968	0.00252858	+	0.126511	0.0821901	0.170832	2.50338e-08	5.15195e-05	0.0362556	-0.0113426	0.0838539	0.135607	1	●	○	Firmicutes_A	Clostridia	Lachnospirales	Lachnospiraceae	Faecalimonas
Ruminococcus_B sp900544395	77.3327	8.55891e-05	0.000390595	+	0.11356	0.0733739	0.153745	3.43495e-08	7.06912e-05	0.029041	-0.0143487	0.0724306	0.189719	1	●	○	Firmicutes_A	Clostridia	Lachnospirales	Lachnospiraceae	Ruminococcus_B						2.4e-05	Bonferroni-adjusted threshold (α = 0.05 / 2058; P < 2.43×10⁻⁵)
Blautia sp900556555	54.0999	2.74458e-05	0.000231779	+	0.123503	0.0796548	0.167352	3.80431e-08	7.82927e-05	0.0245884	-0.0234103	0.0725871	0.31547	1	●	○	Firmicutes_A	Clostridia	Lachnospirales	Lachnospiraceae	Blautia
†Emergencia sp900551775	99.3402	4.56079e-05	4.66717e-05	+	0.108409	0.0699052	0.146914	3.84933e-08	7.92192e-05	0.0902769	0.052541	0.128013	2.9249e-06	0.00601943	●	●	Firmicutes_A	Clostridia	Peptostreptococcales	Anaerovoracaceae	Emergencia
Anaerostipes sp000508985	22.2903	1.88454e-05	0.0002728	+	0.147224	0.0947286	0.199719	4.34328e-08	8.93847e-05	0.0319498	-0.0251808	0.0890805	0.273157	1	●	○	Firmicutes_A	Clostridia	Lachnospirales	Lachnospiraceae	Anaerostipes
†Streptococcus mutans	47.9265	5.78935e-05	0.000271331	+	0.128764	0.082824	0.174705	4.42291e-08	9.10235e-05	0.11683	0.0719886	0.161672	3.58098e-07	0.000736965	●	●	Firmicutes	Bacilli	Lactobacillales	Streptococcaceae	Streptococcus
Ruthenibacterium lactatiformans	99.9057	0.00161146	0.00316777	+	0.102165	0.0651145	0.139216	7.24451e-08	0.000149092	0.0718018	0.0350979	0.108506	0.00012972	0.266964	●	○	Firmicutes_A	Clostridia	Oscillospirales	Ruminococcaceae	Ruthenibacterium
UBA1417 sp900549945	32.5165	5.3935e-05	0.000525068	+	0.130667	0.0831877	0.178146	7.67426e-08	0.000157936	0.0600984	0.0113472	0.10885	0.0157693	1	●	○	Firmicutes_A	Clostridia	Oscillospirales	Acutalibacteraceae	UBA1417
†Lactobacillus paragasseri	15.2686	3.82893e-05	0.000424131	+	0.161062	0.101795	0.220329	1.11024e-07	0.000228488	0.151203	0.0934251	0.208982	3.18048e-07	0.000654542	●	●	Firmicutes	Bacilli	Lactobacillales	Lactobacillaceae	Lactobacillus
UBA1691 sp900544715	9.61357	3.50707e-05	0.000532484	+	0.172336	0.108281	0.23639	1.47981e-07	0.000304546	0.0715351	0.00540258	0.137668	0.0341148	1	●	○	Firmicutes_A	Clostridia	Oscillospirales	Acutalibacteraceae	UBA1691
OF09 33XD sp003481995	98.5862	0.000221122	0.000189323	+	0.0993015	0.0622649	0.136338	1.63154e-07	0.00033577	0.0687626	0.0320719	0.105453	0.000245551	0.505344	●	○	Firmicutes_A	Clostridia	Lachnospirales	Lachnospiraceae	OF09-33XD
†F0422 sp003999875	32.7521	4.7606e-05	0.000237052	+	0.132035	0.0825259	0.181543	1.89497e-07	0.000389984	0.134702	0.0865134	0.182891	4.80391e-08	9.88645e-05	●	●	Firmicutes_C	Negativicutes	Veillonellales	Veillonellaceae	F0422
Dorea_B phocaeensis	29.6418	5.67059e-05	0.000475852	+	0.129474	0.0805544	0.178394	2.33976e-07	0.000481523	0.0507243	0.000110833	0.101338	0.0496299	1	●	○	Firmicutes_A	Clostridia	Lachnospirales	Lachnospiraceae	Dorea_B
Mediterraneibacter sp900752395	21.9604	9.13195e-05	0.00136069	+	0.138405	0.0859291	0.19088	2.57287e-07	0.000529496	0.0813078	0.0287186	0.133897	0.002473	1	●	○	Firmicutes_A	Clostridia	Lachnospirales	Lachnospiraceae	Mediterraneibacter
Lawsonibacter sp902363045	99.8586	0.000401023	0.000922468	+	0.0973679	0.0600324	0.134703	3.48938e-07	0.000718114	0.0389268	0.000434104	0.0774195	0.0475997	1	●	○	Firmicutes_A	Clostridia	Oscillospirales	Oscillospiraceae	Lawsonibacter
†Blautia_A sp900542045	43.7795	1.32752e-05	3.41802e-05	+	0.117372	0.0722295	0.162514	3.78263e-07	0.000778465	0.0983902	0.0542049	0.142576	1.33719e-05	0.0275193	●	●	Firmicutes_A	Clostridia	Lachnospirales	Lachnospiraceae	Blautia_A
Hydrogeniiclostridium mannosilyticum	66.2582	0.000100141	0.000313866	+	0.105872	0.064872	0.146872	4.53444e-07	0.000933187	0.0344676	-0.00832981	0.077265	0.114599	1	●	○	Firmicutes_A	Clostridia	Oscillospirales	Acutalibacteraceae	Hydrogeniiclostridium
Agathobaculum desmolans	29.8775	5.43355e-06	2.07821e-05	+	0.128553	0.0785788	0.178528	5.01136e-07	0.00103134	0.0820703	0.0323637	0.131777	0.00123069	1	●	○	Firmicutes_A	Clostridia	Oscillospirales	Butyricicoccaceae	Agathobaculum
UBA1691 sp900549825	8.90669	1.79548e-06	1.59894e-05	+	0.168878	0.10252	0.235236	6.60548e-07	0.00135941	0.0636599	-0.00480864	0.132128	0.0685467	1	●	○	Firmicutes_A	Clostridia	Oscillospirales	Acutalibacteraceae	UBA1691
†Enterocloster sp900770345	52.7333	1.1164e-05	3.10406e-05	+	0.114179	0.0691774	0.159182	7.13819e-07	0.00146904	0.123036	0.0792369	0.166834	4.1301e-08	8.49974e-05	●	●	Firmicutes_A	Clostridia	Lachnospirales	Lachnospiraceae	Enterocloster
†Citrobacter_B koseri	30.9614	4.31857e-05	0.00023083	+	0.126582	0.076558	0.176606	7.63757e-07	0.00157181	0.12756	0.0788612	0.176259	3.10255e-07	0.000638505	●	●	Proteobacteria	Gammaproteobacteria	Enterobacterales	Enterobacteriaceae	Citrobacter_B
Eggerthella sp014287365	92.7898	2.94486e-05	6.36211e-05	+	0.0967549	0.0579002	0.13561	1.13765e-06	0.00234128	0.0188376	-0.0225007	0.0601759	0.371876	1	●	○	Actinobacteriota	Coriobacteriia	Coriobacteriales	Eggerthellaceae	Eggerthella
Streptococcus sp900550895	58.7653	1.32658e-05	2.61886e-05	+	0.107393	0.0639442	0.150842	1.36323e-06	0.00280552	0.0502139	0.006168	0.0942597	0.0255586	1	●	○	Firmicutes	Bacilli	Lactobacillales	Streptococcaceae	Streptococcus
Merdimonas faecis	73.7983	8.91753e-05	0.000399316	+	0.100153	0.0595865	0.140719	1.40135e-06	0.00288399	0.0764606	0.0366031	0.116318	0.00017465	0.35943	●	○	Firmicutes_A	Clostridia	Lachnospirales	Lachnospiraceae	Merdimonas
Rubneribacter badeniensis	26.0603	4.12724e-05	0.000409317	+	0.122609	0.0725677	0.17265	1.68084e-06	0.00345917	0.0637953	0.0134636	0.114127	0.0130594	1	●	○	Actinobacteriota	Coriobacteriia	Coriobacteriales	Eggerthellaceae	Rubneribacter
†Escherichia marmotae	41.2347	0.000154171	0.00180793	+	0.11391	0.0673363	0.160484	1.75326e-06	0.0036082	0.114042	0.068698	0.159387	8.90236e-07	0.00183211	●	●	Proteobacteria	Gammaproteobacteria	Enterobacterales	Enterobacteriaceae	Escherichia
Anaerotignum sp001304995	9.99057	3.03582e-05	0.00025972	+	0.15717	0.09282	0.221519	1.81122e-06	0.0037275	0.0511237	-0.0154892	0.117737	0.13267	1	●	○	Firmicutes_A	Clostridia	Lachnospirales	Anaerotignaceae	Anaerotignum
Streptococcus vestibularis	90.9991	0.00031401	0.000971478	+	0.0982054	0.0577736	0.138637	2.06312e-06	0.0042459	0.0661019	0.0261149	0.106089	0.00121404	1	●	○	Firmicutes	Bacilli	Lactobacillales	Streptococcaceae	Streptococcus
Agathobaculum sp900291975	98.8219	0.000113676	0.000153913	+	0.0912452	0.0536114	0.128879	2.15132e-06	0.00442742	0.0048656	-0.0360851	0.0458163	0.815878	1	●	○	Firmicutes_A	Clostridia	Oscillospirales	Butyricicoccaceae	Agathobaculum
Massiliomicrobiota sp002160815	50.1414	3.37747e-05	0.000174797	+	0.106396	0.0624346	0.150357	2.2426e-06	0.00461527	0.0527646	0.00845022	0.0970791	0.0197042	1	●	○	Firmicutes	Bacilli	Erysipelotrichales	Erysipelatoclostridiaceae	Massiliomicrobiota
CAG-1427 sp900548955	20.4995	5.66918e-06	6.77791e-05	+	0.128947	0.0755143	0.182379	2.39668e-06	0.00493237	0.0612875	0.0072921	0.115283	0.026209	1	●	○	Actinobacteriota	Coriobacteriia	Coriobacteriales	Eggerthellaceae	CAG-1427
Anaerofustis sp900549875	69.1329	1.1263e-05	1.37776e-05	+	0.101098	0.0590796	0.143117	2.56794e-06	0.00528482	0.0501643	0.00782882	0.0924998	0.0203053	1	●	○	Firmicutes_A	Clostridia	Eubacteriales	Anaerofustaceae	Anaerofustis
CAG-317 sp900543415	96.1828	0.000174364	0.000680064	+	0.0919183	0.0536997	0.130137	2.59161e-06	0.00533354	0.0148304	-0.0258098	0.0554706	0.47454	1	●	○	Firmicutes_A	Clostridia	Lachnospirales	Lachnospiraceae	CAG-317
Clostridium_AQ innocuum	100	0.000374288	0.0018226	+	0.0897635	0.0522782	0.127249	2.86185e-06	0.00588968	0.0263552	-0.0125462	0.0652566	0.184366	1	●	○	Firmicutes	Bacilli	Erysipelotrichales	Erysipelotrichaceae	Clostridium_AQ
Anaerofustis stercorihominis	22.1489	7.47408e-06	2.49909e-05	+	0.123919	0.0716668	0.176171	3.55832e-06	0.00732303	0.0746375	0.0226673	0.126608	0.00492581	1	●	○	Firmicutes_A	Clostridia	Eubacteriales	Anaerofustaceae	Anaerofustis
Providencia rettgeri	15.4571	4.01037e-06	1.59291e-05	+	0.138191	0.0797718	0.196611	3.76683e-06	0.00775213	0.109343	0.0520806	0.166606	0.000187076	0.385003	●	○	Proteobacteria	Gammaproteobacteria	Enterobacterales	Enterobacteriaceae	Providencia
†Escherichia albertii	51.0839	0.000156532	0.000520227	+	0.105262	0.060692	0.149833	3.90297e-06	0.00803231	0.109375	0.0659923	0.152759	8.37693e-07	0.00172397	●	●	Proteobacteria	Gammaproteobacteria	Enterobacterales	Enterobacteriaceae	Escherichia
UMGS1251 sp900549995	78.1338	1.80961e-05	4.6799e-05	+	0.0958541	0.0551131	0.136595	4.24338e-06	0.00873288	-0.0241157	-0.0709046	0.0226732	0.312511	1	●	○	Firmicutes_A	Clostridia	Lachnospirales	Lachnospiraceae	UMGS1251
Lachnoclostridium_B sp900543315	50.377	2.77333e-05	0.00025802	+	0.103124	0.0591264	0.147121	4.61079e-06	0.00948901	0.0193226	-0.027017	0.0656623	0.413864	1	●	○	Firmicutes_A	Clostridia	Lachnospirales	Lachnospiraceae	Lachnoclostridium_B
UMGS1071 sp900541905	91.3289	9.6131e-05	0.000211168	+	0.0897801	0.0514481	0.128112	4.6836e-06	0.00963885	0.0428213	0.00418652	0.081456	0.0299395	1	●	○	Firmicutes_A	Clostridia	Oscillospirales	Acutalibacteraceae	UMGS1071
Frisingicoccus caecimuris	34.213	4.28794e-05	0.000266935	+	0.112014	0.0641125	0.159915	4.84907e-06	0.00997938	0.0584527	0.010436	0.106469	0.0171228	1	●	○	Firmicutes_A	Clostridia	Lachnospirales	Lachnospiraceae	Frisingicoccus
Blautia_A sp900553515	92.3657	2.97785e-05	0.000204733	+	0.0933109	0.0531883	0.133433	5.45864e-06	0.0112339	-0.00436913	-0.048436	0.0396977	0.845937	1	●	○	Firmicutes_A	Clostridia	Lachnospirales	Lachnospiraceae	Blautia_A
UBA1191 sp900542385	9.70782	1.35721e-05	0.000101777	+	0.151208	0.0860213	0.216394	5.77095e-06	0.0118766	0.0913429	0.0265836	0.156102	0.00575022	1	●	○	Firmicutes_A	Clostridia	Peptostreptococcales	Anaerovoracaceae	UBA1191
UMGS1690 sp900554165	13.2422	5.29218e-06	6.81765e-05	+	0.138189	0.0785782	0.197799	5.84698e-06	0.0120331	0.0732659	0.0136	0.132932	0.0161821	1	●	○	Firmicutes_A	Clostridia	Oscillospirales	Acutalibacteraceae	UMGS1690
UBA1691 sp900544375	36.0038	0.0012969	0.00503908	+	0.107739	0.06102	0.154457	6.53324e-06	0.0134454	0.0435085	-0.003963	0.09098	0.0725806	1	●	○	Firmicutes_A	Clostridia	Oscillospirales	Acutalibacteraceae	UBA1691
Blautia sp900541955	49.623	0.000198209	0.00467155	+	0.103993	0.0588176	0.149168	6.78547e-06	0.0139645	0.0253649	-0.021628	0.0723578	0.29021	1	●	○	Firmicutes_A	Clostridia	Lachnospirales	Lachnospiraceae	Blautia
Lawsonibacter sp900553135	16.6824	3.29877e-06	3.50867e-05	+	0.131563	0.0738912	0.189235	8.19817e-06	0.0168718	0.0687254	0.0110071	0.126444	0.0197025	1	●	○	Firmicutes_A	Clostridia	Oscillospirales	Oscillospiraceae	Lawsonibacter
CAG-110 sp900546915	41.6117	0.000305382	0.00413248	+	0.104098	0.0583718	0.149825	8.55488e-06	0.0176059	0.0737047	0.028685	0.118724	0.00135309	1	●	○	Firmicutes_A	Clostridia	Oscillospirales	Oscillospiraceae	CAG-110
Lawsonibacter sp900066645	99.8115	0.000465325	0.000450993	+	0.0839716	0.0468584	0.121085	9.70489e-06	0.0199727	0.00382492	-0.035982	0.0436319	0.850636	1	●	○	Firmicutes_A	Clostridia	Oscillospirales	Oscillospiraceae	Lawsonibacter
UMGS1472 sp900552095	13.8077	3.58812e-05	0.00018242	+	0.130333	0.0724554	0.18821	1.06854e-05	0.0219905	0.0256626	-0.0347951	0.0861202	0.405525	1	●	○	Firmicutes_A	Clostridia	Lachnospirales	Lachnospiraceae	UMGS1472
Dysosmobacter welbionis	99.9057	0.00230576	0.00269025	+	0.0837995	0.0462838	0.121315	1.25688e-05	0.0258666	0.00934759	-0.0303358	0.049031	0.644355	1	●	○	Firmicutes_A	Clostridia	Oscillospirales	Oscillospiraceae	Dysosmobacter
Catenibacillus sp900553975	21.5363	1.63336e-05	8.43867e-05	+	0.116623	0.0642391	0.169007	1.34244e-05	0.0276275	0.0374349	-0.0162007	0.0910706	0.171467	1	●	○	Firmicutes_A	Clostridia	Lachnospirales	Lachnospiraceae	Catenibacillus
†Ligilactobacillus salivarius	10.4147	4.87606e-05	0.000392619	+	0.142456	0.0778467	0.207066	1.62272e-05	0.0333957	0.144345	0.0814427	0.207247	7.24882e-06	0.0149181	●	●	Firmicutes	Bacilli	Lactobacillales	Lactobacillaceae	Ligilactobacillus
UMGS403 sp900541565	33.7418	0.000218058	0.0034342	+	0.105221	0.057085	0.153357	1.91628e-05	0.039437	0.0978033	0.0508843	0.144722	4.563e-05	0.0939066	●	○	Firmicutes_A	Clostridia	Oscillospirales	Acutalibacteraceae	UMGS403
Clostridium_AQ sp003481775	66.6824	3.99764e-05	0.000346971	+	0.0905044	0.0490804	0.131928	1.93456e-05	0.0398132	0.0344149	-0.00759346	0.0764232	0.10849	1	●	○	Firmicutes	Bacilli	Erysipelotrichales	Erysipelotrichaceae	Clostridium_AQ
Enterocloster sp900540675	57.6343	3.3459e-05	0.000619821	+	0.092995	0.0503228	0.135667	2.03039e-05	0.0417854	0.0811173	0.0394621	0.122772	0.000139159	0.286389	●	○	Firmicutes_A	Clostridia	Lachnospirales	Lachnospiraceae	Enterocloster
CAG-317 sp000433535	90.1037	0.000439463	0.00140627	+	0.083057	0.0447681	0.121346	2.21619e-05	0.0456091	0.0333644	-0.005341	0.0720698	0.0912671	1	●	○	Firmicutes_A	Clostridia	Lachnospirales	Lachnospiraceae	CAG-317
UMGS1071 sp900542375	74.4109	0.000305542	0.000396328	+	0.0857644	0.0461643	0.125364	2.28357e-05	0.0469958	0.0448434	0.00532993	0.0843568	0.0262303	1	●	○	Firmicutes_A	Clostridia	Oscillospirales	Acutalibacteraceae	UMGS1071
‡Massilistercora sp902406105	48.8219	2.42319e-05	7.84269e-05	+	0.0922048	0.0485057	0.135904	3.68195e-05	0.0757745	0.113492	0.0708705	0.156113	1.97792e-07	0.000407056	○	●	Firmicutes_A	Clostridia	Lachnospirales	Lachnospiraceae	Massilistercora
‡Escherichia sp000208585	52.0264	0.000360674	0.00433278	+	0.0913932	0.0472155	0.135571	5.20393e-05	0.107097	0.0945887	0.0515816	0.137596	1.70322e-05	0.0350524	○	●	Proteobacteria	Gammaproteobacteria	Enterobacterales	Enterobacteriaceae	Escherichia
‡Escherichia fergusonii	65.0801	0.000541466	0.00184073	+	0.0861288	0.0443	0.127958	5.63973e-05	0.116066	0.0935072	0.0527863	0.134228	7.14781e-06	0.0147102	○	●	Proteobacteria	Gammaproteobacteria	Enterobacterales	Enterobacteriaceae	Escherichia
‡Dysosmobacter sp900770295	20.7823	3.60038e-06	1.45252e-05	+	0.109305	0.0553147	0.163294	7.49165e-05	0.154178	0.131124	0.0785018	0.183746	1.11969e-06	0.00230432	○	●	Firmicutes_A	Clostridia	Oscillospirales	Oscillospiraceae	Dysosmobacter
‡Anaerotruncus massiliensis	62.4882	0.000116235	0.000458905	+	0.0824255	0.0407159	0.124135	0.000110704	0.227828	0.110717	0.0699273	0.151507	1.14919e-07	0.000236504	○	●	Firmicutes_A	Clostridia	Oscillospirales	Ruminococcaceae	Anaerotruncus
‡UMGS1537 sp900543695	40.2922	9.11499e-05	0.00052442	+	0.0815893	0.0359993	0.127179	0.000461677	0.95013	0.100837	0.0563835	0.145291	9.21164e-06	0.0189576	○	●	Firmicutes_A	Clostridia	UBA1212	UBA1255	UMGS1537
‡Acutalibacter timonensis	66.164	0.00039934	0.00149554	+	0.0540915	0.012922	0.095261	0.0100873	1	0.0981074	0.0574522	0.138763	2.39926e-06	0.00493769	○	●	Firmicutes_A	Clostridia	Oscillospirales	Acutalibacteraceae	Acutalibacter
‡UBA5446 sp900544295	88.5485	0.000505598	0.0026744	+	0.0350567	-0.0035612	0.0736747	0.0753445	1	0.0902909	0.0516752	0.128907	4.86019e-06	0.0100023	○	●	Firmicutes_A	Clostridia	Oscillospirales	Oscillospiraceae	UBA5446
‡Intestinimonas massiliensis	98.9161	0.00032811	0.00077761	+	0.0299805	-0.0074152	0.0673762	0.116254	1	0.0836619	0.0462411	0.121083	1.23488e-05	0.0254138	○	●	Firmicutes_A	Clostridia	Oscillospirales	Oscillospiraceae	Intestinimonas
‡CAG 83 sp902388735	76.4373	3.04995e-05	0.000255939	+	0.0317546	-0.00919309	0.0727022	0.128673	1	0.0910367	0.0500384	0.132035	1.41355e-05	0.0290909	○	●	Firmicutes_A	Clostridia	Oscillospirales	Oscillospiraceae	CAG-83
‡Extibacter sp001185345	57.5872	1.18379e-05	2.05515e-05	+	0.0326444	-0.0101452	0.075434	0.13499	1	0.0985439	0.055557	0.141531	7.40526e-06	0.01524	○	●	Firmicutes_A	Clostridia	Lachnospirales	Lachnospiraceae	Extibacter
‡UMGS1384 sp900551265	60.9331	5.61074e-05	0.000164232	+	0.0317411	-0.0100765	0.0735588	0.13698	1	0.102086	0.0598508	0.14432	2.31062e-06	0.00475526	○	●	Firmicutes_A	Clostridia	Oscillospirales	Butyricicoccaceae	UMGS1384
‡Anaerotruncus rubiinfantis	85.721	6.86287e-05	7.19923e-05	+	0.0197813	-0.0187435	0.0583062	0.314341	1	0.0957334	0.0562877	0.135179	2.10216e-06	0.00432624	○	●	Firmicutes_A	Clostridia	Oscillospirales	Ruminococcaceae	Anaerotruncus
‡D5 sp900113995	65.2686	0.000140584	0.000394185	+	0.0074861	-0.0335951	0.0485673	0.721005	1	0.10533	0.0623104	0.148349	1.70942e-06	0.00351799	○	●	Firmicutes_A	Clostridia	Oscillospirales	Ruminococcaceae	D5
‡Firm 11 sp900540045	89.7267	0.000823704	0.00218687	+	0.00182895	-0.0365454	0.0402033	0.925583	1	0.106	0.065058	0.146943	4.23312e-07	0.000871175	○	●	Firmicutes_A	Clostridia_A	Christensenellales	CAG-74	Firm-11
CAG-95 sp000438155	94.4863	0.000525391	0.00178374		-0.173826	-0.211617	-0.136034	4.35822e-19	8.96921e-16	-0.0885205	-0.133278	-0.043763	0.000109293	0.224925	●	○	Firmicutes_A	Clostridia	Lachnospirales	Lachnospiraceae	CAG-95
†Faecalibacterium prausnitzii_I	98.4449	0.00212192	0.00333183		-0.166113	-0.202945	-0.129282	2.00645e-18	4.12928e-15	-0.0936314	-0.134804	-0.0524592	8.74281e-06	0.0179927	●	●	Firmicutes_A	Clostridia	Oscillospirales	Ruminococcaceae	Faecalibacterium
Faecalibacterium sp900539945	96.23	0.00288073	0.00347811		-0.157841	-0.195035	-0.120647	1.60489e-16	3.30286e-13	-0.0850831	-0.126149	-0.0440169	5.07192e-05	0.10438	●	○	Firmicutes_A	Clostridia	Oscillospirales	Ruminococcaceae	Faecalibacterium
†Agathobaculum sp003481705	98.7276	0.000476824	0.000806306		-0.156155	-0.193184	-0.119127	2.45019e-16	5.0425e-13	-0.0920263	-0.131702	-0.0523505	5.77972e-06	0.0118947	●	●	Firmicutes_A	Clostridia	Oscillospirales	Butyricicoccaceae	Agathobaculum
CAG-238 sp900551415	74.7408	0.000303351	0.000535754		-0.162983	-0.202572	-0.123394	1.18776e-15	2.4444e-12	-0.0363424	-0.0892381	0.0165534	0.178247	1	●	○	Firmicutes_A	Clostridia	Peptostreptococcales	Anaerovoracaceae	CAG-238
Lawsonibacter sp900549405	79.2648	0.000151334	0.000213651		-0.154773	-0.193789	-0.115756	1.17979e-14	2.42801e-11	-0.0759352	-0.118975	-0.0328956	0.000555109	1	●	○	Firmicutes_A	Clostridia	Oscillospirales	Oscillospiraceae	Lawsonibacter
†UBA9502 sp003480315	97.7851	0.000342163	0.000417684		-0.147144	-0.184556	-0.109732	1.95583e-14	4.02509e-11	-0.103252	-0.141169	-0.0653341	1.04742e-07	0.00021556	●	●	Firmicutes_A	Clostridia	Lachnospirales	Lachnospiraceae	UBA9502
†Faecalibacterium sp900539885	97.9736	0.00129582	0.00209144		-0.142294	-0.179494	-0.105094	9.61625e-14	1.97903e-10	-0.0844347	-0.123289	-0.0455808	2.14214e-05	0.0440853	●	●	Firmicutes_A	Clostridia	Oscillospirales	Ruminococcaceae	Faecalibacterium
†CAG-115_sp003531585	55.4194	0.00204169	0.00438939		-0.161265	-0.203928	-0.118603	1.84526e-13	3.79754e-10	-0.0970433	-0.141375	-0.052712	1.86458e-05	0.0383731	●	●	Firmicutes_A	Clostridia	Oscillospirales	Ruminococcaceae	CAG-115
CAG-269 sp900753165	72.6673	2.10933e-05	5.37253e-05		-0.150519	-0.191024	-0.110013	4.60527e-13	9.47764e-10	-0.0850166	-0.127503	-0.0425299	9.06807e-05	0.186621	●	○	Firmicutes_A	Clostridia	TANB77	CAG-508	CAG-269
UMGS1865 sp900547725	58.1998	0.000122828	0.000423384		-0.155046	-0.196954	-0.113138	5.80132e-13	1.19391e-09	-0.0309866	-0.0827634	0.0207902	0.240935	1	●	○	Firmicutes_A	Clostridia	Oscillospirales	CAG-272	UMGS1865
CAG-95 sp900066375	99.0104	0.000270292	0.000990655		-0.137456	-0.174661	-0.10025	6.24345e-13	1.2849e-09	-0.0609985	-0.101861	-0.0201363	0.00347246	1	●	○	Firmicutes_A	Clostridia	Lachnospirales	Lachnospiraceae	CAG-95
Anaerosacchariphilus sp900553635	73.1857	0.000151956	0.000383706		-0.147459	-0.187501	-0.107417	7.3755e-13	1.51788e-09	-0.0719051	-0.115044	-0.0287665	0.00110471	1	●	○	Firmicutes_A	Clostridia	Lachnospirales	Lachnospiraceae	Anaerosacchariphilus
†Dysosmobacter sp900542115	90.2451	0.000239265	0.000270538		-0.137753	-0.175414	-0.100092	1.04593e-12	2.15252e-09	-0.100323	-0.138028	-0.0626176	2.02121e-07	0.000415965	●	●	Firmicutes_A	Clostridia	Oscillospirales	Oscillospiraceae	Dysosmobacter
SFFH01 sp900542395	79.4533	0.00114315	0.00179836		-0.141378	-0.180215	-0.102541	1.33276e-12	2.74283e-09	-0.0211203	-0.0697554	0.0275147	0.394783	1	●	○	Firmicutes_A	Clostridia_A	Christensenellales	CAG-74	SFFH01
CAG-238 sp900754805	79.1235	4.08765e-05	6.80425e-05		-0.14319	-0.182559	-0.103822	1.39173e-12	2.86417e-09	-0.0221689	-0.0713111	0.0269733	0.376697	1	●	○	Firmicutes_A	Clostridia	Peptostreptococcales	Anaerovoracaceae	CAG-238
Dysosmobacter sp900544615	98.3506	0.000208746	0.000334912		-0.134943	-0.172365	-0.0975205	2.14471e-12	4.41382e-09	-0.0276902	-0.0730361	0.0176557	0.231498	1	●	○	Firmicutes_A	Clostridia	Oscillospirales	Oscillospiraceae	Dysosmobacter
UBA11524 sp000437595	62.2055	0.00716138	0.0118386		-0.148674	-0.189921	-0.107427	2.1877e-12	4.50229e-09	-0.04437	-0.0922153	0.00347526	0.0692645	1	●	○	Firmicutes_A	Clostridia_A	Christensenellales	CAG-74	UBA11524
Faecalibacterium prausnitzii_H	98.7747	0.00217094	0.00701451		-0.132789	-0.169645	-0.0959337	2.23519e-12	4.60003e-09	-0.0641474	-0.103681	-0.024614	0.00149289	1	●	○	Firmicutes_A	Clostridia	Oscillospirales	Ruminococcaceae	Faecalibacterium
CAG-110 sp900763965	97.0782	0.000129727	0.00015332		-0.134122	-0.171631	-0.0966127	3.24983e-12	6.68815e-09	-0.0169266	-0.0638248	0.0299716	0.479394	1	●	○	Firmicutes_A	Clostridia	Oscillospirales	Oscillospiraceae	CAG-110
UMGS1600 sp900553315	89.868	0.000157809	0.000235351		-0.135942	-0.174316	-0.0975677	5.10622e-12	1.05086e-08	0.00917809	-0.0427541	0.0611103	0.729081	1	●	○	Firmicutes_A	Clostridia_A	Christensenellales	CAG-74	UMGS1600
Faecalibacterium sp900551435	96.5127	6.07163e-05	4.89518e-05		-0.131861	-0.169168	-0.0945549	5.68878e-12	1.17075e-08	-0.0610996	-0.1012	-0.0209993	0.00285604	1	●	○	Firmicutes_A	Clostridia	Oscillospirales	Ruminococcaceae	Faecalibacterium
Collinsella sp900754435	88.0773	3.15975e-05	3.53716e-05		-0.135528	-0.173995	-0.0970605	6.63348e-12	1.36517e-08	-0.04298	-0.0867627	0.000802737	0.0544836	1	●	○	Actinobacteriota	Coriobacteriia	Coriobacteriales	Coriobacteriaceae	Collinsella
CAG-288 sp000437395	29.5005	0.000229929	0.00106299		-0.170206	-0.218899	-0.121512	9.63431e-12	1.98274e-08	-0.0781634	-0.130425	-0.0259022	0.00341101	1	●	○	Firmicutes	Bacilli	RFN20	CAG-288	CAG-288
Butyrivibrio_A sp000431815	76.1546	0.000700669	0.00371301		-0.139945	-0.180021	-0.0998689	1.00888e-11	2.07628e-08	-0.0760381	-0.11786	-0.0342162	0.00037415	0.77	●	○	Firmicutes_A	Clostridia	Lachnospirales	Lachnospiraceae	Butyrivibrio_A
†UMGS1375 sp900066615	99.7644	0.00339081	0.0041522		-0.127518	-0.164536	-0.0904998	1.89155e-11	3.8928e-08	-0.084929	-0.122293	-0.0475654	8.83024e-06	0.0181726	●	●	Firmicutes_A	Clostridia	Lachnospirales	Lachnospiraceae	UMGS1375
CAG-353 sp900066885	89.3968	0.00153298	0.00622567		-0.132623	-0.171219	-0.0940272	2.11768e-11	4.35819e-08	-0.0489756	-0.0915748	-0.00637642	0.0243395	1	●	○	Firmicutes_A	Clostridia	Oscillospirales	Ruminococcaceae	CAG-353
K 1XD42 69 sp014287635	92.9783	0.000132832	0.000354844		-0.132167	-0.170656	-0.0936793	2.18043e-11	4.48732e-08	-0.0489213	-0.0913782	-0.00646435	0.0240231	1	●	○	Firmicutes_A	Clostridia	Lachnospirales	Lachnospiraceae	1XD42-69
CAG-95 sp900553305	48.7747	1.54713e-05	5.03303e-05		-0.151632	-0.195844	-0.10742	2.30811e-11	4.75008e-08	-0.0596566	-0.107985	-0.0113278	0.0156316	1	●	○	Firmicutes_A	Clostridia	Lachnospirales	Lachnospiraceae	CAG-95
UBA11452 sp003526375	33.6475	0.000386767	0.00118329		-0.160803	-0.207875	-0.11373	2.76051e-11	5.68113e-08	-0.0494827	-0.102573	0.00360788	0.0678732	1	●	○	Verrucomicrobiota	Lentisphaeria	Victivallales	UBA1829	UBA11452
Butyrivibrio_A crossotus	95.5231	0.0057752	0.0199193		-0.130681	-0.168954	-0.0924077	2.8195e-11	5.80254e-08	-0.0563185	-0.0975438	-0.0150932	0.00747416	1	●	○	Firmicutes_A	Clostridia	Lachnospirales	Lachnospiraceae	Butyrivibrio_A
CAG-238 sp000435615	73.8454	0.000236131	0.000796201		-0.13467	-0.174579	-0.0947613	4.75045e-11	9.77642e-08	0.00621323	-0.0453588	0.0577852	0.813352	1	●	○	Firmicutes_A	Clostridia	Peptostreptococcales	Anaerovoracaceae	CAG-238
CAG-115 sp000432175	49.246	4.31008e-05	0.00045219		-0.147257	-0.190921	-0.103592	4.87372e-11	1.00301e-07	-0.0873915	-0.132098	-0.0426854	0.000131208	0.270025	●	○	Firmicutes_A	Clostridia	Oscillospirales	Ruminococcaceae	CAG-115
Faecalibacterium prausnitzii_E	98.9161	0.00137777	0.00434475		-0.124325	-0.161277	-0.0873734	5.40164e-11	1.11166e-07	-0.0549805	-0.0944798	-0.0154812	0.00642208	1	●	○	Firmicutes_A	Clostridia	Oscillospirales	Ruminococcaceae	Faecalibacterium
COE1 sp001916965	96.7012	0.00067008	0.00211773		-0.127716	-0.165916	-0.0895153	7.10133e-11	1.46145e-07	-0.0728111	-0.112105	-0.0335171	0.00028825	0.593218	●	○	Firmicutes_A	Clostridia	Lachnospirales	Lachnospiraceae	COE1
Anaerosacchariphilus sp900066385	99.7644	0.000402644	0.000352717		-0.123118	-0.160105	-0.0861304	8.57318e-11	1.76436e-07	-0.0481997	-0.0882966	-0.00810286	0.0185617	1	●	○	Firmicutes_A	Clostridia	Lachnospirales	Lachnospiraceae	Anaerosacchariphilus
ER4 sp900317525	90.6221	0.00207268	0.00271683		-0.125897	-0.163788	-0.0880053	9.26778e-11	1.90731e-07	-0.00382409	-0.0508614	0.0432133	0.873412	1	●	○	Firmicutes_A	Clostridia	Oscillospirales	Oscillospiraceae	ER4
Gemmiger sp900540775	97.361	0.00148694	0.0038697		-0.121571	-0.158461	-0.0846814	1.30775e-10	2.69134e-07	-0.0517491	-0.0911897	-0.0123085	0.0101902	1	●	○	Firmicutes_A	Clostridia	Oscillospirales	Ruminococcaceae	Gemmiger
CAG-245 sp900761475	50.0471	5.76249e-05	0.000152382		-0.142542	-0.185927	-0.0991579	1.48378e-10	3.05362e-07	-0.054276	-0.101302	-0.00724991	0.0237903	1	●	○	Firmicutes_A	Clostridia	TANB77	CAG-508	CAG-245
Bacteroides_F pectinophilus	98.9632	0.000887455	0.00388746		-0.121898	-0.159086	-0.0847089	1.63656e-10	3.36803e-07	-0.0760783	-0.113771	-0.0383859	7.87648e-05	0.162098	●	○	Firmicutes_A	Clostridia	Lachnospirales	Lachnospiraceae	Bacteroides_F
UBA7182 sp003481535	99.4816	0.000429369	0.000370094		-0.121709	-0.158882	-0.0845368	1.7137e-10	3.52679e-07	-0.067079	-0.105385	-0.0287732	0.000610384	1	●	○	Firmicutes_A	Clostridia	Lachnospirales	Lachnospiraceae	UBA7182
CAG-115 sp900768125	43.591	3.98916e-05	0.000209872		-0.146734	-0.191555	-0.101913	1.72205e-10	3.54398e-07	-0.0906809	-0.136162	-0.0451999	9.61005e-05	0.197775	●	○	Firmicutes_A	Clostridia	Oscillospirales	Ruminococcaceae	CAG-115
†CAG-590_sp900548855	93.4967	9.8049e-05	0.00122169		-0.12472	-0.163041	-0.0863993	2.1917e-10	4.51052e-07	-0.0878631	-0.126113	-0.0496132	7.09685e-06	0.0146053	●	●	Firmicutes_A	Clostridia	Lachnospirales	Lachnospiraceae	CAG-590
ER4 sp900552015	85.5325	0.000180311	0.000309214		-0.124039	-0.162352	-0.0857261	2.7144e-10	5.58624e-07	-0.0282244	-0.0717998	0.0153511	0.2044	1	●	○	Firmicutes_A	Clostridia	Oscillospirales	Oscillospiraceae	ER4
†TF01 11 sp001414325	94.722	0.000711786	0.00172246		-0.121924	-0.159723	-0.0841245	3.15168e-10	6.48616e-07	-0.0873092	-0.124952	-0.049666	5.78313e-06	0.0119017	●	●	Firmicutes_A	Clostridia	Lachnospirales	Lachnospiraceae	TF01-11
CAG-245 sp000435175	49.3874	0.000330212	0.00074753		-0.140284	-0.183808	-0.09676	3.24789e-10	6.68417e-07	-0.0551521	-0.101901	-0.00840351	0.0208573	1	●	○	Firmicutes_A	Clostridia	TANB77	CAG-508	CAG-245
Coprococcus sp900066115	98.492	0.00206522	0.0068607		-0.121113	-0.15875	-0.0834751	3.46762e-10	7.13636e-07	-0.0502879	-0.0904263	-0.0101494	0.0141465	1	●	○	Firmicutes_A	Clostridia	Lachnospirales	Lachnospiraceae	Coprococcus
Marvinbryantia sp900066075	98.6805	0.00017845	0.000293432		-0.120388	-0.157833	-0.0829433	3.5899e-10	7.38802e-07	-0.0445475	-0.0850319	-0.00406315	0.031143	1	●	○	Firmicutes_A	Clostridia	Lachnospirales	Lachnospiraceae	Marvinbryantia
UBA737 sp900549055	50.1885	9.60697e-05	0.000300498		-0.139241	-0.18261	-0.0958721	3.7947e-10	7.8095e-07	-0.0233314	-0.0735506	0.0268879	0.362614	1	●	○	Firmicutes_A	Clostridia	Oscillospirales	Acutalibacteraceae	UBA737
CAG-83 sp900548615	96.607	0.00126961	0.00355262		-0.119825	-0.157278	-0.0823716	4.36292e-10	8.9789e-07	0.0433496	-0.00870731	0.0954066	0.102798	1	●	○	Firmicutes_A	Clostridia	Oscillospirales	Oscillospiraceae	CAG-83
Lachnospira sp900316325	84.1659	0.00101792	0.00218591		-0.124218	-0.163069	-0.085368	4.47057e-10	9.20042e-07	-0.0636923	-0.10397	-0.0234148	0.0019651	1	●	○	Firmicutes_A	Clostridia	Lachnospirales	Lachnospiraceae	Lachnospira
UBA7182 sp003480725	99.7172	0.000906942	0.000944795		-0.117932	-0.154988	-0.0808768	5.36334e-10	1.10378e-06	-0.0681107	-0.105924	-0.0302976	0.000423939	0.872467	●	○	Firmicutes_A	Clostridia	Lachnospirales	Lachnospiraceae	UBA7182
ER4 sp000765235	99.7172	0.00540836	0.0051039		-0.116562	-0.153227	-0.079897	5.59794e-10	1.15206e-06	-0.0356532	-0.0759866	0.00468027	0.0833224	1	●	○	Firmicutes_A	Clostridia	Oscillospirales	Oscillospiraceae	ER4
Faecalibacterium sp900758465	96.984	0.0020087	0.00443479		-0.118667	-0.156027	-0.0813082	5.78752e-10	1.19107e-06	-0.0718528	-0.109746	-0.03396	0.000207303	0.426629	●	○	Firmicutes_A	Clostridia	Oscillospirales	Ruminococcaceae	Faecalibacterium
CAG-45 sp000438375	98.7276	0.000481659	0.00128543		-0.117839	-0.155104	-0.0805741	6.88585e-10	1.41711e-06	-0.0541901	-0.0932849	-0.0150953	0.00664668	1	●	○	Firmicutes_A	Clostridia	Lachnospirales	Lachnospiraceae	CAG-45
Eubacterium_F sp900539115	88.0302	0.0011841	0.00212939		-0.121251	-0.159862	-0.0826407	8.98327e-10	1.84876e-06	-0.040369	-0.0823255	0.00158751	0.0594566	1	●	○	Firmicutes_A	Clostridia	Lachnospirales	Lachnospiraceae	Eubacterium_F
UMGS1484 sp900552285	32.8935	3.28982e-05	0.00011408		-0.148115	-0.195507	-0.100722	1.07883e-09	2.22022e-06	-0.054499	-0.105393	-0.00360491	0.0359528	1	●	○	Firmicutes_A	Clostridia	Oscillospirales	Acutalibacteraceae	UMGS1484
Lawsonibacter sp014287875	99.8115	0.0003982	0.000299383		-0.114949	-0.151773	-0.0781245	1.12814e-09	2.32172e-06	-0.0247555	-0.0662245	0.0167135	0.242116	1	●	○	Firmicutes_A	Clostridia	Oscillospirales	Oscillospiraceae	Lawsonibacter
Anaerosacchariphilus sp014290175	88.1715	5.20311e-05	7.71601e-05		-0.121025	-0.159832	-0.0822176	1.16918e-09	2.40618e-06	-0.0530701	-0.0939072	-0.012233	0.0109331	1	●	○	Firmicutes_A	Clostridia	Lachnospirales	Lachnospiraceae	Anaerosacchariphilus
CAG-170 sp900545925	89.1612	0.0020708	0.0044214		-0.118212	-0.156262	-0.0801628	1.34786e-09	2.77389e-06	0.0255556	-0.0238567	0.074968	0.310847	1	●	○	Firmicutes_A	Clostridia	Oscillospirales	Oscillospiraceae	CAG-170
Bariatricus comes	99.8586	0.0040028	0.0032235		-0.114546	-0.151463	-0.0776293	1.41393e-09	2.90987e-06	-0.0707972	-0.10807	-0.0335246	0.000202206	0.416141	●	○	Firmicutes_A	Clostridia	Lachnospirales	Lachnospiraceae	Bariatricus
CAG-238 sp900542245	74.3638	0.000146263	0.000267715		-0.122769	-0.162567	-0.0829703	1.75544e-09	3.61269e-06	-0.0444239	-0.0871004	-0.00174731	0.0414523	1	●	○	Firmicutes_A	Clostridia	Peptostreptococcales	Anaerovoracaceae	CAG-238
UBA737 sp900547305	43.4967	1.5476e-05	3.441e-05		-0.137859	-0.182683	-0.0930344	1.95966e-09	4.03298e-06	-0.0230686	-0.074058	0.0279209	0.375322	1	●	○	Firmicutes_A	Clostridia	Oscillospirales	Acutalibacteraceae	UBA737
CAG-269 sp003525075	64.3732	0.000520132	0.00142448		-0.12662	-0.167827	-0.0854131	2.0251e-09	4.16766e-06	-0.0575338	-0.100599	-0.0144686	0.00889622	1	●	○	Firmicutes_A	Clostridia	TANB77	CAG-508	CAG-269
Ruminococcus_A faecicola	95.8058	0.000749406	0.00166995		-0.114237	-0.151424	-0.0770499	2.04462e-09	4.20782e-06	-0.0797756	-0.116811	-0.0427402	2.52724e-05	0.0520107	●	○	Firmicutes_A	Clostridia	Lachnospirales	Lachnospiraceae	Ruminococcus_A
Dorea_A longicatena	99.7644	0.00515263	0.00452693		-0.113032	-0.150025	-0.0760381	2.48788e-09	5.12007e-06	-0.0730056	-0.110131	-0.0358798	0.000119641	0.246221	●	○	Firmicutes_A	Clostridia	Lachnospirales	Lachnospiraceae	Dorea_A
Eubacterium_F sp000434115	84.6843	7.295e-05	0.000305132		-0.120275	-0.15965	-0.0808991	2.51416e-09	5.17414e-06	-0.046362	-0.088212	-0.00451201	0.0300207	1	●	○	Firmicutes_A	Clostridia	Lachnospirales	Lachnospiraceae	Eubacterium_F
UMGS1670 sp900553995	40.1508	5.87842e-05	0.00010348		-0.137364	-0.182752	-0.091977	3.5002e-09	7.20342e-06	-0.0545239	-0.102522	-0.00652598	0.0260887	1	●	○	Firmicutes_A	Clostridia	Lachnospirales	Anaerotignaceae	UMGS1670
HGM13006 sp900757695	71.3949	7.295e-05	0.000199392		-0.122287	-0.162833	-0.0817418	3.95607e-09	8.14159e-06	-0.0416135	-0.0851157	0.00188884	0.0609475	1	●	○	Firmicutes_A	Clostridia	Oscillospirales	Oscillospiraceae	HGM13006
Dysosmobacter sp900550685	88.9255	6.96277e-05	9.24097e-05		-0.114844	-0.15307	-0.0766189	4.53302e-09	9.32895e-06	-0.0212903	-0.0641557	0.021575	0.330423	1	●	○	Firmicutes_A	Clostridia	Oscillospirales	Oscillospiraceae	Dysosmobacter
CAG-170 sp003516765	82.2809	0.000483728	0.000780973		-0.116681	-0.15564	-0.0777226	5.0577e-09	1.04088e-05	0.0386701	-0.0125393	0.0898796	0.139007	1	●	○	Firmicutes_A	Clostridia	Oscillospirales	Oscillospiraceae	CAG-170
Gemmiger sp900556255	91.8944	0.000175137	0.000409908		-0.112766	-0.150459	-0.0750739	5.25223e-09	1.08091e-05	-0.0506165	-0.0898811	-0.0113518	0.0115894	1	●	○	Firmicutes_A	Clostridia	Oscillospirales	Ruminococcaceae	Gemmiger
Mediterraneibacter faecis	99.3874	0.00177433	0.00252531		-0.110859	-0.147923	-0.0737946	5.29766e-09	1.09026e-05	-0.0736371	-0.110677	-0.0365974	0.000100654	0.207146	●	○	Firmicutes_A	Clostridia	Lachnospirales	Lachnospiraceae	Mediterraneibacter
UBA11512 sp003522145	34.1659	0.00020877	0.000521986		-0.140538	-0.187684	-0.0933916	5.95588e-09	1.22572e-05	-0.00505854	-0.0602592	0.0501421	0.857474	1	●	○	Firmicutes_A	Clostridia	Oscillospirales	CAG-272	UBA11512
CAG-724 sp003524145	31.7625	5.37135e-05	0.000560956		-0.14324	-0.191315	-0.0951646	6.05409e-09	1.24593e-05	-0.00381552	-0.0602567	0.0526257	0.894602	1	●	○	Firmicutes_A	Clostridia	Oscillospirales	CAG-272	CAG-724
Ruminococcus_A sp003011855	99.3402	0.00191552	0.00242911		-0.109863	-0.146869	-0.0728576	6.84819e-09	1.40936e-05	-0.0682885	-0.105496	-0.0310812	0.0003291	0.677288	●	○	Firmicutes_A	Clostridia	Lachnospirales	Lachnospiraceae	Ruminococcus_A
Faecalibacterium prausnitzii_J	98.115	0.000950316	0.00167627		-0.110403	-0.147619	-0.0731871	7.02921e-09	1.44661e-05	-0.0550382	-0.0933284	-0.016748	0.00488898	1	●	○	Firmicutes_A	Clostridia	Oscillospirales	Ruminococcaceae	Faecalibacterium
Ruminococcus sp002438605	71.2064	5.21489e-05	0.000508734		-0.120529	-0.161314	-0.0797453	8.00134e-09	1.64668e-05	-0.0511018	-0.0937483	-0.00845531	0.0189378	1	●	○	Firmicutes_A	Clostridia	Oscillospirales	Ruminococcaceae	Ruminococcus
UBA9502 sp003478505	98.5862	0.000441522	0.000770451		-0.110025	-0.147295	-0.0727558	8.29573e-09	1.70726e-05	-0.0791194	-0.11607	-0.0421685	2.82213e-05	0.0580795	●	○	Firmicutes_A	Clostridia	Lachnospirales	Lachnospiraceae	UBA9502
CAG-83 sp900554275	96.984	0.000363063	0.00106194		-0.110002	-0.147288	-0.0727165	8.4805e-09	1.74529e-05	0.0458286	-0.00391787	0.0955752	0.0711204	1	●	○	Firmicutes_A	Clostridia	Oscillospirales	Oscillospiraceae	CAG-83
Angelakisella sp900547385	60.0377	0.00143895	0.00236604		-0.122951	-0.164648	-0.0812543	8.63281e-09	1.77663e-05	0.0227447	-0.0292289	0.0747182	0.391138	1	●	○	Firmicutes_A	Clostridia	Oscillospirales	Ruminococcaceae	Angelakisella
UMGS874 sp900546315	66.3054	0.000191395	0.000306277		-0.121555	-0.162781	-0.0803279	8.6566e-09	1.78153e-05	0.00391015	-0.0451421	0.0529624	0.87586	1	●	○	Firmicutes_A	Clostridia	Oscillospirales	CAG-272	UMGS874
UBA3402 sp003478355	99.8586	0.000445495	0.000408247		-0.108784	-0.145776	-0.0717921	9.45468e-09	1.94577e-05	-0.0579189	-0.0956767	-0.0201611	0.00267401	1	●	○	Firmicutes_A	Clostridia	Lachnospirales	Lachnospiraceae	UBA3402
Agathobaculum sp900544475	97.5495	9.76296e-05	0.000232544		-0.11034	-0.147875	-0.0728056	9.56827e-09	1.96915e-05	-0.0349431	-0.0752225	0.00533628	0.089218	1	●	○	Firmicutes_A	Clostridia	Oscillospirales	Butyricicoccaceae	Agathobaculum
UMGS363 sp900768245	27.427	2.54713e-05	0.000609272		-0.146547	-0.196413	-0.0966808	9.66485e-09	1.98903e-05	-0.0717217	-0.123061	-0.0203822	0.00623178	1	●	○	Firmicutes_A	Clostridia	Oscillospirales	Ruminococcaceae	UMGS363
Eubacterium_F sp000433735	85.1555	0.000545943	0.00115504		-0.114232	-0.153129	-0.0753357	9.88853e-09	2.03506e-05	-0.0304189	-0.0727227	0.0118848	0.158879	1	●	○	Firmicutes_A	Clostridia	Lachnospirales	Lachnospiraceae	Eubacterium_F
Marvinbryantia sp900544685	58.3883	7.85156e-05	0.000219675		-0.123364	-0.165401	-0.0813282	1.01281e-08	2.08437e-05	-0.037108	-0.0823908	0.00817491	0.108391	1	●	○	Firmicutes_A	Clostridia	Lachnospirales	Lachnospiraceae	Marvinbryantia
†CAG-81_sp900066055	99.2931	0.000245052	0.000265586		-0.108237	-0.145327	-0.0711471	1.22196e-08	2.5148e-05	-0.0875844	-0.124018	-0.0511512	2.61889e-06	0.00538967	●	●	Firmicutes_A	Clostridia	Lachnospirales	Lachnospiraceae	CAG-81
CAG-170 sp900555665	81.2441	4.62771e-05	5.69779e-05		-0.113688	-0.152705	-0.0746702	1.28559e-08	2.64574e-05	0.0351195	-0.0149756	0.0852147	0.169569	1	●	○	Firmicutes_A	Clostridia	Oscillospirales	Oscillospiraceae	CAG-170
COE1 sp900753305	98.7747	0.000192733	0.00123607		-0.109319	-0.146896	-0.0717424	1.35325e-08	2.78499e-05	-0.0775312	-0.114808	-0.0402542	4.74388e-05	0.0976291	●	○	Firmicutes_A	Clostridia	Lachnospirales	Lachnospiraceae	COE1
UBA7160 sp902363135	99.1989	0.00100137	0.00081419		-0.106871	-0.143738	-0.0700042	1.52203e-08	3.13234e-05	-0.0187298	-0.0597015	0.0222419	0.37036	1	●	○	Firmicutes_A	Clostridia	Lachnospirales	Lachnospiraceae	UBA7160
ER4 sp900763705	89.7738	7.33506e-05	6.35723e-05		-0.10964	-0.147561	-0.0717202	1.65606e-08	3.40818e-05	-0.00351805	-0.0473989	0.0403628	0.875151	1	●	○	Firmicutes_A	Clostridia	Oscillospirales	Oscillospiraceae	ER4
Acetatifactor sp003447295	98.6334	0.00103442	0.00383369		-0.106349	-0.143259	-0.0694391	1.85403e-08	3.81559e-05	-0.0628378	-0.100048	-0.0256277	0.000949281	1	●	○	Firmicutes_A	Clostridia	Lachnospirales	Lachnospiraceae	Acetatifactor
ER4 sp900550165	87.2762	8.77804e-05	0.000226545		-0.109971	-0.148162	-0.0717793	1.89279e-08	3.89537e-05	-0.0116322	-0.054825	0.0315605	0.597662	1	●	○	Firmicutes_A	Clostridia	Oscillospirales	Oscillospiraceae	ER4
CAG-115 sp003507295	53.3459	0.000141748	0.00130946		-0.123624	-0.166667	-0.0805805	2.05578e-08	4.23079e-05	-0.0626668	-0.106698	-0.0186355	0.00532672	1	●	○	Firmicutes_A	Clostridia	Oscillospirales	Ruminococcaceae	CAG-115
UBA7160 sp902363665	99.9057	0.00090532	0.00144044		-0.106334	-0.14338	-0.0692883	2.09647e-08	4.31454e-05	-0.0257622	-0.0660648	0.0145405	0.210396	1	●	○	Firmicutes_A	Clostridia	Lachnospirales	Lachnospiraceae	UBA7160
CAG-353 sp900768995	12.1112	7.16305e-06	0.000151794		-0.174589	-0.235528	-0.113649	2.22626e-08	4.58164e-05	-0.102535	-0.163976	-0.041093	0.00108977	1	●	○	Firmicutes_A	Clostridia	Oscillospirales	Ruminococcaceae	CAG-353
ER4 sp900546295	86.8049	0.000105094	0.00034597		-0.109622	-0.14789	-0.071354	2.23527e-08	4.60019e-05	0.00998531	-0.035732	0.0557026	0.668629	1	●	○	Firmicutes_A	Clostridia	Oscillospirales	Oscillospiraceae	ER4
GCA 900066135 sp900543575	94.8162	0.000879025	0.000862712		-0.108371	-0.146308	-0.0704338	2.44418e-08	5.03012e-05	-0.0528661	-0.0917931	-0.013939	0.00783169	1	●	○	Firmicutes_A	Clostridia	Lachnospirales	Lachnospiraceae	GCA-900066135
SFFH01 sp900548125	81.6211	0.000156192	0.000319617		-0.111438	-0.150525	-0.0723509	2.60056e-08	5.35195e-05	0.00321003	-0.0425585	0.0489786	0.890675	1	●	○	Firmicutes_A	Clostridia_A	Christensenellales	CAG-74	SFFH01
CAG-81 sp900066785	98.7276	0.000446122	0.000630668		-0.106508	-0.143942	-0.0690735	2.77385e-08	5.70859e-05	-0.0776896	-0.11471	-0.0406689	4.05581e-05	0.0834686	●	○	Firmicutes_A	Clostridia	Lachnospirales	Lachnospiraceae	CAG-81
GCA 900066135 sp900066135	99.2931	0.000296216	0.000360322		-0.105119	-0.14217	-0.0680678	3.03309e-08	6.24209e-05	-0.0185129	-0.0594053	0.0223794	0.374999	1	●	○	Firmicutes_A	Clostridia	Lachnospirales	Lachnospiraceae	GCA-900066135
UBA10281 sp900556195	38.6899	2.06598e-05	8.79851e-05		-0.130501	-0.176611	-0.0843915	3.27332e-08	6.73649e-05	-0.0144738	-0.0662352	0.0372876	0.583706	1	●	○	Firmicutes_A	Clostridia_A	Christensenellales	Borkfalkiaceae	UBA10281
UMGS1225 sp900549725	46.607	5.66777e-05	0.000323333		-0.124477	-0.168518	-0.0804369	3.41389e-08	7.02578e-05	-0.00827293	-0.0582998	0.0417539	0.745876	1	●	○	Firmicutes_A	Clostridia	Oscillospirales	CAG-272	UMGS1225
HGM12650 sp900761725	16.0226	2.13384e-05	0.000151162		-0.158446	-0.214572	-0.10232	3.54327e-08	7.29205e-05	-0.0382265	-0.0990355	0.0225826	0.218045	1	●	○	Firmicutes_A	Clostridia	Oscillospirales	CAG-272	HGM12650
CAG-83 sp900547745	85.5796	0.000723002	0.00383817		-0.108957	-0.147564	-0.070351	3.57445e-08	7.35622e-05	0.0505444	-0.000195879	0.101285	0.0510214	1	●	○	Firmicutes_A	Clostridia	Oscillospirales	Oscillospiraceae	CAG-83
UMGS1795 sp900555125	23.4213	4.70217e-05	0.000299245		-0.145086	-0.196572	-0.0935997	3.74778e-08	7.71293e-05	-0.0373011	-0.0928343	0.0182322	0.188149	1	●	○	Firmicutes_A	Clostridia_A	Christensenellales	CAG-552	UMGS1795
Ruminococcus_C callidus	81.7154	0.0011732	0.00288683		-0.109706	-0.148715	-0.0706962	3.98891e-08	8.20918e-05	-0.0460658	-0.0865625	-0.00556912	0.025885	1	●	○	Firmicutes_A	Clostridia	Oscillospirales	Ruminococcaceae	Ruminococcus_C
CAG-354 sp900553015	67.295	0.000126136	0.000759743		-0.114568	-0.155324	-0.0738131	4.03962e-08	8.31353e-05	-0.0783951	-0.118885	-0.0379048	0.00015198	0.312775	●	○	Firmicutes_A	Clostridia	TANB77	CAG-508	CAG-354
Gemmiger variabilis_B	95.1932	0.000125207	0.000459191		-0.105368	-0.14292	-0.0678165	4.27604e-08	8.80009e-05	-0.046386	-0.085193	-0.00757899	0.0192346	1	●	○	Firmicutes_A	Clostridia	Oscillospirales	Ruminococcaceae	Gemmiger
Collinsella sp900552755	86.9463	2.22667e-05	2.80381e-05		-0.109094	-0.148267	-0.0699215	5.37658e-08	0.00011065	-0.0469766	-0.0874938	-0.00645943	0.0231602	1	●	○	Actinobacteriota	Coriobacteriia	Coriobacteriales	Coriobacteriaceae	Collinsella
CAG-170 sp900553545	79.6418	0.000188139	0.000288521		-0.108681	-0.147862	-0.0695002	6.0673e-08	0.000124865	0.0166973	-0.0302371	0.0636316	0.485703	1	●	○	Firmicutes_A	Clostridia	Oscillospirales	Oscillospiraceae	CAG-170
CAG-83 sp900545585	92.6484	0.000995368	0.00299634		-0.104679	-0.142443	-0.0669147	6.19481e-08	0.000127489	0.0268948	-0.0196098	0.0733994	0.257128	1	●	○	Firmicutes_A	Clostridia	Oscillospirales	Oscillospiraceae	CAG-83
V9D3004 sp002349525	82.5165	5.21489e-05	0.000127901		-0.108276	-0.147357	-0.0691944	6.28939e-08	0.000129436	-0.078337	-0.116976	-0.0396982	7.31786e-05	0.150602	●	○	Firmicutes_A	Clostridia	Lachnospirales	Lachnospiraceae	V9D3004
Acetatifactor sp900755865	70.0754	0.000172229	0.000644635		-0.112486	-0.153137	-0.0718358	6.52289e-08	0.000134241	-0.0334947	-0.07673	0.00974067	0.12906	1	●	○	Firmicutes_A	Clostridia	Lachnospirales	Lachnospiraceae	Acetatifactor
CAG-110 sp900546075	80.7257	0.000438431	0.000968919		-0.107958	-0.147119	-0.0687975	7.29482e-08	0.000150127	0.0531676	0.00203848	0.104297	0.0416625	1	●	○	Firmicutes_A	Clostridia	Oscillospirales	Oscillospiraceae	CAG-110
Faecalibacterium sp900772565	94.5806	0.000100198	9.46646e-05		-0.103213	-0.140669	-0.0657573	7.38881e-08	0.000152062	-0.0442959	-0.0829901	-0.00560182	0.0249537	1	●	○	Firmicutes_A	Clostridia	Oscillospirales	Ruminococcaceae	Faecalibacterium
UBA737 sp900549755	67.672	7.63666e-05	0.000235809		-0.112678	-0.153606	-0.0717504	7.59073e-08	0.000156217	-0.00238279	-0.049004	0.0442384	0.920215	1	●	○	Firmicutes_A	Clostridia	Oscillospirales	Acutalibacteraceae	UBA737
KLE1615 sp900066985	98.7276	0.00505303	0.00427999		-0.101946	-0.139082	-0.0648098	8.26372e-08	0.000170067	-0.060382	-0.0976747	-0.0230892	0.00152822	1	●	○	Firmicutes_A	Clostridia	Lachnospirales	Lachnospiraceae	KLE1615
QAKD01 sp003343965	53.6758	7.1442e-05	9.78876e-05		-0.117246	-0.159991	-0.074501	8.46781e-08	0.000174268	-0.037367	-0.0825319	0.00779802	0.105043	1	●	○	Firmicutes_A	Clostridia	Peptostreptococcales	Anaerovoracaceae	QAKD01
†CAG-603_sp900066105	97.4081	0.000471744	0.00466499		-0.104126	-0.142104	-0.0661478	8.57632e-08	0.000176501	-0.0809974	-0.118351	-0.0436441	2.23175e-05	0.0459294	●	●	Firmicutes_A	Clostridia	Lachnospirales	Lachnospiraceae	CAG-603
Gemmiger sp900539695	94.4392	0.00119988	0.00169438		-0.102247	-0.139583	-0.0649102	8.87782e-08	0.000182706	-0.0320175	-0.0715047	0.00746972	0.112161	1	●	○	Firmicutes_A	Clostridia	Oscillospirales	Ruminococcaceae	Gemmiger
UBA3818 sp900557155	97.6909	0.000350745	0.000318924		-0.101987	-0.139281	-0.0646936	9.24747e-08	0.000190313	-0.032168	-0.0715791	0.00724314	0.109799	1	●	○	Firmicutes_A	Clostridia	Oscillospirales	Ruminococcaceae	UBA3818
Marvinbryantia sp014385005	58.5768	7.8935e-05	0.000236177		-0.114287	-0.156176	-0.0723981	9.90014e-08	0.000203745	-0.0562015	-0.0989226	-0.0134804	0.00999246	1	●	○	Firmicutes_A	Clostridia	Lachnospirales	Lachnospiraceae	Marvinbryantia
CAG-110 sp000434635	87.0877	0.00190299	0.00422751		-0.10504	-0.143576	-0.0665036	1.01779e-07	0.000209461	0.0533676	0.00318872	0.103546	0.0372323	1	●	○	Firmicutes_A	Clostridia	Oscillospirales	Oscillospiraceae	CAG-110
HGM12789 sp900766585	20.4995	7.72856e-06	4.43118e-05		-0.144436	-0.197529	-0.0913428	1.07708e-07	0.000221663	-0.0419953	-0.0983546	0.014364	0.144314	1	●	○	Firmicutes_A	Clostridia	Oscillospirales	Acutalibacteraceae	HGM12789
Collinsella sp900544755	94.9576	0.000145679	0.000128755		-0.101866	-0.139328	-0.0644042	1.09137e-07	0.000224604	-0.0331533	-0.072612	0.00630529	0.0997506	1	●	○	Actinobacteriota	Coriobacteriia	Coriobacteriales	Coriobacteriaceae	Collinsella
Victivallis sp002998355	49.6701	0.000454793	0.00139407		-0.117767	-0.161165	-0.0743691	1.15761e-07	0.000238236	-0.0229333	-0.0700188	0.0241521	0.339875	1	●	○	Verrucomicrobiota	Lentisphaeria	Victivallales	Victivallaceae	Victivallis
UMGS1865 sp900555785	15.1272	3.24929e-05	0.000227967		-0.154669	-0.21174	-0.0975976	1.20205e-07	0.000247381	-0.0389116	-0.0999875	0.0221644	0.211909	1	●	○	Firmicutes_A	Clostridia	Oscillospirales	CAG-272	UMGS1865
Lachnospira sp000436475	93.1668	0.000265316	0.00116825		-0.102894	-0.140912	-0.0648752	1.2499e-07	0.000257229	-0.0722679	-0.109906	-0.0346298	0.000172322	0.354639	●	○	Firmicutes_A	Clostridia	Lachnospirales	Lachnospiraceae	Lachnospira
UBA7597 sp900767195	16.6824	1.06315e-05	7.62572e-05		-0.150017	-0.205498	-0.0945363	1.283e-07	0.000264042	-0.0536389	-0.111622	0.00434416	0.0699528	1	●	○	Firmicutes_A	Clostridia_A	Christensenellales	Borkfalkiaceae	UBA7597
ER4 sp900552375	80.82	3.59896e-05	3.9213e-05		-0.10592	-0.145125	-0.066716	1.31318e-07	0.000270252	0.019591	-0.0272059	0.0663878	0.412008	1	●	○	Firmicutes_A	Clostridia	Oscillospirales	Oscillospiraceae	ER4
CAG-83 sp900545495	91.9887	0.000676277	0.00414669		-0.102271	-0.140175	-0.0643671	1.36409e-07	0.00028073	0.0635738	0.0131456	0.114002	0.0135562	1	●	○	Firmicutes_A	Clostridia	Oscillospirales	Oscillospiraceae	CAG-83
CAG-448 sp003150135	75.2121	0.00047722	0.00138621		-0.106966	-0.146613	-0.0673199	1.36619e-07	0.000281161	0.0568504	0.0052329	0.108468	0.030988	1	●	○	Firmicutes_A	Clostridia	Oscillospirales	CAG-272	CAG-448
CAG-882 sp003486385	63.8077	0.0010395	0.00365169		-0.112169	-0.153781	-0.0705562	1.40206e-07	0.000288543	-0.054836	-0.0972409	-0.0124312	0.0113313	1	●	○	Firmicutes_A	Clostridia	Lachnospirales	Lachnospiraceae	CAG-882
Hydrogeniiclostridium sp900752115	95.853	0.000210363	0.000604646		-0.100535	-0.137991	-0.0630788	1.58266e-07	0.000325712	0.0454385	-0.00225157	0.0931286	0.0619782	1	●	○	Firmicutes_A	Clostridia	Oscillospirales	Acutalibacteraceae	Hydrogeniiclostridium
Lachnospira rogosae_A	99.1046	0.0038607	0.00579232		-0.0996095	-0.136945	-0.062274	1.87407e-07	0.000385684	-0.0718434	-0.10872	-0.0349672	0.000138197	0.284408	●	○	Firmicutes_A	Clostridia	Lachnospirales	Lachnospiraceae	Lachnospira
Negativibacillus sp900547015	94.6277	5.03864e-05	9.89918e-05		-0.1011	-0.138995	-0.063205	1.87493e-07	0.000385861	-0.00366648	-0.0462034	0.0388705	0.865859	1	●	○	Firmicutes_A	Clostridia	Oscillospirales	Ruminococcaceae	Negativibacillus
TF01 11 sp003149875	89.6324	0.000257154	0.000657732		-0.101317	-0.139423	-0.0632121	2.06046e-07	0.000424043	-0.0714814	-0.10917	-0.0337927	0.000206645	0.425275	●	○	Firmicutes_A	Clostridia	Lachnospirales	Lachnospiraceae	TF01-11
HGM11416 sp900768525	16.2111	7.77568e-06	9.77028e-05		-0.148858	-0.204985	-0.0927317	2.20905e-07	0.000454622	-0.0345738	-0.0946131	0.0254656	0.259168	1	●	○	Firmicutes_A	Clostridia_A	Christensenellales	Borkfalkiaceae	HGM11416
Dysosmobacter sp001916835	96.5127	0.0014237	0.00188024		-0.0992439	-0.136686	-0.0618022	2.24539e-07	0.000462101	-0.00351582	-0.0454648	0.0384332	0.869534	1	●	○	Firmicutes_A	Clostridia	Oscillospirales	Oscillospiraceae	Dysosmobacter
Coprococcus eutactus_A	74.4581	0.00590154	0.0127704		-0.10543	-0.14524	-0.0656196	2.29997e-07	0.000473334	-0.0292636	-0.0714167	0.0128895	0.173764	1	●	○	Firmicutes_A	Clostridia	Lachnospirales	Lachnospiraceae	Coprococcus
ER4 sp003522105	90.7163	0.000805127	0.00221241		-0.100204	-0.138055	-0.0623528	2.32416e-07	0.000478312	0.0735168	0.0224325	0.124601	0.00483777	1	●	○	Firmicutes_A	Clostridia	Oscillospirales	Oscillospiraceae	ER4
Gemmiger sp900540595	94.345	0.000981235	0.00249512		-0.0982498	-0.135522	-0.0609777	2.61289e-07	0.000537733	-0.031818	-0.0708715	0.00723549	0.110448	1	●	○	Firmicutes_A	Clostridia	Oscillospirales	Ruminococcaceae	Gemmiger
Anaerostipes hadrus_A	97.9736	0.00160413	0.0038435		-0.0980055	-0.135203	-0.0608076	2.64842e-07	0.000545045	-0.0772945	-0.113823	-0.0407663	3.49847e-05	0.0719985	●	○	Firmicutes_A	Clostridia	Lachnospirales	Lachnospiraceae	Anaerostipes
HGM13006 sp900756575	86.7107	0.000243346	0.000350677		-0.101742	-0.140367	-0.0631166	2.66586e-07	0.000548634	-0.00295629	-0.0462121	0.0402995	0.893451	1	●	○	Firmicutes_A	Clostridia	Oscillospirales	Oscillospiraceae	HGM13006
UMGS1603 sp900553265	64.4204	0.000156367	0.000275961		-0.108045	-0.149107	-0.0669824	2.74515e-07	0.000564951	0.0293853	-0.0201317	0.0789023	0.244907	1	●	○	Firmicutes_A	Clostridia_A	Christensenellales	CAG-74	UMGS1603
CAG-245 sp000434195	30.3959	0.000105518	0.000608263		-0.126331	-0.174428	-0.0782336	2.88078e-07	0.000592865	-0.0438825	-0.0940136	0.00624866	0.0863679	1	●	○	Firmicutes_A	Clostridia	TANB77	CAG-508	CAG-245
CAG-110 sp900553805	31.2441	8.64279e-05	0.000948409		-0.128861	-0.178	-0.0797227	3.00687e-07	0.000618813	-0.00257733	-0.0576495	0.0524948	0.926924	1	●	○	Firmicutes_A	Clostridia	Oscillospirales	Oscillospiraceae	CAG-110
†Clostridium_Q sp003024715	99.623	0.00176851	0.00177728		-0.0973966	-0.134553	-0.0602405	3.04193e-07	0.000626029	-0.0870554	-0.123331	-0.0507797	2.72422e-06	0.00560644	●	●	Firmicutes_A	Clostridia	Lachnospirales	Lachnospiraceae	Clostridium_Q
Firm 11 sp900548145	87.8417	0.000326367	0.000782654		-0.100708	-0.139209	-0.0622074	3.22028e-07	0.000662733	0.0485503	-0.000157033	0.0972577	0.0508735	1	●	○	Firmicutes_A	Clostridia_A	Christensenellales	CAG-74	Firm-11
UMGS1696 sp900753285	54.6183	0.000316711	0.000651479		-0.112068	-0.154942	-0.0691937	3.28284e-07	0.000675609	0.00896585	-0.0402138	0.0581455	0.720886	1	●	○	Firmicutes_A	Clostridia	Oscillospirales	CAG-272	UMGS1696
UMGS882 sp900546385	29.8775	4.48256e-05	0.000166777		-0.125852	-0.174108	-0.0775959	3.4863e-07	0.000717481	-0.0125069	-0.0654948	0.0404811	0.643683	1	●	○	Firmicutes_A	Clostridia	Oscillospirales	CAG-382	UMGS882
UBA644 sp900547165	41.1404	0.000199991	0.000678896		-0.117551	-0.162701	-0.0724014	3.64792e-07	0.000750741	-0.00118459	-0.0517907	0.0494215	0.96341	1	●	○	Firmicutes_A	Clostridia	Oscillospirales	UBA644	UBA644
TF01 11 sp001916135	88.6899	0.000236032	0.00108655		-0.101992	-0.141204	-0.0627794	3.74535e-07	0.000770794	-0.0341663	-0.0750711	0.00673856	0.101759	1	●	○	Firmicutes_A	Clostridia	Lachnospirales	Lachnospiraceae	TF01-11
UBA10281 sp900767815	22.6202	1.46843e-05	9.39184e-05		-0.135009	-0.186984	-0.083035	3.87736e-07	0.00079796	-0.0321876	-0.0874655	0.0230903	0.253885	1	●	○	Firmicutes_A	Clostridia_A	Christensenellales	Borkfalkiaceae	UBA10281
Phil1 sp001940855	73.6569	0.00135775	0.00401463		-0.103222	-0.142982	-0.063461	3.93885e-07	0.000810616	0.054619	0.00396247	0.105275	0.0346932	1	●	○	Firmicutes_A	Clostridia_A	Christensenellales	CAG-138	Phil1
Blautia_A sp900066335	99.4816	0.00509903	0.00812538		-0.0955461	-0.132388	-0.0587045	4.04652e-07	0.000832775	-0.0528471	-0.0898959	-0.0157982	0.0052254	1	●	○	Firmicutes_A	Clostridia	Lachnospirales	Lachnospiraceae	Blautia_A
Victivallis vadensis	45.9001	0.000178709	0.000634767		-0.114955	-0.159331	-0.0705786	4.17067e-07	0.000858325	-0.00504541	-0.0543118	0.044221	0.840933	1	●	○	Verrucomicrobiota	Lentisphaeria	Victivallales	Victivallaceae	Victivallis
F23 B02 sp002472405	53.8172	0.000925547	0.00310929		-0.110813	-0.153632	-0.0679935	4.28002e-07	0.000880828	0.00984363	-0.0392009	0.0588882	0.694074	1	●	○	Firmicutes_A	Clostridia	Oscillospirales	Oscillospiraceae	F23-B02
CAG-83 sp900552725	95.0047	0.000589976	0.00253004		-0.0972901	-0.134907	-0.0596728	4.35082e-07	0.000895398	0.0936786	0.0411293	0.146228	0.000485745	0.999663	●	○	Firmicutes_A	Clostridia	Oscillospirales	Oscillospiraceae	CAG-83
Faecalibacterium prausnitzii_M	94.8162	7.36852e-05	5.58808e-05		-0.0967878	-0.134263	-0.0593125	4.51318e-07	0.000928813	-0.0506891	-0.0885187	-0.0128595	0.00869633	1	●	○	Firmicutes_A	Clostridia	Oscillospirales	Ruminococcaceae	Faecalibacterium
UMGS973 sp900547295	51.508	0.000192516	0.000417898		-0.111045	-0.154096	-0.0679945	4.66686e-07	0.00096044	0.0392422	-0.0132257	0.0917101	0.142817	1	●	○	Firmicutes_A	Clostridia	Peptostreptococcales	Anaerovoracaceae	UMGS973
CAG-475 sp900548005	64.9387	3.95099e-05	0.000698293		-0.108316	-0.15031	-0.0663227	4.66918e-07	0.000960917	-0.0138104	-0.0594928	0.031872	0.553558	1	●	○	Firmicutes_A	Clostridia_A	Christensenellales	CAG-917	CAG-475
Butyricicoccus_A sp002395695	57.1631	0.00018017	0.000713669		-0.110638	-0.153583	-0.0676942	4.81472e-07	0.00099087	-0.022961	-0.0688553	0.0229332	0.326908	1	●	○	Firmicutes_A	Clostridia	Oscillospirales	Butyricicoccaceae	Butyricicoccus_A
UMGS902 sp003343845	23.2328	0.000125443	0.000644259		-0.131774	-0.183039	-0.0805097	5.10909e-07	0.00105145	-0.0153056	-0.0711661	0.0405549	0.591301	1	●	○	Firmicutes_A	Clostridia	Oscillospirales	CAG-272	UMGS902
†Agathobacter rectalis	99.4816	0.0203591	0.0254086		-0.0946633	-0.13152	-0.0578066	5.21628e-07	0.00107351	-0.0926847	-0.128579	-0.05679	4.54004e-07	0.000934341	●	●	Firmicutes_A	Clostridia	Lachnospirales	Lachnospiraceae	Agathobacter
UBA738 sp003522945	62.1112	0.000556744	0.00114385		-0.106159	-0.147559	-0.0647595	5.44062e-07	0.00111968	0.0247626	-0.024149	0.0736742	0.32117	1	●	○	Firmicutes_A	Clostridia	Oscillospirales	Oscillospiraceae	UBA738
UMGS1858 sp900555705	94.6277	2.67154e-05	1.77892e-05		-0.0985264	-0.137002	-0.0600506	5.63667e-07	0.00116003	-0.0490659	-0.0880226	-0.0101092	0.0136438	1	●	○	Firmicutes_A	Clostridia	Oscillospirales	Acutalibacteraceae	UMGS1858
Eubacterium_I sp900557275	99.623	0.000144807	0.000126523		-0.0951385	-0.132292	-0.0579851	5.63921e-07	0.00116055	-0.0755638	-0.112017	-0.0391102	5.02883e-05	0.103493	●	○	Firmicutes_A	Clostridia	Lachnospirales	Lachnospiraceae	Eubacterium_I
CAG-170 sp000436735	85.2026	0.000310514	0.00139329		-0.0985159	-0.136998	-0.0600339	5.67542e-07	0.001168	0.0928511	0.0396536	0.146048	0.000636044	1	●	○	Firmicutes_A	Clostridia	Oscillospirales	Oscillospiraceae	CAG-170
Clostridium sp000435835	55.9849	0.000159882	0.000457448		-0.109461	-0.152455	-0.0664677	6.53702e-07	0.00134532	-0.0334168	-0.0783655	0.0115318	0.145227	1	●	○	Firmicutes_A	Clostridia	Clostridiales	Clostridiaceae	Clostridium
Gemmiger qucibialis	94.7691	0.01598	0.016989		-0.0952515	-0.132665	-0.057838	6.54237e-07	0.00134642	-0.0347931	-0.0734782	0.00389192	0.0780796	1	●	○	Firmicutes_A	Clostridia	Oscillospirales	Ruminococcaceae	Gemmiger
CAG-95 sp000436115	94.4863	0.000147959	0.00148403		-0.0999762	-0.139251	-0.0607017	6.56453e-07	0.00135098	-0.0500856	-0.0898128	-0.0103584	0.0135519	1	●	○	Firmicutes_A	Clostridia	Lachnospirales	Lachnospiraceae	CAG-95
CAG-611 sp000434175	11.9698	5.3591e-05	0.000291512		-0.153429	-0.213718	-0.0931405	6.6084e-07	0.00136001	-0.0458233	-0.108929	0.0172822	0.15482	1	●	○	Firmicutes	Bacilli	RF39	UBA660	CAG-611
CAG-127 sp900319515	75.0707	0.0037297	0.00882982		-0.101424	-0.141313	-0.0615351	6.75874e-07	0.00139095	-0.027748	-0.0696971	0.0142011	0.194956	1	●	○	Firmicutes_A	Clostridia	Lachnospirales	Lachnospiraceae	CAG-127
†Agathobacter sp900546625	92.2714	0.00124254	0.00156961		-0.0955857	-0.133186	-0.0579855	6.7927e-07	0.00139794	-0.0991989	-0.135794	-0.0626035	1.19453e-07	0.000245835	●	●	Firmicutes_A	Clostridia	Lachnospirales	Lachnospiraceae	Agathobacter
†Fusicatenibacter sp900772675	97.1725	0.000589783	0.000521077		-0.0943953	-0.131544	-0.0572469	6.87011e-07	0.00141387	-0.103996	-0.140156	-0.0678365	1.96735e-08	4.04882e-05	●	●	Firmicutes_A	Clostridia	Lachnospirales	Lachnospiraceae	Fusicatenibacter
UMGS1375 sp900551235	98.869	0.000177436	0.000707493		-0.0945266	-0.131738	-0.0573152	6.92321e-07	0.0014248	-0.0523352	-0.0896981	-0.0149724	0.00609541	1	●	○	Firmicutes_A	Clostridia	Lachnospirales	Lachnospiraceae	UMGS1375
Angelakisella sp900552845	75.5419	7.86852e-05	0.000546171		-0.101245	-0.141107	-0.0613841	6.94566e-07	0.00142942	0.0582892	0.00754764	0.109031	0.0244557	1	●	○	Firmicutes_A	Clostridia	Oscillospirales	Ruminococcaceae	Angelakisella
Blautia_A sp900551715	96.3713	0.000161956	0.000293719		-0.0959097	-0.13369	-0.0581289	7.04027e-07	0.00144889	-0.0153625	-0.0560133	0.0252882	0.458951	1	●	○	Firmicutes_A	Clostridia	Lachnospirales	Lachnospiraceae	Blautia_A
Ruminococcus sp900540005	52.8746	0.000222823	0.00107775		-0.109084	-0.152094	-0.0660745	7.20567e-07	0.00148293	-0.0273793	-0.0727915	0.0180329	0.237462	1	●	○	Firmicutes_A	Clostridia	Oscillospirales	Ruminococcaceae	Ruminococcus
Clostridium sp001916075	40.9991	9.34873e-05	0.000339918		-0.116512	-0.162457	-0.0705658	7.23533e-07	0.00148903	-0.0493366	-0.0963518	-0.00232135	0.0398331	1	●	○	Firmicutes_A	Clostridia	Clostridiales	Clostridiaceae	Clostridium
Coprococcus eutactus	99.5759	0.0025307	0.00852642		-0.0950072	-0.13251	-0.057504	7.42123e-07	0.00152729	-0.0147166	-0.0550946	0.0256614	0.475083	1	●	○	Firmicutes_A	Clostridia	Lachnospirales	Lachnospiraceae	Coprococcus
Dorea_A longicatena_B	99.9057	0.0015076	0.0018176		-0.0937175	-0.130735	-0.0567004	7.53871e-07	0.00155147	-0.0650143	-0.101607	-0.0284212	0.000507447	1	●	○	Firmicutes_A	Clostridia	Lachnospirales	Lachnospiraceae	Dorea_A
CAG-273 sp003534295	40.8106	0.000802634	0.00289096		-0.114855	-0.160272	-0.069438	7.75457e-07	0.00159589	0.00846859	-0.0429559	0.0598931	0.7469	1	●	○	Firmicutes_A	Clostridia	TANB77	CAG-508	CAG-273
UBA7597 sp900542935	25.7304	0.000105405	0.000428554		-0.126154	-0.176106	-0.0762025	8.02012e-07	0.00165054	-0.0205578	-0.0742096	0.033094	0.45273	1	●	○	Firmicutes_A	Clostridia_A	Christensenellales	Borkfalkiaceae	UBA7597
CAG-83 sp900552475	78.8878	0.000361315	0.000833064		-0.0982594	-0.137217	-0.0593017	8.28923e-07	0.00170592	-0.020137	-0.0616076	0.0213337	0.34135	1	●	○	Firmicutes_A	Clostridia	Oscillospirales	Oscillospiraceae	CAG-83
UBA10281 sp900548285	17.6249	5.03629e-05	0.000381259		-0.138262	-0.193135	-0.0833889	8.5003e-07	0.00174936	-0.0253602	-0.0840179	0.0332974	0.396874	1	●	○	Firmicutes_A	Clostridia_A	Christensenellales	Borkfalkiaceae	UBA10281
UBA737 sp900543215	34.5429	8.20452e-06	6.32987e-05		-0.119782	-0.167353	-0.0722103	8.64827e-07	0.00177981	-0.00315537	-0.0557437	0.049433	0.906394	1	●	○	Firmicutes_A	Clostridia	Oscillospirales	Acutalibacteraceae	UBA737
CAG-495 sp001917125	37.7945	0.000574877	0.00207425		-0.115924	-0.161982	-0.069866	8.73697e-07	0.00179807	-0.0825717	-0.128021	-0.0371229	0.000377875	0.777667	●	○	Proteobacteria	Alphaproteobacteria	RF32	CAG-239	CAG-495
Dysosmobacter sp900544105	95.5702	0.000265377	0.000303462		-0.0938335	-0.131255	-0.0564122	9.59168e-07	0.00197397	0.0240399	-0.0200072	0.0680871	0.284869	1	●	○	Firmicutes_A	Clostridia	Oscillospirales	Oscillospiraceae	Dysosmobacter
TF01 11 sp900759665	47.6909	2.67389e-05	0.000272468		-0.111167	-0.155511	-0.0668237	9.642e-07	0.00198432	-0.0542564	-0.0991344	-0.00937849	0.0178988	1	●	○	Firmicutes_A	Clostridia	Lachnospirales	Lachnospiraceae	TF01-11
CAG-83 sp000435555	95.5231	0.00426438	0.00779125		-0.0938652	-0.131328	-0.056402	9.77916e-07	0.00201255	0.0601534	0.0121219	0.108185	0.0141838	1	●	○	Firmicutes_A	Clostridia	Oscillospirales	Oscillospiraceae	CAG-83
F23 B02 sp004553495	30.8671	1.77757e-05	0.000447189		-0.121474	-0.170022	-0.0729255	1.01139e-06	0.00208143	-0.0467689	-0.0966828	0.00314494	0.0664263	1	●	○	Firmicutes_A	Clostridia	Oscillospirales	Oscillospiraceae	F23-B02
CAG-269 sp900552555	57.3516	1.87606e-05	0.000112178		-0.106856	-0.149583	-0.0641294	1.0235e-06	0.00210637	-0.0591241	-0.101981	-0.0162668	0.00690858	1	●	○	Firmicutes_A	Clostridia	TANB77	CAG-508	CAG-269
UBA9502 sp003481825	85.344	3.2672e-05	7.07851e-05		-0.100008	-0.139998	-0.0600168	1.02499e-06	0.00210943	-0.0726971	-0.112105	-0.0332891	0.000306743	0.631278	●	○	Firmicutes_A	Clostridia	Lachnospirales	Lachnospiraceae	UBA9502
CAG-83 sp900551995	87.5589	0.000127337	0.000790769		-0.0955434	-0.133789	-0.0572977	1.05177e-06	0.00216454	0.0575745	0.00901634	0.106133	0.0202254	1	●	○	Firmicutes_A	Clostridia	Oscillospirales	Oscillospiraceae	CAG-83
CAG-882 sp000435595	77.7097	8.47078e-05	0.000601031		-0.099995	-0.14003	-0.0599602	1.05639e-06	0.00217406	-0.0661167	-0.105794	-0.0264395	0.0011083	1	●	○	Firmicutes_A	Clostridia	Lachnospirales	Lachnospiraceae	CAG-882
RUG115 sp900066395	97.8794	0.00272308	0.00736169		-0.0933465	-0.130727	-0.0559665	1.06135e-06	0.00218427	-0.0580895	-0.0952817	-0.0208972	0.00223238	1	●	○	Firmicutes_A	Clostridia	Lachnospirales	Lachnospiraceae	RUG115
Agathobacter sp000434275	99.7172	0.00223411	0.00437557		-0.0919109	-0.128731	-0.0550904	1.07229e-06	0.00220677	-0.0621785	-0.0986169	-0.0257402	0.000838869	1	●	○	Firmicutes_A	Clostridia	Lachnospirales	Lachnospiraceae	Agathobacter
UBA1206 sp000433115	27.2856	0.000121626	0.00046456		-0.123959	-0.173724	-0.0741938	1.1298e-06	0.00232514	0.00753912	-0.04837	0.0634483	0.791577	1	●	○	Firmicutes_A	Clostridia	Oscillospirales	CAG-382	UBA1206
Ruminococcus_C sp000437175	93.6381	0.000303143	0.00158643		-0.0946378	-0.13265	-0.0566254	1.14347e-06	0.00235326	-0.00428092	-0.0459983	0.0374364	0.840617	1	●	○	Firmicutes_A	Clostridia	Oscillospirales	Ruminococcaceae	Ruminococcus_C
CAG-110 sp900544405	72.9972	0.00014369	0.00032954		-0.0991435	-0.139004	-0.0592832	1.17054e-06	0.00240896	-0.010858	-0.0539994	0.0322834	0.621853	1	●	○	Firmicutes_A	Clostridia	Oscillospirales	Oscillospiraceae	CAG-110
†CAG-81_sp900066535	99.623	0.000505382	0.000611976		-0.0915943	-0.128438	-0.0547502	1.18531e-06	0.00243936	-0.09901	-0.13487	-0.0631497	6.97197e-08	0.000143483	●	●	Firmicutes_A	Clostridia	Lachnospirales	Lachnospiraceae	CAG-81
F23 B02 sp900545805	70.6409	0.0004591	0.00295563		-0.100464	-0.140899	-0.06003	1.20129e-06	0.00247225	0.0434002	-0.00592426	0.0927246	0.0847511	1	●	○	Firmicutes_A	Clostridia	Oscillospirales	Oscillospiraceae	F23-B02
Gemmiger sp900554145	92.4599	8.07634e-05	0.00064282		-0.0941851	-0.132232	-0.0561378	1.31395e-06	0.00270412	-0.0473532	-0.0857398	-0.00896653	0.0156994	1	●	○	Firmicutes_A	Clostridia	Oscillospirales	Ruminococcaceae	Gemmiger
TF01 11 sp003529475	97.8794	0.00116927	0.00200082		-0.0930924	-0.130701	-0.055484	1.31609e-06	0.00270852	-0.0343489	-0.0730655	0.00436761	0.0822024	1	●	○	Firmicutes_A	Clostridia	Lachnospirales	Lachnospiraceae	TF01-11
CAG-433 sp900546245	16.6352	4.65363e-05	0.000282706		-0.137788	-0.193509	-0.0820678	1.34805e-06	0.0027743	-0.0398732	-0.0980242	0.0182778	0.179115	1	●	○	Firmicutes	Bacilli	RF39	UBA660	CAG-433
Blautia_A luti	99.9057	0.000832776	0.00117018		-0.091016	-0.127927	-0.0541052	1.44347e-06	0.00297067	-0.0720084	-0.10821	-0.0358069	9.98164e-05	0.205422	●	○	Firmicutes_A	Clostridia	Lachnospirales	Lachnospiraceae	Blautia_A
Eubacterium_I sp900546495	97.4552	0.000245735	0.000668306		-0.0931377	-0.130924	-0.0553515	1.4573e-06	0.00299912	-0.0595055	-0.0970159	-0.0219952	0.00190087	1	●	○	Firmicutes_A	Clostridia	Lachnospirales	Lachnospiraceae	Eubacterium_I
Blautia_A sp900548245	99.9057	0.000997568	0.00323084		-0.0907395	-0.127599	-0.0538801	1.5017e-06	0.00309049	-0.041526	-0.078931	-0.004121	0.0296727	1	●	○	Firmicutes_A	Clostridia	Lachnospirales	Lachnospiraceae	Blautia_A
CAG-83 sp900555735	92.7427	0.000128549	0.000265316		-0.0930627	-0.13091	-0.0552155	1.54415e-06	0.00317786	0.0740222	0.0244049	0.123639	0.00349263	1	●	○	Firmicutes_A	Clostridia	Oscillospirales	Oscillospiraceae	CAG-83
CAG-312 sp900545715	14.2319	0.000185999	0.00103494		-0.142191	-0.200024	-0.0843572	1.5484e-06	0.00318661	-0.0427268	-0.102909	0.0174557	0.164221	1	●	○	Verrucomicrobiota	Verrucomicrobiae	Opitutales	CAG-312	CAG-312
Faecalibacterium prausnitzii_F	95.476	0.00145119	0.00507999		-0.0922746	-0.129828	-0.0547214	1.57042e-06	0.00323192	-0.0281161	-0.0671623	0.01093	0.158293	1	●	○	Firmicutes_A	Clostridia	Oscillospirales	Ruminococcaceae	Faecalibacterium
CAG 83 sp900549395	94.9105	0.000491381	0.00140716		-0.0916392	-0.128942	-0.0543369	1.57809e-06	0.00324772	0.0141712	-0.0284217	0.0567642	0.514397	1	●	○	Firmicutes_A	Clostridia	Oscillospirales	Oscillospiraceae	CAG-83
Eisenbergiella sp900066775	99.4816	0.00239702	0.00350569		-0.0912043	-0.128348	-0.0540605	1.59697e-06	0.00328657	-0.0489839	-0.0862703	-0.0116975	0.0100961	1	●	○	Firmicutes_A	Clostridia	Lachnospirales	Lachnospiraceae	Eisenbergiella
UMGS1826 sp900555435	76.9086	8.33977e-05	0.000280408		-0.0978677	-0.137733	-0.0580024	1.60442e-06	0.00330191	0.0271336	-0.0196217	0.0738888	0.255482	1	●	○	Firmicutes_A	Clostridia	Oscillospirales	Ruminococcaceae	UMGS1826
Firm 11 sp004556545	83.7418	0.000141734	0.000449699		-0.0950007	-0.133701	-0.0563008	1.60686e-06	0.00330691	0.068463	0.0185402	0.118386	0.00724785	1	●	○	Firmicutes_A	Clostridia_A	Christensenellales	CAG-74	Firm-11
CAG-127 sp900767585	81.3384	7.95335e-05	0.000145347		-0.0963278	-0.135588	-0.0570676	1.62616e-06	0.00334664	-0.0280709	-0.0689785	0.0128367	0.178787	1	●	○	Firmicutes_A	Clostridia	Lachnospirales	Lachnospiraceae	CAG-127
CAG-433 sp000433675	15.3157	7.0476e-05	0.000467555		-0.13936	-0.196283	-0.0824365	1.71294e-06	0.00352522	-0.0483898	-0.107118	0.0103381	0.106469	1	●	○	Firmicutes	Bacilli	RF39	UBA660	CAG-433
CAG-269 sp000437215	23.8926	0.000301588	0.00123159		-0.125232	-0.17639	-0.0740739	1.71727e-06	0.00353415	-0.0614725	-0.113123	-0.00982241	0.0197574	1	●	○	Firmicutes_A	Clostridia	TANB77	CAG-508	CAG-269
CAG-448 sp000433415	15.3629	4.78794e-05	0.000357455		-0.139028	-0.195959	-0.0820974	1.81781e-06	0.00374104	-0.0252229	-0.0857129	0.0352671	0.413866	1	●	○	Firmicutes_A	Clostridia	Oscillospirales	CAG-272	CAG-448
Angelakisella sp004557855	86.2865	0.000175495	0.00086349		-0.0943626	-0.133036	-0.0556892	1.8545e-06	0.00381655	0.103003	0.0495434	0.156463	0.000163589	0.336665	●	○	Firmicutes_A	Clostridia	Oscillospirales	Ruminococcaceae	Angelakisella
Eubacterium_I ramulus_A	95.9943	0.000210928	0.000645857		-0.0920941	-0.129851	-0.0543371	1.86993e-06	0.00384832	-0.0641358	-0.101409	-0.026863	0.00075833	1	●	○	Firmicutes_A	Clostridia	Lachnospirales	Lachnospiraceae	Eubacterium_I
Acetatifactor sp900066365	99.623	0.00428349	0.0106133		-0.0898035	-0.126768	-0.052839	2.05251e-06	0.00422407	-0.042233	-0.0796336	-0.0048324	0.0269895	1	●	○	Firmicutes_A	Clostridia	Lachnospirales	Lachnospiraceae	Acetatifactor
Victivallis sp900551245	9.33082	8.92931e-05	0.000614601		-0.156681	-0.221342	-0.0920194	2.18147e-06	0.00448946	-0.0601203	-0.126358	0.00611751	0.0753897	1	●	○	Verrucomicrobiota	Lentisphaeria	Victivallales	Victivallaceae	Victivallis
F23 B02 sp001916715	64.656	0.00122759	0.00349856		-0.0999144	-0.141206	-0.0586226	2.2533e-06	0.0046373	0.0278548	-0.0203229	0.0760326	0.257257	1	●	○	Firmicutes_A	Clostridia	Oscillospirales	Oscillospiraceae	F23-B02
Agathobacter sp900550545	97.4552	0.000214651	0.000284182		-0.0900008	-0.127241	-0.0527606	2.3179e-06	0.00477024	-0.0612189	-0.0980208	-0.024417	0.00113061	1	●	○	Firmicutes_A	Clostridia	Lachnospirales	Lachnospiraceae	Agathobacter
†Enterocloster sp000431375	99.6701	0.00258879	0.00539758		-0.0898369	-0.127064	-0.0526095	2.39836e-06	0.00493581	-0.0876205	-0.123879	-0.0513625	2.32202e-06	0.00477872	●	●	Firmicutes_A	Clostridia	Lachnospirales	Lachnospiraceae	Enterocloster
†Agathobacter sp900547695	99.6701	0.000374873	0.00109724		-0.0891793	-0.126167	-0.0521916	2.44787e-06	0.00503772	-0.0863544	-0.122383	-0.0503255	2.80326e-06	0.00576912	●	●	Firmicutes_A	Clostridia	Lachnospirales	Lachnospiraceae	Agathobacter
Bariatricus sp900554415	98.5391	8.08294e-05	0.000140778		-0.0903543	-0.127868	-0.052841	2.50597e-06	0.0051573	-0.0510394	-0.0885281	-0.0135507	0.00767944	1	●	○	Firmicutes_A	Clostridia	Lachnospirales	Lachnospiraceae	Bariatricus
†Fusicatenibacter saccharivorans	100	0.0143814	0.0124147		-0.0887776	-0.125645	-0.0519098	2.52024e-06	0.00518666	-0.0986483	-0.13454	-0.0627566	7.97594e-08	0.000164145	●	●	Firmicutes_A	Clostridia	Lachnospirales	Lachnospiraceae	Fusicatenibacter
CAG-552 sp000435495	12.2526	0.000302455	0.00144435		-0.144461	-0.204664	-0.0842587	2.73031e-06	0.00561898	-0.0392879	-0.102014	0.0234379	0.219725	1	●	○	Firmicutes_A	Clostridia_A	Christensenellales	CAG-552	CAG-552
CAG-170 sp900549635	89.491	0.000386527	0.000587833		-0.0914935	-0.129681	-0.0533055	2.82827e-06	0.00582058	0.0128918	-0.0302261	0.0560097	0.557925	1	●	○	Firmicutes_A	Clostridia	Oscillospirales	Oscillospiraceae	CAG-170
UMGS902 sp900761025	39.1612	4.24128e-05	0.000256146		-0.111784	-0.158508	-0.0650598	2.92248e-06	0.00601446	-0.000225624	-0.0514259	0.0509746	0.99311	1	●	○	Firmicutes_A	Clostridia	Oscillospirales	CAG-272	UMGS902
HGM12814 sp900770165	96.5598	0.000103487	0.000107856		-0.0895396	-0.127028	-0.0520516	3.03325e-06	0.00624242	-0.0436838	-0.0814732	-0.00589445	0.0235712	1	●	○	Firmicutes_A	Clostridia	Oscillospirales	Acutalibacteraceae	HGM12814
SFFH01 sp900542445	78.0396	0.000950349	0.00123183		-0.0942733	-0.133828	-0.0547185	3.18393e-06	0.00655252	-0.0173868	-0.0591952	0.0244217	0.415109	1	●	○	Firmicutes_A	Clostridia_A	Christensenellales	CAG-74	SFFH01
Pradoshia sp001183965	72.6202	1.82234e-05	2.56091e-05		-0.0970503	-0.137786	-0.0563147	3.21163e-06	0.00660953	-0.00448523	-0.0486846	0.0397142	0.842364	1	●	○	Firmicutes	Bacilli	Bacillales_B	DSM-1321	Pradoshia
CAG-317 sp000433215	97.1254	0.000534764	0.000801712		-0.0888203	-0.126194	-0.051447	3.39459e-06	0.00698607	-0.0470815	-0.0845485	-0.00961443	0.0138606	1	●	○	Firmicutes_A	Clostridia	Lachnospirales	Lachnospiraceae	CAG-317
UBA5905 sp900764115	63.3365	1.42648e-05	6.29493e-05		-0.101713	-0.14462	-0.0588072	3.59083e-06	0.00738993	-0.00673824	-0.053057	0.0395805	0.775572	1	●	○	Firmicutes_A	Clostridia	Oscillospirales	Acutalibacteraceae	UBA5905
UBA738 sp004557735	71.6777	4.23044e-05	0.000116538		-0.0957274	-0.136118	-0.0553363	3.61046e-06	0.00743032	0.0582829	0.00822298	0.108343	0.0225931	1	●	○	Firmicutes_A	Clostridia	Oscillospirales	Oscillospiraceae	UBA738
CAG-170 sp900751035	90.8106	0.000131946	0.000163096		-0.0901099	-0.128156	-0.052064	3.66382e-06	0.00754014	0.0725903	0.0235817	0.121599	0.00373401	1	●	○	Firmicutes_A	Clostridia	Oscillospirales	Oscillospiraceae	CAG-170
UBA10677 sp900553005	31.9981	6.45193e-05	0.00024094		-0.112264	-0.159716	-0.0648132	3.75297e-06	0.00772361	-0.0711944	-0.118242	-0.024147	0.00305191	1	●	○	Firmicutes_A	Clostridia_A	Christensenellales	CAG-552	UBA10677
V9D3004 sp900760345	71.3478	0.000138737	0.00044219		-0.0952748	-0.135589	-0.0549604	3.8456e-06	0.00791424	-0.0432767	-0.0840576	-0.00249586	0.0376525	1	●	○	Firmicutes_A	Clostridia	Lachnospirales	Lachnospiraceae	V9D3004
Coprococcus sp000154245	80.6786	0.00135077	0.00473106		-0.0926513	-0.132047	-0.0532554	4.28201e-06	0.00881237	-0.00437335	-0.0469804	0.0382337	0.840576	1	●	○	Firmicutes_A	Clostridia	Lachnospirales	Lachnospiraceae	Coprococcus
CAG-460 sp900544625	9.94345	7.37041e-05	0.000612796		-0.149006	-0.212635	-0.085378	4.69869e-06	0.00966991	-0.0380124	-0.10425	0.0282249	0.260801	1	●	○	Firmicutes	Bacilli	RF39	UBA660	CAG-460
UMGS1494 sp900552305	12.4411	2.23987e-05	0.000308874		-0.139858	-0.199769	-0.079948	5.03109e-06	0.010354	-0.052453	-0.113649	0.00874246	0.0931098	1	●	○	Firmicutes_A	Clostridia	Monoglobales	Monoglobaceae	UMGS1494
CAG-312 sp900545705	11.9698	8.16918e-05	0.000665251		-0.141305	-0.201867	-0.0807428	5.08906e-06	0.0104733	-0.042503	-0.105054	0.0200479	0.18307	1	●	○	Verrucomicrobiota	Verrucomicrobiae	Opitutales	CAG-312	CAG-312
UMGS1663 sp900553865	29.2177	2.14703e-05	0.000139915		-0.11344	-0.162242	-0.0646379	5.51687e-06	0.0113537	-0.0162423	-0.0679658	0.0354812	0.538304	1	●	○	Firmicutes_A	Clostridia	TANB77	CAG-508	UMGS1663
UMGS1696 sp900763885	31.2912	7.71442e-06	4.94544e-05		-0.112734	-0.161279	-0.0641888	5.63209e-06	0.0115908	0.010524	-0.043259	0.064307	0.70137	1	●	○	Firmicutes_A	Clostridia	Oscillospirales	CAG-272	UMGS1696
Collinsella sp900555355	88.1715	3.71489e-05	7.95006e-05		-0.0899145	-0.128646	-0.051183	5.67239e-06	0.0116738	-0.00472971	-0.0464518	0.0369924	0.824188	1	●	○	Actinobacteriota	Coriobacteriia	Coriobacteriales	Coriobacteriaceae	Collinsella
Lachnospira sp003537285	96.7955	0.00128597	0.00223217		-0.0869651	-0.12449	-0.0494407	5.88124e-06	0.0121036	-0.031164	-0.069555	0.00722704	0.111755	1	●	○	Firmicutes_A	Clostridia	Lachnospirales	Lachnospiraceae	Lachnospira
RC9 sp000433355	38.5957	0.00180716	0.00820968		-0.105602	-0.151208	-0.0599974	5.98927e-06	0.0123259	-0.0305202	-0.0776619	0.0166214	0.204607	1	●	○	Bacteroidota	Bacteroidia	Bacteroidales	UBA932	RC9
CAG-582 sp000435515	11.0745	4.72055e-05	0.000249225		-0.14352	-0.205512	-0.0815283	6.01351e-06	0.0123758	-0.0571517	-0.120214	0.00591097	0.0758327	1	●	○	Firmicutes	Bacilli	RF39	UBA660	CAG-582
Unknown species	100	0.0281035	0.0135291		-0.0854185	-0.122316	-0.0485208	6.02101e-06	0.0123912	0.0238265	-0.0185488	0.0662018	0.270565	1	●	○
Ruminococcus_F champanellensis	81.3855	0.00025901	0.00186427		-0.0911337	-0.130571	-0.051696	6.25694e-06	0.0128768	0.0117139	-0.0322206	0.0556484	0.601323	1	●	○	Firmicutes_A	Clostridia	Oscillospirales	Ruminococcaceae	Ruminococcus_F
CAG-127 sp900539705	90.1979	0.000137606	0.000561052		-0.0882096	-0.126414	-0.0500048	6.3708e-06	0.0131111	-0.0237522	-0.0633509	0.0158464	0.239867	1	●	○	Firmicutes_A	Clostridia	Lachnospirales	Lachnospiraceae	CAG-127
UMGS1279 sp900550315	35.5796	3.77898e-05	0.000121401		-0.107362	-0.153931	-0.0607939	6.57189e-06	0.0135249	-0.00978312	-0.0595206	0.0399544	0.69989	1	●	○	Firmicutes_A	Clostridia	Oscillospirales	Acutalibacteraceae	UMGS1279
CAG-460 sp000437355	11.7813	0.000120641	0.000663481		-0.139867	-0.200666	-0.0790673	6.88082e-06	0.0141607	-0.0296349	-0.0932049	0.0339351	0.360977	1	●	○	Firmicutes	Bacilli	RF39	UBA660	CAG-460
CAG-110 sp900549705	44.2036	2.67389e-05	0.000289949		-0.104796	-0.150362	-0.0592292	6.91999e-06	0.0142413	0.0149456	-0.0358866	0.0657778	0.564491	1	●	○	Firmicutes_A	Clostridia	Oscillospirales	Oscillospiraceae	CAG-110
CAG-492 sp900557045	29.8775	2.04477e-05	0.000300364		-0.112655	-0.161689	-0.0636221	7.06744e-06	0.0145448	-0.00984051	-0.0622091	0.0425281	0.712687	1	●	○	Firmicutes_A	Clostridia	TANB77	CAG-508	CAG-492
Dysosmobacter sp900763685	59.4251	7.26107e-05	0.000208565		-0.097054	-0.139299	-0.0548094	7.074e-06	0.0145583	0.0352221	-0.01398	0.0844242	0.160738	1	●	○	Firmicutes_A	Clostridia	Oscillospirales	Oscillospiraceae	Dysosmobacter
UMGS1865 sp900768535	21.0179	3.23704e-05	0.000201734		-0.121125	-0.173873	-0.0683764	7.14919e-06	0.014713	-0.00333744	-0.0602834	0.0536085	0.908559	1	●	○	Firmicutes_A	Clostridia	Oscillospirales	CAG-272	UMGS1865
CAG-628 sp000438415	18.2846	0.000142432	0.000808688		-0.124875	-0.179277	-0.0704728	7.20611e-06	0.0148302	-0.0219174	-0.0791242	0.0352894	0.452782	1	●	○	Firmicutes	Bacilli	RF39	UBA660	CAG-628
Mediterraneibacter_A butyricigenes	99.5759	0.00026607	0.000246106		-0.085111	-0.122297	-0.0479249	7.65419e-06	0.0157523	-0.0234409	-0.0619004	0.0150187	0.232377	1	●	○	Firmicutes_A	Clostridia	Lachnospirales	Lachnospiraceae	Mediterraneibacter_A
Coprococcus sp900548215	49.246	0.000283426	0.001824		-0.0995856	-0.143194	-0.0559772	8.02155e-06	0.0165084	-0.019006	-0.0647058	0.0266937	0.415085	1	●	○	Firmicutes_A	Clostridia	Lachnospirales	Lachnospiraceae	Coprococcus
HGM11501 sp900766735	27.2385	2.21301e-05	0.00010365		-0.112854	-0.1623	-0.063407	8.11673e-06	0.0167042	-0.005455	-0.0585627	0.0476527	0.840466	1	●	○	Firmicutes_A	Clostridia	UMGS1883	HGM11501	HGM11501
Dysosmobacter sp004553545	62.8652	0.000107658	0.000280169		-0.0946458	-0.136223	-0.0530683	8.5679e-06	0.0176327	0.0312292	-0.0167267	0.0791851	0.20197	1	●	○	Firmicutes_A	Clostridia	Oscillospirales	Oscillospiraceae	Dysosmobacter
CAG-83 sp003487665	72.3374	0.000271475	0.00112128		-0.0911889	-0.131279	-0.0510986	8.70751e-06	0.0179201	0.0645769	0.0148554	0.114298	0.0109812	1	●	○	Firmicutes_A	Clostridia	Oscillospirales	Oscillospiraceae	CAG-83
CAG-590 sp900769115	62.1112	2.49434e-05	5.41256e-05		-0.0946462	-0.136314	-0.0529788	8.9567e-06	0.0184329	-0.0459142	-0.0877761	-0.0040523	0.0316921	1	●	○	Firmicutes_A	Clostridia	Lachnospirales	Lachnospiraceae	CAG-590
UMGS621 sp900543915	32.5165	0.000235363	0.000767896		-0.10791	-0.155504	-0.0603163	9.29966e-06	0.0191387	-0.0249226	-0.0744222	0.0245771	0.323837	1	●	○	Firmicutes_A	Clostridia_A	Christensenellales	Borkfalkiaceae	UMGS621
UMGS1312 sp900550625	55.278	0.000299123	0.000843149		-0.0964979	-0.139133	-0.0538628	9.63849e-06	0.019836	0.035295	-0.0141249	0.084715	0.161722	1	●	○	Firmicutes_A	Clostridia	Oscillospirales	CAG-272	UMGS1312
Phascolarctobacterium_A sp900770955	16.0226	4.83365e-05	0.000156675		-0.125784	-0.181399	-0.0701687	9.78387e-06	0.0201352	-0.0619374	-0.11775	-0.00612491	0.0297361	1	●	○	Firmicutes_C	Negativicutes	Acidaminococcales	Acidaminococcaceae	Phascolarctobacterium_A
Faecalibacterium sp900540455	95.6173	8.52592e-05	0.000458516		-0.0851871	-0.12286	-0.0475141	9.82448e-06	0.0202188	-0.0410962	-0.0789449	-0.0032475	0.0334407	1	●	○	Firmicutes_A	Clostridia	Oscillospirales	Ruminococcaceae	Faecalibacterium
CAG-841 sp900544285	52.4034	3.59661e-05	0.000540149		-0.0973349	-0.140474	-0.0541955	1.02705e-05	0.0211368	0.00712001	-0.0401277	0.0543678	0.767746	1	●	○	Firmicutes_A	Clostridia	Oscillospirales	CAG-272	CAG-841
UBA1822 sp900545365	45.2875	6.46183e-05	0.00080113		-0.100221	-0.144703	-0.0557384	1.05739e-05	0.0217612	-0.016061	-0.0628068	0.0306847	0.500754	1	●	○	Firmicutes_C	Negativicutes	Veillonellales	Dialisteraceae	UBA1822
Gemmiger variabilis_A	82.5165	1.94628e-05	5.59079e-05		-0.0894005	-0.129221	-0.0495794	1.1359e-05	0.0233769	-0.0495873	-0.0892737	-0.00990097	0.0144085	1	●	○	Firmicutes_A	Clostridia	Oscillospirales	Ruminococcaceae	Gemmiger
Lachnospira sp900545725	86.0038	2.91046e-05	0.000184005		-0.0901468	-0.130387	-0.0499067	1.18604e-05	0.0244088	-0.0778766	-0.117174	-0.0385793	0.000105899	0.21794	●	○	Firmicutes_A	Clostridia	Lachnospirales	Lachnospiraceae	Lachnospira
Eubacterium_R sp000434995	47.9736	0.000662828	0.00205279		-0.0979556	-0.141749	-0.0541621	1.22325e-05	0.0251744	-0.0417597	-0.0860116	0.00249212	0.064511	1	●	○	Firmicutes_A	Clostridia	Oscillospirales	Acutalibacteraceae	Eubacterium_R
SFJ001 sp004555865	25.2592	7.70358e-05	0.000262322		-0.112446	-0.162735	-0.0621578	1.23135e-05	0.0253412	-0.0151524	-0.0681525	0.0378477	0.5753	1	●	○	Firmicutes_A	Clostridia	Oscillospirales	Ruminococcaceae	SFJ001
Eubacterium_G sp000434315	95.0047	0.000384859	0.000657051		-0.0849969	-0.123054	-0.0469395	1.26063e-05	0.0259438	-0.0469357	-0.0848634	-0.00900791	0.0153722	1	●	○	Firmicutes_A	Clostridia	Lachnospirales	Lachnospiraceae	Eubacterium_G
Collinsella sp900553705	55.3252	9.16588e-06	1.58676e-05		-0.0976569	-0.141414	-0.0538999	1.27859e-05	0.0263134	-0.0376404	-0.0820725	0.00679158	0.096984	1	●	○	Actinobacteriota	Coriobacteriia	Coriobacteriales	Coriobacteriaceae	Collinsella
Faecalibacillus faecis	87.8888	0.000521555	0.00145216		-0.0862665	-0.124989	-0.0475443	1.32454e-05	0.0272591	-0.0594971	-0.0976486	-0.0213457	0.00226713	1	●	○	Firmicutes	Bacilli	Erysipelotrichales	Erysipelatoclostridiaceae	Faecalibacillus
CAG-882 sp900545175	58.7653	6.36664e-05	0.000348248		-0.0943219	-0.136686	-0.0519577	1.3408e-05	0.0275936	-0.0500008	-0.0923056	-0.00769594	0.0206252	1	●	○	Firmicutes_A	Clostridia	Lachnospirales	Lachnospiraceae	CAG-882
†Agathobacter sp900543445	67.3421	0.000127281	0.00182474		-0.0919922	-0.133392	-0.0505923	1.39433e-05	0.0286954	-0.0877177	-0.128053	-0.0473824	2.11295e-05	0.0434845	●	●	Firmicutes_A	Clostridia	Lachnospirales	Lachnospiraceae	Agathobacter
Gemmiger formicilis	97.361	0.00743868	0.00942259		-0.082262	-0.119296	-0.0452284	1.4038e-05	0.0288901	-0.0421645	-0.0792073	-0.00512158	0.0257885	1	●	○	Firmicutes_C	Negativicutes	Acidaminococcales	Acidaminococcaceae	Phascolarctobacterium_A
CAG-611 sp900552235	11.3101	4.50754e-05	0.000251995		-0.135925	-0.197374	-0.0744761	1.52395e-05	0.0313629	-0.0290919	-0.0929385	0.0347548	0.371919	1	●	○	Firmicutes	Bacilli	RF39	UBA660	CAG-611
CAG-269 sp900760175	17.6249	4.11357e-05	0.000229683		-0.121459	-0.17645	-0.0664675	1.56903e-05	0.0322906	-0.0544074	-0.109779	0.000963868	0.054256	1	●	○	Firmicutes_A	Clostridia	TANB77	CAG-508	CAG-269
Gastranaerophilus phascolarctosicola	46.0415	1.11357e-05	2.51311e-05		-0.0988352	-0.143611	-0.0540596	1.58778e-05	0.0326765	-0.0451949	-0.0902305	-0.000159388	0.049324	1	●	○	Cyanobacteria	Vampirovibrionia	Gastranaerophilales	Gastranaerophilaceae	Gastranaerophilus
CAG-83 sp900313295	71.7719	0.000118959	0.00102127		-0.0892467	-0.129787	-0.0487059	1.67299e-05	0.0344302	0.0474168	-0.000577998	0.0954117	0.0529553	1	●	○	Firmicutes_A	Clostridia	Oscillospirales	Oscillospiraceae	CAG-83
Faecalibacterium prausnitzii_C	99.9057	0.00885715	0.00972209		-0.0809041	-0.117662	-0.044146	1.67914e-05	0.0345568	-0.0285067	-0.0659407	0.00892721	0.135699	1	●	○	Firmicutes_A	Clostridia	Oscillospirales	Ruminococcaceae	Faecalibacterium
NK3B98 sp900545815	69.3685	0.000446027	0.000644808		-0.0888104	-0.129247	-0.0483741	1.74972e-05	0.0360092	0.0251451	-0.0205478	0.070838	0.280891	1	●	○	Firmicutes_A	Clostridia	Oscillospirales	Oscillospiraceae	NK3B98
CAG-170 sp000432135	88.5014	0.00370989	0.00704594		-0.0836684	-0.121976	-0.0453612	1.9462e-05	0.0400529	0.0648007	0.017563	0.112038	0.00722995	1	●	○	Firmicutes_A	Clostridia	Oscillospirales	Oscillospiraceae	CAG-170
UMGS1590 sp900759105	99.1046	7.46371e-05	0.000152631		-0.0811178	-0.118279	-0.0439566	1.96804e-05	0.0405022	-0.0422028	-0.0793077	-0.00509791	0.0259018	1	●	○	Firmicutes_B	Peptococcia	Peptococcales	Peptococcaceae	UMGS1590
CAG-194 sp000432915	72.7615	0.000670726	0.00295461		-0.0875674	-0.127684	-0.0474508	1.96879e-05	0.0405177	-0.0325752	-0.0732957	0.00814535	0.117048	1	●	○	Firmicutes_A	Clostridia	Lachnospirales	Lachnospiraceae	CAG-194
UBA10281 sp900767885	13.8077	4.42036e-06	5.80686e-05		-0.12781	-0.186418	-0.0692016	2.00467e-05	0.041256	-0.0368372	-0.0969743	0.0232999	0.230042	1	●	○	Firmicutes_A	Clostridia_A	Christensenellales	Borkfalkiaceae	UBA10281
Oxalobacter sp900760095	32.5165	6.17107e-05	0.00012896		-0.104003	-0.151723	-0.0562833	2.02755e-05	0.0417271	-0.03097	-0.0798682	0.0179282	0.214606	1	●	○	Proteobacteria	Gammaproteobacteria	Burkholderiales	Burkholderiaceae	Oxalobacter
CAG-110 sp900544945	98.8219	0.000152752	0.000412765		-0.0813462	-0.118726	-0.0439666	2.0854e-05	0.0429175	0.0993398	0.0497149	0.148965	9.00992e-05	0.185424	●	○	Firmicutes_A	Clostridia	Oscillospirales	Oscillospiraceae	CAG-110
UBA1259 sp900760875	30.0189	2.02451e-05	0.000115611		-0.105374	-0.154025	-0.0567237	2.28012e-05	0.0469248	-0.000678512	-0.0527365	0.0513795	0.979622	1	●	○	Firmicutes_A	Clostridia_A	Christensenellales	Borkfalkiaceae	UBA1259
Parolsenella sp900552935	11.8285	9.63713e-06	7.06113e-05		-0.131487	-0.192211	-0.0707624	2.29264e-05	0.0471826	-0.0457016	-0.107481	0.0160778	0.147233	1	●	○	Actinobacteriota	Coriobacteriia	Coriobacteriales	Atopobiaceae	Parolsenella
Pauljensenia sp000278725	71.3007	3.90528e-05	7.24177e-05		-0.0867344	-0.126809	-0.0466594	2.31267e-05	0.0475947	-0.0689235	-0.108156	-0.0296909	0.000586073	1	●	○	Actinobacteriota	Actinomycetia	Actinomycetales	Actinomycetaceae	Pauljensenia
Alistipes_A sp900240235	68.3318	0.000496499	0.00114226		-0.0874835	-0.127917	-0.0470499	2.32608e-05	0.0478707	-0.0254234	-0.066861	0.0160142	0.229296	1	●	○	Bacteroidota	Bacteroidia	Bacteroidales	Rikenellaceae	Alistipes_A
Acetatifactor sp900760705	75.9661	4.67578e-05	0.00014894		-0.0874791	-0.127945	-0.0470136	2.36289e-05	0.0486282	-0.043533	-0.0840054	-0.0030606	0.035132	1	●	○	Firmicutes_A	Clostridia	Lachnospirales	Lachnospiraceae	Acetatifactor
‡Enterocloster sp900541315	98.4449	0.000430598	0.000667589		-0.0801053	-0.117273	-0.0429373	2.50145e-05	0.0514799	-0.082268	-0.118451	-0.0460849	8.78121e-06	0.0180717	○	●	Firmicutes_A	Clostridia	Lachnospirales	Lachnospiraceae	Enterocloster
‡CAG 170 sp900548625	91.8944	0.000540203	0.00391484		-0.073053	-0.110928	-0.035178	0.000160992	0.331321	0.129436	0.0782188	0.180654	7.88835e-07	0.00162342	○	●	Firmicutes_A	Clostridia	Oscillospirales	Oscillospiraceae	CAG-170
‡UBA9502 sp003506385	96.6541	4.77898e-05	9.16086e-05		-0.0733109	-0.111503	-0.035119	0.000173039	0.356114	-0.0810611	-0.118247	-0.0438756	2.0194e-05	0.0415593	○	●	Firmicutes_A	Clostridia	Lachnospirales	Lachnospiraceae	UBA9502
‡CAG 83 sp900556015	78.6051	0.000131838	0.00147382		-0.0710407	-0.110477	-0.0316043	0.000423445	0.871451	0.116119	0.0653395	0.166899	7.79925e-06	0.0160508	○	●	Firmicutes_A	Clostridia	Oscillospirales	Oscillospiraceae	CAG-83
‡UBA1777 sp900549485	92.6956	7.99387e-05	0.000100646		-0.0616581	-0.099611	-0.0237052	0.00147309	1	0.126897	0.0778114	0.175982	4.399e-07	0.000905314	○	●	Firmicutes_A	Clostridia	Oscillospirales	Oscillospiraceae	UBA1777
‡Enterocloster sp900543885	93.2139	8.00943e-05	0.000257506		-0.0613171	-0.0993495	-0.0232847	0.00160061	1	-0.0818571	-0.118999	-0.0447153	1.63669e-05	0.0336831	○	●	Firmicutes_A	Clostridia	Lachnospirales	Lachnospiraceae	Enterocloster
‡SFDB01 sp004558825	80.8671	9.88643e-05	0.00175053		-0.0539441	-0.0940991	-0.0137891	0.00852494	1	0.108431	0.0602576	0.156604	1.07843e-05	0.0221941	○	●	Firmicutes_A	Clostridia_A	Christensenellales	CAG-138	SFDB01
‡Roseburia sp003470905	99.7172	0.000548355	0.000932701		-0.0494037	-0.0864697	-0.0123377	0.00905589	1	-0.0805599	-0.116964	-0.0441557	1.51152e-05	0.0311071	○	●	Firmicutes_A	Clostridia	Lachnospirales	Lachnospiraceae	Roseburia
‡CAG 83 sp900550585	79.5476	0.000115245	0.0010559		-0.0450874	-0.084677	-0.00549788	0.0257091	1	0.101352	0.0552861	0.147419	1.69175e-05	0.0348161	○	●	Firmicutes_A	Clostridia	Oscillospirales	Oscillospiraceae	CAG-83
‡Methanobrevibacter_A smithii	53.6758	0.0011836	0.002426		-0.0467939	-0.089574	-0.00401382	0.0321574	1	0.110239	0.0606287	0.15985	1.39376e-05	0.0286835	○	●	Methanobacteriota	Methanobacteria	Methanobacteriales	Methanobacteriaceae	Methanobrevibacter_A
‡Methanobrevibacter_A smithii_A	49.3874	0.000386951	0.00117532		-0.0438882	-0.0875561	-0.000220282	0.0489844	1	0.110764	0.0606873	0.16084	1.52542e-05	0.0313931	○	●	Methanobacteriota	Methanobacteria	Methanobacteriales	Methanobacteriaceae	Methanobrevibacter_A
‡PeH17 sp000435055	72.9972	0.0053535	0.0115047		-0.0252108	-0.0652832	0.0148616	0.21768	1	0.119266	0.0736571	0.164875	3.24578e-07	0.000667981	○	●	Firmicutes_A	Clostridia_A	Christensenellales	CAG-138	PeH17
‡UBA1777 sp900549645	67.0594	8.60462e-05	0.00038773		-0.0246845	-0.0660082	0.0166393	0.241817	1	0.161093	0.111641	0.210545	2.11194e-10	4.34637e-07	○	●	Firmicutes_A	Clostridia	Oscillospirales	Oscillospiraceae	UBA1777
‡HGM11575 sp900754775	73.8926	9.78181e-05	0.000294193		-0.00286845	-0.0429888	0.0372519	0.888569	1	0.124003	0.080082	0.167925	3.53382e-08	7.2726e-05	○	●	Firmicutes_A	Clostridia_A	Christensenellales	CAG-74	HGM11575

## Sheet: Table 2
Supplementary Data 2 | Comparison of microbial species significantly associated with the Frailty Mortality Index (FMI) and Charlson Comorbidity Index (CCI) after correction for multiple comparisons (Bonferroni-adjusted).
Associations between microbial species and the Frailty Mortality Index (FMI) or Charlson Comorbidity Index (CCI) were assessed using linear regression models. P-values were derived from two-sided tests and adjusted for multiple comparisons using Bonferroni correction based on the number of analyzed species (n = 2,057), corresponding to a significance threshold of P < 2.43 × 10⁻⁵. Green P-values i…
			Frailty-Mortality Index (FMI)					Charlson Comorbidity Index (CCI)
			Adjustment: Age, BMI, education level, smoking, alcohol, PPI, statins, metformin					Adjustment: Age, BMI, education level, smoking, alcohol, PPI, statins, metformin
Species	Prevalence (%)	FMI association	FMI Beta	Lower_CI	Upper_CI	p-value	Bonf_p-value	CCI-Beta2	CI_Lower3	CI_Upper4	P_value5	Bonf_p-value2	Bonferroni-FMI	Bonferroni-CCI
†Clostridium_AP_scindens	81.4	+	0.193	0.153	0.232	1.99e-21	4.11e-18	0.221	0.158	0.284	9.78e-12	2.01e-08	●	●
Clostridium_Q_symbiosum	87.3	+	0.183	0.145	0.221	2.6e-20	5.36e-17	0.21	0.148	0.272	3.6e-11	7.41e-08	●	●
Enterocloster_clostridioformis_A	23.9	+	0.244	0.193	0.296	4.11e-20	8.46e-17	0.265	0.182	0.347	3.7e-10	7.61e-07	●	●
Enterocloster_bolteae	97.5	+	0.168	0.13	0.205	3.09e-18	6.36e-15	0.178	0.118	0.238	7.8e-09	1.61e-05	●	●
Hungatella_effluvii	84.9	+	0.167	0.128	0.206	3.99e-17	8.21e-14	0.196	0.134	0.258	7.74e-10	1.59e-06	●	●
Enterocloster_clostridioformis	90.6	+	0.162	0.124	0.201	1.52e-16	3.12e-13	0.188	0.127	0.25	2.23e-09	4.6e-06	●	●
Enterocloster_aldenensis	95	+	0.155	0.118	0.193	8.1e-16	1.67e-12	0.167	0.106	0.227	6.68e-08	0.000137	●	●
Blautia_A_caecimuris	96.9	+	0.157	0.119	0.195	8.2e-16	1.69e-12	0.214	0.153	0.274	7.56e-12	1.56e-08	●	●
Enterocloster_lavalensis	88.9	+	0.158	0.119	0.196	1.03e-15	2.12e-12	0.19	0.129	0.251	1.43e-09	2.95e-06	●	●
Sellimonas_intestinalis	62.9	+	0.17	0.129	0.212	1.77e-15	3.63e-12	0.166	0.099	0.233	1.3e-06	0.00267	●	●
Enterocloster_sp900555905	11.9	+	0.251	0.189	0.313	3.68e-15	7.57e-12	0.313	0.214	0.412	7.22e-10	1.49e-06	●	●
Erysipelatoclostridium_ramosum	84.6	+	0.156	0.117	0.195	5.62e-15	1.16e-11	0.195	0.133	0.258	8e-10	1.65e-06	●	●
Blautia_sp001304935	62.3	+	0.165	0.123	0.207	1.23e-14	2.53e-11	0.174	0.107	0.241	3.77e-07	0.000776	●	●
†Massilioclostridium_methylpentosum	68.3	+	0.157	0.117	0.197	3.59e-14	7.39e-11	0.139	0.073	0.204	3.24e-05	0.0667	●	○
Anaerostipes_caccae	28.5	+	0.189	0.14	0.238	5.81e-14	1.2e-10	0.186	0.107	0.265	3.79e-06	0.0078	●	●
Eggerthella_lenta	96.7	+	0.144	0.107	0.182	6.32e-14	1.3e-10	0.146	0.086	0.206	2.09e-06	0.00429	●	●
†Hungatella_sp005845265	99.8	+	0.137	0.1	0.174	9.22e-13	1.9e-09	0.131	0.071	0.191	1.95e-05	0.04	●	●
Anaerostipes_sp900756035	99.4	+	0.132	0.095	0.17	8.25e-12	1.7e-08	0.184	0.124	0.245	2.72e-09	5.6e-06	●	●
Muricomes_contortus_B	71.9	+	0.139	0.099	0.179	1.18e-11	2.43e-08	0.13	0.066	0.195	7.66e-05	0.158	●	○
Flavonifractor_plautii	100	+	0.128	0.091	0.165	1.74e-11	3.58e-08	0.143	0.084	0.203	2.63e-06	0.00542	●	●
Lactonifactor_sp009677585	73.8	+	0.138	0.098	0.178	1.86e-11	3.82e-08	0.151	0.087	0.215	4.22e-06	0.00867	●	●
Enterocloster_citroniae	96.9	+	0.129	0.091	0.166	2.13e-11	4.39e-08	0.157	0.097	0.217	3.31e-07	0.000681	●	●
Anaerotruncus_colihominis	99.8	+	0.127	0.09	0.164	3.19e-11	6.56e-08	0.148	0.089	0.208	1.13e-06	0.00232	●	●
Enterocloster_asparagiformis	64.3	+	0.138	0.097	0.179	5.42e-11	1.12e-07	0.147	0.081	0.213	1.39e-05	0.0285	●	●
Blautia_coccoides	80.6	+	0.132	0.093	0.171	6.72e-11	1.38e-07	0.179	0.117	0.242	2.54e-08	5.23e-05	●	●
UMGS1202_sp900549565	27.6	+	0.166	0.115	0.216	1.93e-10	3.98e-07	0.181	0.099	0.262	1.4e-05	0.0288	●	●
Anaerostipes_rhamnosivorans	8.6	+	0.218	0.151	0.285	2.22e-10	4.58e-07	0.273	0.167	0.38	5.37e-07	0.0011	●	●
Massilimaliae_timonensis	86.5	+	0.124	0.085	0.162	4.27e-10	8.8e-07	0.091	0.029	0.153	0.00412	1	●	○
Fusobacterium_A_ulcerans_A	92	+	0.121	0.083	0.159	8.33e-10	1.71e-06	0.153	0.091	0.215	1.38e-06	0.00284	●	●
Mediterraneibacter_torques	99.8	+	0.118	0.08	0.156	9.61e-10	1.98e-06	0.161	0.101	0.221	1.67e-07	0.000343	●	●
Blautia_sp900547685	22.6	+	0.165	0.112	0.217	1.02e-09	2.09e-06	0.185	0.101	0.269	1.68e-05	0.0345	●	●
Murimonas_intestini	15.6	+	0.178	0.121	0.235	1.04e-09	2.15e-06	0.147	0.056	0.238	0.00159	1	●	○
Eisenbergiella_massiliensis	81.4	+	0.118	0.079	0.157	3.34e-09	6.87e-06	0.139	0.076	0.201	1.35e-05	0.0278	●	●
Muricomes_oroticus	22.9	+	0.157	0.105	0.208	3.58e-09	7.37e-06	0.187	0.104	0.269	9.49e-06	0.0195	●	●
Ruminococcus_G_gauvreauii	29	+	0.148	0.099	0.197	4.65e-09	9.58e-06	0.185	0.107	0.264	3.96e-06	0.00815	●	●
Blautia_A_sp900540785	15.4	+	0.17	0.113	0.227	6.69e-09	1.38e-05	0.265	0.175	0.356	1.17e-08	2.42e-05	●	●
Collinsella_sp900547505	12.4	+	0.185	0.122	0.247	8.69e-09	1.79e-05	0.194	0.095	0.293	0.000132	0.271	●	○
Ruminococcus_B_gnavus	99.4	+	0.11	0.072	0.147	1.18e-08	2.43e-05	0.121	0.061	0.182	8.13e-05	0.167	●	○
Faecalimonas_sp000209385	20.7	+	0.153	0.1	0.206	1.62e-08	3.33e-05	0.184	0.099	0.268	2.22e-05	0.0457	●	●
Lawsonibacter_sp900754605	99.7	+	0.107	0.07	0.145	1.63e-08	3.36e-05	0.103	0.043	0.163	0.000721	1	●	○
Longicatena_caecimuris	55.1	+	0.122	0.079	0.164	2.04e-08	4.2e-05	0.149	0.081	0.217	1.84e-05	0.0379	●	●
†Actinomyces_oris	93	+	0.111	0.072	0.15	2.24e-08	4.61e-05	0.06	-0.002	0.122	0.0592	1	●	○
Faecalimonas_umbilicata	48.4	+	0.127	0.082	0.171	2.5e-08	5.15e-05	0.115	0.044	0.186	0.00149	1	●	○
Ruminococcus_B_sp900544395	77.3	+	0.114	0.073	0.154	3.43e-08	7.07e-05	0.154	0.089	0.218	2.97e-06	0.00611	●	●
Blautia_sp900556555	54.1	+	0.124	0.08	0.167	3.8e-08	7.83e-05	0.195	0.125	0.266	5.06e-08	0.000104	●	●
†Emergencia_sp900551775	99.3	+	0.108	0.07	0.147	3.85e-08	7.92e-05	0.14	0.079	0.202	7.98e-06	0.0164	●	●						●	Species associated at bonferroni-corrected significance level.
Anaerostipes_sp000508985	22.3	+	0.147	0.095	0.2	4.34e-08	8.94e-05	0.118	0.035	0.202	0.00571	1	●	○						○	Species not associated at bonferroni-corrected significance level.
†Streptococcus_mutans	47.9	+	0.129	0.083	0.175	4.42e-08	9.1e-05	0.099	0.026	0.173	0.00796	1	●	○						2.4e-05	Bonferroni-adjusted threshold (α = 0.05 / 2057; P < 2.43×10⁻⁵)
Ruthenibacterium_lactatiformans	99.9	+	0.102	0.065	0.139	7.24e-08	0.000149	0.093	0.034	0.152	0.00216	1	●	○
UBA1417_sp900549945	32.5	+	0.131	0.083	0.178	7.67e-08	0.000158	0.139	0.063	0.215	0.000356	0.732	●	○
†Lactobacillus_paragasseri	15.3	+	0.161	0.102	0.22	1.11e-07	0.000228	0.063	-0.032	0.158	0.191	1	●	○
UBA1691_sp900544715	9.6	+	0.172	0.108	0.236	1.48e-07	0.000305	0.166	0.063	0.269	0.00158	1	●	○
OF09_33XD_sp003481995	98.6	+	0.099	0.062	0.136	1.63e-07	0.000336	0.112	0.052	0.171	0.000232	0.478	●	○
†F0422_sp003999875	32.8	+	0.132	0.083	0.182	1.89e-07	0.00039	0.174	0.095	0.253	1.59e-05	0.0327	●	●
Dorea_B_phocaeensis	29.6	+	0.129	0.081	0.178	2.34e-07	0.000482	0.171	0.093	0.249	1.78e-05	0.0366	●	●
Mediterraneibacter_sp900752395	22	+	0.138	0.086	0.191	2.57e-07	0.000529	0.147	0.063	0.231	0.000623	1	●	○
Lawsonibacter_sp902363045	99.9	+	0.097	0.06	0.135	3.49e-07	0.000718	0.129	0.069	0.188	2.36e-05	0.0485	●	●
†Blautia_A_sp900542045	43.8	+	0.117	0.072	0.163	3.78e-07	0.000778	0.126	0.053	0.198	0.00066	1	●	○
Hydrogeniiclostridium_mannosilyticum	66.3	+	0.106	0.065	0.147	4.53e-07	0.000933	0.106	0.041	0.172	0.0015	1	●	○
Agathobaculum_desmolans	29.9	+	0.129	0.079	0.179	5.01e-07	0.00103	0.197	0.117	0.277	1.44e-06	0.00297	●	●
UBA1691_sp900549825	8.9	+	0.169	0.103	0.235	6.61e-07	0.00136	0.187	0.081	0.293	0.000574	1	●	○
†Enterocloster_sp900770345	52.7	+	0.114	0.069	0.159	7.14e-07	0.00147	0.125	0.053	0.197	0.000686	1	●	○
†Citrobacter_B_koseri	31	+	0.127	0.077	0.177	7.64e-07	0.00157	0.161	0.081	0.241	7.64e-05	0.157	●	○
Eggerthella_sp014287365	92.8	+	0.097	0.058	0.136	1.14e-06	0.00234	0.074	0.011	0.136	0.0208	1	●	○
Streptococcus_sp900550895	58.8	+	0.107	0.064	0.151	1.36e-06	0.00281	0.127	0.058	0.197	0.000323	0.665	●	○
Merdimonas_faecis	73.8	+	0.1	0.06	0.141	1.4e-06	0.00288	0.108	0.043	0.173	0.00111	1	●	○
Rubneribacter_badeniensis	26.1	+	0.123	0.073	0.173	1.68e-06	0.00346	0.067	-0.013	0.148	0.1	1	●	○
†Escherichia_marmotae	41.2	+	0.114	0.067	0.16	1.75e-06	0.00361	0.124	0.049	0.198	0.00118	1	●	○
Anaerotignum_sp001304995	10	+	0.157	0.093	0.222	1.81e-06	0.00373	0.204	0.103	0.306	8.67e-05	0.178	●	○
Streptococcus_vestibularis	91	+	0.098	0.058	0.139	2.06e-06	0.00425	0.086	0.021	0.151	0.00915	1	●	○
Agathobaculum_sp900291975	98.8	+	0.091	0.054	0.129	2.15e-06	0.00443	0.123	0.062	0.183	7e-05	0.144	●	○
Massiliomicrobiota_sp002160815	50.1	+	0.106	0.062	0.15	2.24e-06	0.00462	0.152	0.082	0.222	2.28e-05	0.0469	●	●
CAG_1427_sp900548955	20.5	+	0.129	0.076	0.182	2.4e-06	0.00493	0.148	0.062	0.234	0.000724	1	●	○
Anaerofustis_sp900549875	69.1	+	0.101	0.059	0.143	2.57e-06	0.00528	0.048	-0.019	0.115	0.162	1	●	○
CAG_317_sp900543415	96.2	+	0.092	0.054	0.13	2.59e-06	0.00533	0.119	0.058	0.18	0.000143	0.294	●	○
Clostridium_AQ_innocuum	100	+	0.09	0.052	0.127	2.86e-06	0.00589	0.079	0.019	0.139	0.0103	1	●	○
Anaerofustis_stercorihominis	22.1	+	0.124	0.072	0.176	3.56e-06	0.00732	0.187	0.104	0.27	1.1e-05	0.0227	●	●
Providencia_rettgeri	15.5	+	0.138	0.08	0.197	3.77e-06	0.00775	0.169	0.077	0.262	0.000346	0.712	●	○
†Escherichia_albertii	51.1	+	0.105	0.061	0.15	3.9e-06	0.00803	0.123	0.051	0.194	0.000764	1	●	○
UMGS1251_sp900549995	78.1	+	0.096	0.055	0.137	4.24e-06	0.00873	0.114	0.048	0.179	0.000643	1	●	○
Lachnoclostridium_B_sp900543315	50.4	+	0.103	0.059	0.147	4.61e-06	0.00949	0.127	0.057	0.197	0.00042	0.864	●	○
UMGS1071_sp900541905	91.3	+	0.09	0.051	0.128	4.68e-06	0.00964	0.083	0.022	0.144	0.00758	1	●	○
Frisingicoccus_caecimuris	34.2	+	0.112	0.064	0.16	4.85e-06	0.00998	0.176	0.1	0.253	5.78e-06	0.0119	●	●
Blautia_A_sp900553515	92.4	+	0.093	0.053	0.133	5.46e-06	0.0112	0.124	0.06	0.187	0.000151	0.312	●	○
UBA1191_sp900542385	9.7	+	0.151	0.086	0.216	5.77e-06	0.0119	0.069	-0.034	0.172	0.19	1	●	○
UMGS1690_sp900554165	13.2	+	0.138	0.079	0.198	5.85e-06	0.012	0.221	0.126	0.316	5.68e-06	0.0117	●	●
UBA1691_sp900544375	36	+	0.108	0.061	0.154	6.53e-06	0.0134	0.117	0.042	0.191	0.00224	1	●	○
Blautia_sp900541955	49.6	+	0.104	0.059	0.149	6.79e-06	0.014	0.102	0.029	0.174	0.00594	1	●	○
Lawsonibacter_sp900553135	16.7	+	0.132	0.074	0.189	8.2e-06	0.0169	0.143	0.051	0.235	0.0023	1	●	○
CAG_110_sp900546915	41.6	+	0.104	0.058	0.15	8.55e-06	0.0176	0.124	0.051	0.198	0.000895	1	●	○
Lawsonibacter_sp900066645	99.8	+	0.084	0.047	0.121	9.7e-06	0.02	0.132	0.073	0.191	1.28e-05	0.0264	●	●
UMGS1472_sp900552095	13.8	+	0.13	0.072	0.188	1.07e-05	0.022	0.122	0.029	0.215	0.0105	1	●	○
Dysosmobacter_welbionis	99.9	+	0.084	0.046	0.121	1.26e-05	0.0259	0.117	0.057	0.177	0.000131	0.269	●	○
Catenibacillus_sp900553975	21.5	+	0.117	0.064	0.169	1.34e-05	0.0276	0.104	0.02	0.188	0.0155	1	●	○
†Ligilactobacillus_salivarius	10.4	+	0.142	0.078	0.207	1.62e-05	0.0334	0.114	0.011	0.217	0.0304	1	●	○
UMGS403_sp900541565	33.7	+	0.105	0.057	0.153	1.92e-05	0.0394	0.145	0.068	0.222	0.000219	0.45	●	○
Clostridium_AQ_sp003481775	66.7	+	0.091	0.049	0.132	1.93e-05	0.0398	0.114	0.047	0.18	0.000797	1	●	○
Enterocloster_sp900540675	57.6	+	0.093	0.05	0.136	2.03e-05	0.0418	0.088	0.02	0.157	0.011	1	●	○
CAG_317_sp000433535	90.1	+	0.083	0.045	0.121	2.22e-05	0.0456	0.091	0.03	0.152	0.0035	1	●	○
UMGS1071_sp900542375	74.4	+	0.086	0.046	0.125	2.28e-05	0.047	0.06	-0.004	0.123	0.0659	1	●	○
Anaerobutyricum_sp900754855	6.07917	+	0.122	0.048	0.196	0.00133	1	0.3	0.182	0.419	7.06e-07	0.00145	○	●
CAG_95_sp000438155	94.5		-0.174	-0.212	-0.136	4.36e-19	8.97e-16	-0.14	-0.201	-0.079	7.28e-06	0.015	●	●
†Faecalibacterium_prausnitzii_I	98.4		-0.166	-0.203	-0.129	2.01e-18	4.13e-15	-0.156	-0.216	-0.096	3.24e-07	0.000666	●	●
Faecalibacterium_sp900539945	96.2		-0.158	-0.195	-0.121	1.6e-16	3.3e-13	-0.147	-0.207	-0.088	1.43e-06	0.00294	●	●
†Agathobaculum_sp003481705	98.7		-0.156	-0.193	-0.119	2.45e-16	5.04e-13	-0.188	-0.248	-0.129	6.13e-10	1.26e-06	●	●
CAG_238_sp900551415	74.7		-0.163	-0.203	-0.123	1.19e-15	2.44e-12	-0.178	-0.242	-0.114	5.16e-08	0.000106	●	●
Lawsonibacter_sp900549405	79.3		-0.155	-0.194	-0.116	1.18e-14	2.43e-11	-0.157	-0.22	-0.094	1.13e-06	0.00232	●	●
†UBA9502_sp003480315	97.8		-0.147	-0.185	-0.11	1.96e-14	4.03e-11	-0.117	-0.177	-0.057	0.000146	0.301	●	○
†Faecalibacterium_sp900539885	98		-0.142	-0.179	-0.105	9.62e-14	1.98e-10	-0.111	-0.171	-0.051	0.000314	0.647	●	○
†CAG_115_sp003531585	55.4		-0.161	-0.204	-0.119	1.85e-13	3.8e-10	-0.107	-0.176	-0.038	0.00232	1	●	○
CAG_269_sp900753165	72.7		-0.151	-0.191	-0.11	4.61e-13	9.48e-10	-0.213	-0.278	-0.149	1.32e-10	2.71e-07	●	●
UMGS1865_sp900547725	58.2		-0.155	-0.197	-0.113	5.8e-13	1.19e-09	-0.158	-0.225	-0.09	4.89e-06	0.0101	●	●
CAG_95_sp900066375	99		-0.137	-0.175	-0.1	6.24e-13	1.28e-09	-0.123	-0.183	-0.063	6.13e-05	0.126	●	○
Anaerosacchariphilus_sp900553635	73.2		-0.147	-0.188	-0.107	7.38e-13	1.52e-09	-0.143	-0.208	-0.079	1.47e-05	0.0302	●	●
†Dysosmobacter_sp900542115	90.2		-0.138	-0.175	-0.1	1.05e-12	2.15e-09	-0.127	-0.187	-0.066	4.44e-05	0.0915	●	○
SFFH01_sp900542395	79.5		-0.141	-0.18	-0.103	1.33e-12	2.74e-09	-0.17	-0.232	-0.107	1.1e-07	0.000227	●	●
CAG_238_sp900754805	79.1		-0.143	-0.183	-0.104	1.39e-12	2.86e-09	-0.122	-0.185	-0.058	0.000184	0.378	●	○
Dysosmobacter_sp900544615	98.4		-0.135	-0.172	-0.098	2.14e-12	4.41e-09	-0.128	-0.189	-0.068	3.03e-05	0.0623	●	○
UBA11524_sp000437595	62.2		-0.149	-0.19	-0.107	2.19e-12	4.5e-09	-0.167	-0.234	-0.101	8.66e-07	0.00178	●	●
Faecalibacterium_prausnitzii_H	98.8		-0.133	-0.17	-0.096	2.24e-12	4.6e-09	-0.149	-0.209	-0.09	8.79e-07	0.00181	●	●
CAG_110_sp900763965	97.1		-0.134	-0.172	-0.097	3.25e-12	6.69e-09	-0.139	-0.199	-0.079	6.17e-06	0.0127	●	●
UMGS1600_sp900553315	89.9		-0.136	-0.174	-0.098	5.11e-12	1.05e-08	-0.13	-0.191	-0.068	3.84e-05	0.079	●	○
Faecalibacterium_sp900551435	96.5		-0.132	-0.169	-0.095	5.69e-12	1.17e-08	-0.127	-0.187	-0.067	3.71e-05	0.0764	●	○
Collinsella_sp900754435	88.1		-0.136	-0.174	-0.097	6.63e-12	1.37e-08	-0.15	-0.212	-0.089	1.77e-06	0.00364	●	●
CAG_288_sp000437395	29.5		-0.17	-0.219	-0.122	9.63e-12	1.98e-08	-0.162	-0.241	-0.084	5.05e-05	0.104	●	○
Butyrivibrio_A_sp000431815	76.2		-0.14	-0.18	-0.1	1.01e-11	2.08e-08	-0.142	-0.206	-0.078	1.61e-05	0.0332	●	●
†UMGS1375_sp900066615	99.8		-0.128	-0.165	-0.09	1.89e-11	3.89e-08	-0.122	-0.181	-0.062	5.88e-05	0.121	●	○
CAG_353_sp900066885	89.4		-0.133	-0.171	-0.094	2.12e-11	4.36e-08	-0.126	-0.188	-0.063	7.8e-05	0.161	●	○
K_1XD42_69_sp014287635	93		-0.132	-0.171	-0.094	2.18e-11	4.49e-08	-0.096	-0.158	-0.034	0.00256	1	●	○
CAG_95_sp900553305	48.8		-0.152	-0.196	-0.107	2.31e-11	4.75e-08	-0.161	-0.232	-0.09	9e-06	0.0185	●	●
UBA11452_sp003526375	33.6		-0.161	-0.208	-0.114	2.76e-11	5.68e-08	-0.172	-0.248	-0.096	9.65e-06	0.0199	●	●
Butyrivibrio_A_crossotus	95.5		-0.131	-0.169	-0.092	2.82e-11	5.8e-08	-0.142	-0.204	-0.081	5.92e-06	0.0122	●	●
CAG_238_sp000435615	73.8		-0.135	-0.175	-0.095	4.75e-11	9.78e-08	-0.149	-0.214	-0.085	5.52e-06	0.0114	●	●
CAG_115_sp000432175	49.2		-0.147	-0.191	-0.104	4.87e-11	1e-07	-0.095	-0.165	-0.024	0.00861	1	●	○
Faecalibacterium_prausnitzii_E	98.9		-0.124	-0.161	-0.087	5.4e-11	1.11e-07	-0.125	-0.185	-0.066	3.85e-05	0.0791	●	○
COE1_sp001916965	96.7		-0.128	-0.166	-0.09	7.1e-11	1.46e-07	-0.098	-0.159	-0.037	0.00177	1	●	○
Anaerosacchariphilus_sp900066385	99.8		-0.123	-0.16	-0.086	8.57e-11	1.76e-07	-0.124	-0.184	-0.065	4.09e-05	0.0841	●	○
ER4_sp900317525	90.6		-0.126	-0.164	-0.088	9.27e-11	1.91e-07	-0.086	-0.147	-0.025	0.00596	1	●	○
Gemmiger_sp900540775	97.4		-0.122	-0.158	-0.085	1.31e-10	2.69e-07	-0.13	-0.19	-0.071	1.73e-05	0.0357	●	●
CAG_245_sp900761475	50		-0.143	-0.186	-0.099	1.48e-10	3.05e-07	-0.158	-0.227	-0.088	9.42e-06	0.0194	●	●
Bacteroides_F_pectinophilus	99		-0.122	-0.159	-0.085	1.64e-10	3.37e-07	-0.12	-0.18	-0.06	9.06e-05	0.186	●	○
UBA7182_sp003481535	99.5		-0.122	-0.159	-0.085	1.71e-10	3.53e-07	-0.132	-0.192	-0.073	1.33e-05	0.0273	●	●
CAG_115_sp900768125	43.6		-0.147	-0.192	-0.102	1.72e-10	3.54e-07	-0.099	-0.171	-0.026	0.0075	1	●	○
†CAG_590_sp900548855	93.5		-0.125	-0.163	-0.086	2.19e-10	4.51e-07	-0.072	-0.133	-0.01	0.0226	1	●	○
ER4_sp900552015	85.5		-0.124	-0.162	-0.086	2.71e-10	5.59e-07	-0.138	-0.199	-0.076	1.13e-05	0.0233	●	●
†TF01_11_sp001414325	94.7		-0.122	-0.16	-0.084	3.15e-10	6.49e-07	-0.1	-0.161	-0.039	0.00123	1	●	○
CAG_245_sp000435175	49.4		-0.14	-0.184	-0.097	3.25e-10	6.68e-07	-0.164	-0.234	-0.095	4.01e-06	0.00826	●	●
Coprococcus_sp900066115	98.5		-0.121	-0.159	-0.083	3.47e-10	7.14e-07	-0.105	-0.165	-0.045	0.000653	1	●	○
Marvinbryantia_sp900066075	98.7		-0.12	-0.158	-0.083	3.59e-10	7.39e-07	-0.069	-0.13	-0.009	0.0247	1	●	○
UBA737_sp900549055	50.2		-0.139	-0.183	-0.096	3.79e-10	7.81e-07	-0.133	-0.203	-0.064	0.000183	0.377	●	○
CAG_83_sp900548615	96.6		-0.12	-0.157	-0.082	4.36e-10	8.98e-07	-0.13	-0.19	-0.07	2.35e-05	0.0484	●	●
Lachnospira_sp900316325	84.2		-0.124	-0.163	-0.085	4.47e-10	9.2e-07	-0.132	-0.195	-0.07	3.09e-05	0.0637	●	○
UBA7182_sp003480725	99.7		-0.118	-0.155	-0.081	5.36e-10	1.1e-06	-0.101	-0.161	-0.042	0.000851	1	●	○
ER4_sp000765235	99.7		-0.117	-0.153	-0.08	5.6e-10	1.15e-06	-0.128	-0.187	-0.069	2.08e-05	0.0429	●	●
Faecalibacterium_sp900758465	97		-0.119	-0.156	-0.081	5.79e-10	1.19e-06	-0.122	-0.182	-0.062	6.51e-05	0.134	●	○
CAG_45_sp000438375	98.7		-0.118	-0.155	-0.081	6.89e-10	1.42e-06	-0.067	-0.127	-0.007	0.0283	1	●	○
Eubacterium_F_sp900539115	88		-0.121	-0.16	-0.083	8.98e-10	1.85e-06	-0.132	-0.194	-0.07	2.85e-05	0.0586	●	○
UMGS1484_sp900552285	32.9		-0.148	-0.196	-0.101	1.08e-09	2.22e-06	-0.127	-0.204	-0.051	0.00113	1	●	○
Lawsonibacter_sp014287875	99.8		-0.115	-0.152	-0.078	1.13e-09	2.32e-06	-0.093	-0.152	-0.034	0.00205	1	●	○
Anaerosacchariphilus_sp014290175	88.2		-0.121	-0.16	-0.082	1.17e-09	2.41e-06	-0.148	-0.21	-0.086	3.2e-06	0.00658	●	●
CAG_170_sp900545925	89.2		-0.118	-0.156	-0.08	1.35e-09	2.77e-06	-0.122	-0.184	-0.061	9.12e-05	0.188	●	○
Bariatricus_comes	99.9		-0.115	-0.151	-0.078	1.41e-09	2.91e-06	-0.103	-0.162	-0.044	0.000654	1	●	○
CAG_238_sp900542245	74.4		-0.123	-0.163	-0.083	1.76e-09	3.61e-06	-0.115	-0.179	-0.051	0.00045	0.927	●	○
UBA737_sp900547305	43.5		-0.138	-0.183	-0.093	1.96e-09	4.03e-06	-0.128	-0.2	-0.055	0.000535	1	●	○
CAG_269_sp003525075	64.4		-0.127	-0.168	-0.085	2.03e-09	4.17e-06	-0.121	-0.187	-0.054	0.000358	0.737	●	○
Ruminococcus_A_faecicola	95.8		-0.114	-0.151	-0.077	2.04e-09	4.21e-06	-0.084	-0.144	-0.024	0.00583	1	●	○
Dorea_A_longicatena	99.8		-0.113	-0.15	-0.076	2.49e-09	5.12e-06	-0.089	-0.148	-0.029	0.00345	1	●	○
Eubacterium_F_sp000434115	84.7		-0.12	-0.16	-0.081	2.51e-09	5.17e-06	-0.131	-0.193	-0.068	4.78e-05	0.0984	●	○
UMGS1670_sp900553995	40.2		-0.137	-0.183	-0.092	3.5e-09	7.2e-06	-0.092	-0.165	-0.019	0.0136	1	●	○
HGM13006_sp900757695	71.4		-0.122	-0.163	-0.082	3.96e-09	8.14e-06	-0.122	-0.187	-0.057	0.000256	0.526	●	○
Dysosmobacter_sp900550685	88.9		-0.115	-0.153	-0.077	4.53e-09	9.33e-06	-0.092	-0.154	-0.031	0.00322	1	●	○
CAG_170_sp003516765	82.3		-0.117	-0.156	-0.078	5.06e-09	1.04e-05	-0.113	-0.176	-0.05	0.000405	0.832	●	○
Gemmiger_sp900556255	91.9		-0.113	-0.15	-0.075	5.25e-09	1.08e-05	-0.109	-0.17	-0.049	0.000401	0.826	●	○
Mediterraneibacter_faecis	99.4		-0.111	-0.148	-0.074	5.3e-09	1.09e-05	-0.072	-0.131	-0.013	0.0174	1	●	○
UBA11512_sp003522145	34.2		-0.141	-0.188	-0.093	5.96e-09	1.23e-05	-0.168	-0.244	-0.092	1.46e-05	0.03	●	●
CAG_724_sp003524145	31.8		-0.143	-0.191	-0.095	6.05e-09	1.25e-05	-0.127	-0.205	-0.05	0.00133	1	●	○
Ruminococcus_A_sp003011855	99.3		-0.11	-0.147	-0.073	6.85e-09	1.41e-05	-0.101	-0.161	-0.042	0.00085	1	●	○
Faecalibacterium_prausnitzii_J	98.1		-0.11	-0.148	-0.073	7.03e-09	1.45e-05	-0.105	-0.165	-0.045	0.000558	1	●	○
Ruminococcus_sp002438605	71.2		-0.121	-0.161	-0.08	8e-09	1.65e-05	-0.122	-0.188	-0.057	0.000255	0.525	●	○
UBA9502_sp003478505	98.6		-0.11	-0.147	-0.073	8.3e-09	1.71e-05	-0.097	-0.157	-0.038	0.00144	1	●	○
CAG_83_sp900554275	97		-0.11	-0.147	-0.073	8.48e-09	1.75e-05	-0.112	-0.171	-0.052	0.000266	0.548	●	○
Angelakisella_sp900547385	60		-0.123	-0.165	-0.081	8.63e-09	1.78e-05	-0.165	-0.232	-0.098	1.31e-06	0.00269	●	●
UMGS874_sp900546315	66.3		-0.122	-0.163	-0.08	8.66e-09	1.78e-05	-0.15	-0.216	-0.084	8.89e-06	0.0183	●	●
UBA3402_sp003478355	99.9		-0.109	-0.146	-0.072	9.45e-09	1.95e-05	-0.088	-0.148	-0.028	0.00383	1	●	○
Agathobaculum_sp900544475	97.5		-0.11	-0.148	-0.073	9.57e-09	1.97e-05	-0.114	-0.174	-0.054	0.000213	0.438	●	○
UMGS363_sp900768245	27.4		-0.147	-0.196	-0.097	9.66e-09	1.99e-05	-0.123	-0.204	-0.043	0.00263	1	●	○
Eubacterium_F_sp000433735	85.2		-0.114	-0.153	-0.075	9.89e-09	2.04e-05	-0.082	-0.145	-0.02	0.00995	1	●	○
Marvinbryantia_sp900544685	58.4		-0.123	-0.165	-0.081	1.01e-08	2.08e-05	-0.115	-0.182	-0.047	0.000898	1	●	○
†CAG_81_sp900066055	99.3		-0.108	-0.145	-0.071	1.22e-08	2.51e-05	-0.115	-0.174	-0.055	0.000159	0.327	●	○
CAG_170_sp900555665	81.2		-0.114	-0.153	-0.075	1.29e-08	2.65e-05	-0.144	-0.206	-0.081	7.16e-06	0.0147	●	●
COE1_sp900753305	98.8		-0.109	-0.147	-0.072	1.35e-08	2.78e-05	-0.098	-0.158	-0.038	0.00138	1	●	○
UBA7160_sp902363135	99.2		-0.107	-0.144	-0.07	1.52e-08	3.13e-05	-0.098	-0.157	-0.038	0.00125	1	●	○
ER4_sp900763705	89.8		-0.11	-0.148	-0.072	1.66e-08	3.41e-05	-0.11	-0.171	-0.049	0.000405	0.834	●	○
Acetatifactor_sp003447295	98.6		-0.106	-0.143	-0.069	1.85e-08	3.82e-05	-0.074	-0.133	-0.014	0.0148	1	●	○
ER4_sp900550165	87.3		-0.11	-0.148	-0.072	1.89e-08	3.9e-05	-0.102	-0.163	-0.04	0.00117	1	●	○
CAG_115_sp003507295	53.3		-0.124	-0.167	-0.081	2.06e-08	4.23e-05	-0.082	-0.151	-0.013	0.02	1	●	○
UBA7160_sp902363665	99.9		-0.106	-0.143	-0.069	2.1e-08	4.31e-05	-0.113	-0.172	-0.054	0.000187	0.385	●	○
CAG_353_sp900768995	12.1		-0.175	-0.236	-0.114	2.23e-08	4.58e-05	-0.178	-0.276	-0.08	0.000366	0.754	●	○
ER4_sp900546295	86.8		-0.11	-0.148	-0.071	2.24e-08	4.6e-05	-0.087	-0.148	-0.025	0.00574	1	●	○
GCA_900066135_sp900543575	94.8		-0.108	-0.146	-0.07	2.44e-08	5.03e-05	-0.086	-0.147	-0.026	0.00516	1	●	○
SFFH01_sp900548125	81.6		-0.111	-0.151	-0.072	2.6e-08	5.35e-05	-0.105	-0.167	-0.043	0.000997	1	●	○
CAG_81_sp900066785	98.7		-0.107	-0.144	-0.069	2.77e-08	5.71e-05	-0.064	-0.124	-0.004	0.0379	1	●	○
GCA_900066135_sp900066135	99.3		-0.105	-0.142	-0.068	3.03e-08	6.24e-05	-0.116	-0.175	-0.056	0.000138	0.283	●	○
UBA10281_sp900556195	38.7		-0.131	-0.177	-0.084	3.27e-08	6.74e-05	-0.161	-0.235	-0.087	2.09e-05	0.0429	●	●
UMGS1225_sp900549725	46.6		-0.124	-0.169	-0.08	3.41e-08	7.03e-05	-0.115	-0.186	-0.044	0.00145	1	●	○
HGM12650_sp900761725	16		-0.158	-0.215	-0.102	3.54e-08	7.29e-05	-0.098	-0.188	-0.007	0.0349	1	●	○
CAG_83_sp900547745	85.6		-0.109	-0.148	-0.07	3.57e-08	7.36e-05	-0.122	-0.184	-0.06	0.000125	0.257	●	○
UMGS1795_sp900555125	23.4		-0.145	-0.197	-0.094	3.75e-08	7.71e-05	-0.164	-0.247	-0.081	0.00011	0.227	●	○
Ruminococcus_C_callidus	81.7		-0.11	-0.149	-0.071	3.99e-08	8.21e-05	-0.111	-0.173	-0.048	0.000521	1	●	○
CAG_354_sp900553015	67.3		-0.115	-0.155	-0.074	4.04e-08	8.31e-05	-0.097	-0.163	-0.032	0.00359	1	●	○
Gemmiger_variabilis_B	95.2		-0.105	-0.143	-0.068	4.28e-08	8.8e-05	-0.121	-0.181	-0.061	8.72e-05	0.179	●	○
Collinsella_sp900552755	86.9		-0.109	-0.148	-0.07	5.38e-08	0.000111	-0.134	-0.197	-0.071	2.89e-05	0.0595	●	○
CAG_170_sp900553545	79.6		-0.109	-0.148	-0.07	6.07e-08	0.000125	-0.117	-0.18	-0.054	0.000283	0.583	●	○
CAG_83_sp900545585	92.6		-0.105	-0.142	-0.067	6.19e-08	0.000127	-0.119	-0.18	-0.059	0.00011	0.227	●	○
V9D3004_sp002349525	82.5		-0.108	-0.147	-0.069	6.29e-08	0.000129	-0.105	-0.168	-0.042	0.00109	1	●	○
Acetatifactor_sp900755865	70.1		-0.112	-0.153	-0.072	6.52e-08	0.000134	-0.088	-0.153	-0.023	0.00844	1	●	○
CAG_110_sp900546075	80.7		-0.108	-0.147	-0.069	7.29e-08	0.00015	-0.136	-0.199	-0.073	2.34e-05	0.0482	●	●
Faecalibacterium_sp900772565	94.6		-0.103	-0.141	-0.066	7.39e-08	0.000152	-0.099	-0.159	-0.039	0.00125	1	●	○
UBA737_sp900549755	67.7		-0.113	-0.154	-0.072	7.59e-08	0.000156	-0.106	-0.172	-0.041	0.00154	1	●	○
KLE1615_sp900066985	98.7		-0.102	-0.139	-0.065	8.26e-08	0.00017	-0.081	-0.141	-0.022	0.00758	1	●	○
QAKD01_sp003343965	53.7		-0.117	-0.16	-0.075	8.47e-08	0.000174	-0.115	-0.184	-0.047	0.001	1	●	○
†CAG_603_sp900066105	97.4		-0.104	-0.142	-0.066	8.58e-08	0.000177	-0.098	-0.159	-0.037	0.00166	1	●	○
Gemmiger_sp900539695	94.4		-0.102	-0.14	-0.065	8.88e-08	0.000183	-0.1	-0.16	-0.041	0.00103	1	●	○
UBA3818_sp900557155	97.7		-0.102	-0.139	-0.065	9.25e-08	0.00019	-0.06	-0.119	0	0.05	1	●	○
Marvinbryantia_sp014385005	58.6		-0.114	-0.156	-0.072	9.9e-08	0.000204	-0.103	-0.171	-0.036	0.00259	1	●	○
CAG_110_sp000434635	87.1		-0.105	-0.144	-0.067	1.02e-07	0.000209	-0.111	-0.173	-0.049	0.000428	0.88	●	○
HGM12789_sp900766585	20.5		-0.144	-0.198	-0.091	1.08e-07	0.000222	-0.098	-0.184	-0.012	0.0249	1	●	○
Collinsella_sp900544755	95		-0.102	-0.139	-0.064	1.09e-07	0.000225	-0.096	-0.156	-0.037	0.00162	1	●	○
Victivallis_sp002998355	49.7		-0.118	-0.161	-0.074	1.16e-07	0.000238	-0.163	-0.233	-0.094	4.16e-06	0.00856	●	●
UMGS1865_sp900555785	15.1		-0.155	-0.212	-0.098	1.2e-07	0.000247	-0.173	-0.265	-0.082	0.000216	0.444	●	○
Lachnospira_sp000436475	93.2		-0.103	-0.141	-0.065	1.25e-07	0.000257	-0.099	-0.16	-0.038	0.00143	1	●	○
UBA7597_sp900767195	16.7		-0.15	-0.205	-0.095	1.28e-07	0.000264	-0.141	-0.23	-0.052	0.002	1	●	○
ER4_sp900552375	80.8		-0.106	-0.145	-0.067	1.31e-07	0.00027	-0.061	-0.124	0.003	0.0604	1	●	○
CAG_83_sp900545495	92		-0.102	-0.14	-0.064	1.36e-07	0.000281	-0.114	-0.175	-0.054	0.000229	0.472	●	○
CAG_448_sp003150135	75.2		-0.107	-0.147	-0.067	1.37e-07	0.000281	-0.106	-0.17	-0.042	0.00114	1	●	○
CAG_882_sp003486385	63.8		-0.112	-0.154	-0.071	1.4e-07	0.000289	-0.072	-0.139	-0.005	0.0352	1	●	○
Hydrogeniiclostridium_sp900752115	95.9		-0.101	-0.138	-0.063	1.58e-07	0.000326	-0.062	-0.122	-0.002	0.0438	1	●	○
Lachnospira_rogosae_A	99.1		-0.1	-0.137	-0.062	1.87e-07	0.000386	-0.116	-0.176	-0.057	0.000134	0.276	●	○
Negativibacillus_sp900547015	94.6		-0.101	-0.139	-0.063	1.87e-07	0.000386	-0.09	-0.151	-0.03	0.00358	1	●	○
TF01_11_sp003149875	89.6		-0.101	-0.139	-0.063	2.06e-07	0.000424	-0.064	-0.125	-0.003	0.0412	1	●	○
HGM11416_sp900768525	16.2		-0.149	-0.205	-0.093	2.21e-07	0.000455	-0.142	-0.232	-0.051	0.00222	1	●	○
Dysosmobacter_sp001916835	96.5		-0.099	-0.137	-0.062	2.25e-07	0.000462	-0.061	-0.121	-0.001	0.0482	1	●	○
Coprococcus_eutactus_A	74.5		-0.105	-0.145	-0.066	2.3e-07	0.000473	-0.088	-0.152	-0.024	0.00706	1	●	○
ER4_sp003522105	90.7		-0.1	-0.138	-0.062	2.32e-07	0.000478	-0.109	-0.169	-0.048	0.00046	0.947	●	○
Gemmiger_sp900540595	94.3		-0.098	-0.136	-0.061	2.61e-07	0.000538	-0.087	-0.147	-0.028	0.00414	1	●	○
Anaerostipes_hadrus_A	98		-0.098	-0.135	-0.061	2.65e-07	0.000545	-0.104	-0.164	-0.045	0.000592	1	●	○
HGM13006_sp900756575	86.7		-0.102	-0.14	-0.063	2.67e-07	0.000549	-0.126	-0.187	-0.064	7.24e-05	0.149	●	○
UMGS1603_sp900553265	64.4		-0.108	-0.149	-0.067	2.75e-07	0.000565	-0.091	-0.157	-0.025	0.00667	1	●	○
CAG_245_sp000434195	30.4		-0.126	-0.174	-0.078	2.88e-07	0.000593	-0.12	-0.198	-0.043	0.00231	1	●	○
CAG_110_sp900553805	31.2		-0.129	-0.178	-0.08	3.01e-07	0.000619	-0.129	-0.208	-0.05	0.00137	1	●	○
†Clostridium_Q_sp003024715	99.6		-0.097	-0.135	-0.06	3.04e-07	0.000626	-0.078	-0.137	-0.018	0.0107	1	●	○
Firm_11_sp900548145	87.8		-0.101	-0.139	-0.062	3.22e-07	0.000663	-0.071	-0.132	-0.009	0.0254	1	●	○
UMGS1696_sp900753285	54.6		-0.112	-0.155	-0.069	3.28e-07	0.000676	-0.11	-0.178	-0.041	0.00175	1	●	○
UMGS882_sp900546385	29.9		-0.126	-0.174	-0.078	3.49e-07	0.000717	-0.107	-0.184	-0.029	0.00703	1	●	○
UBA644_sp900547165	41.1		-0.118	-0.163	-0.072	3.65e-07	0.000751	-0.101	-0.174	-0.029	0.00626	1	●	○
TF01_11_sp001916135	88.7		-0.102	-0.141	-0.063	3.75e-07	0.000771	-0.082	-0.144	-0.019	0.0112	1	●	○
UBA10281_sp900767815	22.6		-0.135	-0.187	-0.083	3.88e-07	0.000798	-0.14	-0.224	-0.056	0.00105	1	●	○
Phil1_sp001940855	73.7		-0.103	-0.143	-0.063	3.94e-07	0.000811	-0.128	-0.191	-0.064	8.77e-05	0.181	●	○
Blautia_A_sp900066335	99.5		-0.096	-0.132	-0.059	4.05e-07	0.000833	-0.073	-0.133	-0.014	0.0149	1	●	○
Victivallis_vadensis	45.9		-0.115	-0.159	-0.071	4.17e-07	0.000858	-0.107	-0.179	-0.036	0.00315	1	●	○
F23_B02_sp002472405	53.8		-0.111	-0.154	-0.068	4.28e-07	0.000881	-0.085	-0.154	-0.017	0.0151	1	●	○
CAG_83_sp900552725	95		-0.097	-0.135	-0.06	4.35e-07	0.000895	-0.094	-0.155	-0.034	0.00224	1	●	○
Faecalibacterium_prausnitzii_M	94.8		-0.097	-0.134	-0.059	4.51e-07	0.000929	-0.095	-0.155	-0.035	0.00193	1	●	○
UMGS973_sp900547295	51.5		-0.111	-0.154	-0.068	4.67e-07	0.00096	-0.108	-0.177	-0.039	0.00225	1	●	○
CAG_475_sp900548005	64.9		-0.108	-0.15	-0.066	4.67e-07	0.000961	-0.101	-0.168	-0.034	0.00334	1	●	○
Butyricicoccus_A_sp002395695	57.2		-0.111	-0.154	-0.068	4.81e-07	0.000991	-0.092	-0.161	-0.023	0.00916	1	●	○
UMGS902_sp003343845	23.2		-0.132	-0.183	-0.081	5.11e-07	0.00105	-0.122	-0.205	-0.04	0.00377	1	●	○
†Agathobacter_rectalis	99.5		-0.095	-0.132	-0.058	5.22e-07	0.00107	-0.062	-0.121	-0.003	0.0401	1	●	○
UBA738_sp003522945	62.1		-0.106	-0.148	-0.065	5.44e-07	0.00112	-0.136	-0.202	-0.069	6.14e-05	0.126	●	○
UMGS1858_sp900555705	94.6		-0.099	-0.137	-0.06	5.64e-07	0.00116	-0.078	-0.14	-0.016	0.0132	1	●	○
Eubacterium_I_sp900557275	99.6		-0.095	-0.132	-0.058	5.64e-07	0.00116	-0.087	-0.146	-0.027	0.00429	1	●	○
CAG_170_sp000436735	85.2		-0.099	-0.137	-0.06	5.68e-07	0.00117	-0.108	-0.17	-0.046	0.000624	1	●	○
Clostridium_sp000435835	56		-0.109	-0.152	-0.066	6.54e-07	0.00135	-0.095	-0.164	-0.026	0.00687	1	●	○
Gemmiger_qucibialis	94.8		-0.095	-0.133	-0.058	6.54e-07	0.00135	-0.089	-0.148	-0.029	0.0038	1	●	○
CAG_95_sp000436115	94.5		-0.1	-0.139	-0.061	6.56e-07	0.00135	-0.079	-0.142	-0.016	0.0143	1	●	○
CAG_611_sp000434175	12		-0.153	-0.214	-0.093	6.61e-07	0.00136	-0.161	-0.258	-0.064	0.00115	1	●	○
CAG_127_sp900319515	75.1		-0.101	-0.141	-0.062	6.76e-07	0.00139	-0.058	-0.122	0.006	0.0769	1	●	○
†Agathobacter_sp900546625	92.3		-0.096	-0.133	-0.058	6.79e-07	0.0014	-0.059	-0.119	0.002	0.0572	1	●	○
†Fusicatenibacter_sp900772675	97.2		-0.094	-0.132	-0.057	6.87e-07	0.00141	-0.074	-0.134	-0.015	0.0147	1	●	○
UMGS1375_sp900551235	98.9		-0.095	-0.132	-0.057	6.92e-07	0.00142	-0.1	-0.159	-0.04	0.0011	1	●	○
Angelakisella_sp900552845	75.5		-0.101	-0.141	-0.061	6.95e-07	0.00143	-0.136	-0.2	-0.073	2.88e-05	0.0593	●	○
Blautia_A_sp900551715	96.4		-0.096	-0.134	-0.058	7.04e-07	0.00145	-0.102	-0.163	-0.042	0.000908	1	●	○
Ruminococcus_sp900540005	52.9		-0.109	-0.152	-0.066	7.21e-07	0.00148	-0.102	-0.171	-0.033	0.00391	1	●	○
Clostridium_sp001916075	41		-0.117	-0.162	-0.071	7.24e-07	0.00149	-0.141	-0.214	-0.067	0.000177	0.364	●	○
Coprococcus_eutactus	99.6		-0.095	-0.133	-0.058	7.42e-07	0.00153	-0.057	-0.117	0.003	0.064	1	●	○
Dorea_A_longicatena_B	99.9		-0.094	-0.131	-0.057	7.54e-07	0.00155	-0.053	-0.112	0.006	0.0811	1	●	○
CAG_273_sp003534295	40.8		-0.115	-0.16	-0.069	7.75e-07	0.0016	-0.136	-0.209	-0.063	0.000257	0.528	●	○
UBA7597_sp900542935	25.7		-0.126	-0.176	-0.076	8.02e-07	0.00165	-0.143	-0.223	-0.063	0.000487	1	●	○
CAG_83_sp900552475	78.9		-0.098	-0.137	-0.059	8.29e-07	0.00171	-0.117	-0.18	-0.055	0.000239	0.492	●	○
UBA10281_sp900548285	17.6		-0.138	-0.193	-0.083	8.5e-07	0.00175	-0.13	-0.218	-0.041	0.0041	1	●	○
UBA737_sp900543215	34.5		-0.12	-0.167	-0.072	8.65e-07	0.00178	-0.101	-0.178	-0.025	0.0096	1	●	○
CAG_495_sp001917125	37.8		-0.116	-0.162	-0.07	8.74e-07	0.0018	-0.113	-0.186	-0.039	0.00273	1	●	○
Dysosmobacter_sp900544105	95.6		-0.094	-0.131	-0.056	9.59e-07	0.00197	-0.048	-0.108	0.012	0.119	1	●	○
TF01_11_sp900759665	47.7		-0.111	-0.156	-0.067	9.64e-07	0.00198	-0.089	-0.161	-0.018	0.0142	1	●	○
CAG_83_sp000435555	95.5		-0.094	-0.131	-0.056	9.78e-07	0.00201	-0.11	-0.17	-0.05	0.000361	0.742	●	○
F23_B02_sp004553495	30.9		-0.121	-0.17	-0.073	1.01e-06	0.00208	-0.133	-0.211	-0.055	0.00082	1	●	○
CAG_269_sp900552555	57.4		-0.107	-0.15	-0.064	1.02e-06	0.00211	-0.101	-0.17	-0.033	0.00373	1	●	○
UBA9502_sp003481825	85.3		-0.1	-0.14	-0.06	1.02e-06	0.00211	-0.076	-0.14	-0.012	0.0197	1	●	○
CAG_83_sp900551995	87.6		-0.096	-0.134	-0.057	1.05e-06	0.00216	-0.102	-0.163	-0.04	0.00117	1	●	○
CAG_882_sp000435595	77.7		-0.1	-0.14	-0.06	1.06e-06	0.00217	-0.079	-0.144	-0.015	0.0154	1	●	○
RUG115_sp900066395	97.9		-0.093	-0.131	-0.056	1.06e-06	0.00218	-0.057	-0.117	0.002	0.06	1	●	○
Agathobacter_sp000434275	99.7		-0.092	-0.129	-0.055	1.07e-06	0.00221	-0.062	-0.121	-0.003	0.0403	1	●	○
UBA1206_sp000433115	27.3		-0.124	-0.174	-0.074	1.13e-06	0.00233	-0.122	-0.202	-0.042	0.0029	1	●	○
Ruminococcus_C_sp000437175	93.6		-0.095	-0.133	-0.057	1.14e-06	0.00235	-0.102	-0.163	-0.041	0.000998	1	●	○
CAG_110_sp900544405	73		-0.099	-0.139	-0.059	1.17e-06	0.00241	-0.075	-0.139	-0.012	0.0208	1	●	○
†CAG_81_sp900066535	99.6		-0.092	-0.128	-0.055	1.19e-06	0.00244	-0.079	-0.138	-0.02	0.00907	1	●	○
F23_B02_sp900545805	70.6		-0.1	-0.141	-0.06	1.2e-06	0.00247	-0.101	-0.166	-0.036	0.00233	1	●	○
Gemmiger_sp900554145	92.5		-0.094	-0.132	-0.056	1.31e-06	0.0027	-0.085	-0.146	-0.024	0.00625	1	●	○
TF01_11_sp003529475	97.9		-0.093	-0.131	-0.055	1.32e-06	0.00271	-0.075	-0.136	-0.015	0.0146	1	●	○
CAG_433_sp900546245	16.6		-0.138	-0.194	-0.082	1.35e-06	0.00277	-0.151	-0.24	-0.061	0.000996	1	●	○
Blautia_A_luti	99.9		-0.091	-0.128	-0.054	1.44e-06	0.00297	-0.048	-0.107	0.012	0.115	1	●	○
Eubacterium_I_sp900546495	97.5		-0.093	-0.131	-0.055	1.46e-06	0.003	-0.096	-0.156	-0.035	0.00192	1	●	○
Blautia_A_sp900548245	99.9		-0.091	-0.128	-0.054	1.5e-06	0.00309	-0.085	-0.144	-0.026	0.00488	1	●	○
CAG_83_sp900555735	92.7		-0.093	-0.131	-0.055	1.54e-06	0.00318	-0.107	-0.168	-0.046	0.000555	1	●	○
CAG_312_sp900545715	14.2		-0.142	-0.2	-0.084	1.55e-06	0.00319	-0.169	-0.262	-0.076	0.000361	0.744	●	○
Faecalibacterium_prausnitzii_F	95.5		-0.092	-0.13	-0.055	1.57e-06	0.00323	-0.093	-0.153	-0.033	0.00239	1	●	○
CAG_83_sp900549395	94.9		-0.092	-0.129	-0.054	1.58e-06	0.00325	-0.097	-0.156	-0.037	0.00157	1	●	○
Eisenbergiella_sp900066775	99.5		-0.091	-0.128	-0.054	1.6e-06	0.00329	-0.077	-0.136	-0.017	0.0113	1	●	○
UMGS1826_sp900555435	76.9		-0.098	-0.138	-0.058	1.6e-06	0.0033	-0.113	-0.177	-0.049	0.000519	1	●	○
Firm_11_sp004556545	83.7		-0.095	-0.134	-0.056	1.61e-06	0.00331	-0.087	-0.149	-0.024	0.00635	1	●	○
CAG_127_sp900767585	81.3		-0.096	-0.136	-0.057	1.63e-06	0.00335	-0.06	-0.123	0.003	0.0624	1	●	○
CAG_433_sp000433675	15.3		-0.139	-0.196	-0.082	1.71e-06	0.00353	-0.153	-0.245	-0.062	0.00102	1	●	○
CAG_269_sp000437215	23.9		-0.125	-0.176	-0.074	1.72e-06	0.00353	-0.12	-0.202	-0.039	0.00388	1	●	○
CAG_448_sp000433415	15.4		-0.139	-0.196	-0.082	1.82e-06	0.00374	-0.129	-0.22	-0.037	0.00586	1	●	○
Angelakisella_sp004557855	86.3		-0.094	-0.133	-0.056	1.85e-06	0.00382	-0.106	-0.168	-0.044	0.000863	1	●	○
Eubacterium_I_ramulus_A	96		-0.092	-0.13	-0.054	1.87e-06	0.00385	-0.054	-0.114	0.007	0.0835	1	●	○
Acetatifactor_sp900066365	99.6		-0.09	-0.127	-0.053	2.05e-06	0.00422	-0.069	-0.129	-0.01	0.0214	1	●	○
Victivallis_sp900551245	9.3		-0.157	-0.221	-0.092	2.18e-06	0.00449	-0.218	-0.322	-0.114	3.95e-05	0.0813	●	○
F23_B02_sp001916715	64.7		-0.1	-0.141	-0.059	2.25e-06	0.00464	-0.085	-0.151	-0.019	0.0119	1	●	○
Agathobacter_sp900550545	97.5		-0.09	-0.127	-0.053	2.32e-06	0.00477	-0.069	-0.129	-0.01	0.0228	1	●	○
†Enterocloster_sp000431375	99.7		-0.09	-0.127	-0.053	2.4e-06	0.00494	-0.077	-0.136	-0.017	0.0114	1	●	○
†Agathobacter_sp900547695	99.7		-0.089	-0.126	-0.052	2.45e-06	0.00504	-0.06	-0.12	-0.001	0.0478	1	●	○
Bariatricus_sp900554415	98.5		-0.09	-0.128	-0.053	2.51e-06	0.00516	-0.062	-0.123	-0.002	0.0414	1	●	○
†Fusicatenibacter_saccharivorans	100		-0.089	-0.126	-0.052	2.52e-06	0.00519	-0.065	-0.124	-0.006	0.0313	1	●	○
CAG_552_sp000435495	12.3		-0.144	-0.205	-0.084	2.73e-06	0.00562	-0.16	-0.257	-0.063	0.0012	1	●	○
CAG_170_sp900549635	89.5		-0.091	-0.13	-0.053	2.83e-06	0.00582	-0.096	-0.157	-0.034	0.0022	1	●	○
UMGS902_sp900761025	39.2		-0.112	-0.159	-0.065	2.92e-06	0.00601	-0.078	-0.153	-0.003	0.0419	1	●	○
HGM12814_sp900770165	96.6		-0.09	-0.127	-0.052	3.03e-06	0.00624	-0.073	-0.133	-0.013	0.0169	1	●	○
SFFH01_sp900542445	78		-0.094	-0.134	-0.055	3.18e-06	0.00655	-0.124	-0.187	-0.061	0.00011	0.226	●	○
Pradoshia_sp001183965	72.6		-0.097	-0.138	-0.056	3.21e-06	0.00661	-0.09	-0.155	-0.025	0.007	1	●	○
CAG_317_sp000433215	97.1		-0.089	-0.126	-0.051	3.39e-06	0.00699	-0.107	-0.166	-0.047	0.00047	0.967	●	○
UBA5905_sp900764115	63.3		-0.102	-0.145	-0.059	3.59e-06	0.00739	-0.078	-0.147	-0.009	0.0267	1	●	○
UBA738_sp004557735	71.7		-0.096	-0.136	-0.055	3.61e-06	0.00743	-0.106	-0.171	-0.042	0.00126	1	●	○
CAG_170_sp900751035	90.8		-0.09	-0.128	-0.052	3.66e-06	0.00754	-0.087	-0.147	-0.026	0.00519	1	●	○
UBA10677_sp900553005	32		-0.112	-0.16	-0.065	3.75e-06	0.00772	-0.121	-0.197	-0.045	0.00188	1	●	○
V9D3004_sp900760345	71.3		-0.095	-0.136	-0.055	3.85e-06	0.00791	-0.106	-0.17	-0.042	0.00125	1	●	○
Coprococcus_sp000154245	80.7		-0.093	-0.132	-0.053	4.28e-06	0.00881	-0.094	-0.157	-0.031	0.00364	1	●	○
CAG_460_sp900544625	9.9		-0.149	-0.213	-0.085	4.7e-06	0.00967	-0.095	-0.197	0.008	0.0701	1	●	○
UMGS1494_sp900552305	12.4		-0.14	-0.2	-0.08	5.03e-06	0.0104	-0.131	-0.227	-0.035	0.00782	1	●	○
CAG_312_sp900545705	12		-0.141	-0.202	-0.081	5.09e-06	0.0105	-0.178	-0.275	-0.081	0.000318	0.655	●	○
UMGS1663_sp900553865	29.2		-0.113	-0.162	-0.065	5.52e-06	0.0114	-0.122	-0.2	-0.043	0.00238	1	●	○
UMGS1696_sp900763885	31.3		-0.113	-0.161	-0.064	5.63e-06	0.0116	-0.131	-0.209	-0.054	0.000939	1	●	○
Collinsella_sp900555355	88.2		-0.09	-0.129	-0.051	5.67e-06	0.0117	-0.122	-0.184	-0.06	0.000117	0.242	●	○
Lachnospira_sp003537285	96.8		-0.087	-0.124	-0.049	5.88e-06	0.0121	-0.081	-0.141	-0.021	0.00839	1	●	○
RC9_sp000433355	38.6		-0.106	-0.151	-0.06	5.99e-06	0.0123	-0.122	-0.195	-0.049	0.00114	1	●	○
CAG_582_sp000435515	11.1		-0.144	-0.206	-0.082	6.01e-06	0.0124	-0.107	-0.207	-0.008	0.0348	1	●	○
Unknown_species	100		-0.085	-0.122	-0.049	6.02e-06	0.0124	-0.091	-0.151	-0.032	0.00253	1	●	○
Ruminococcus_F_champanellensis	81.4		-0.091	-0.131	-0.052	6.26e-06	0.0129	-0.075	-0.138	-0.012	0.0204	1	●	○
CAG_127_sp900539705	90.2		-0.088	-0.126	-0.05	6.37e-06	0.0131	-0.05	-0.111	0.012	0.114	1	●	○
UMGS1279_sp900550315	35.6		-0.107	-0.154	-0.061	6.57e-06	0.0135	-0.111	-0.185	-0.036	0.00376	1	●	○
CAG_460_sp000437355	11.8		-0.14	-0.201	-0.079	6.88e-06	0.0142	-0.134	-0.232	-0.036	0.00734	1	●	○
CAG_110_sp900549705	44.2		-0.105	-0.15	-0.059	6.92e-06	0.0142	-0.126	-0.199	-0.053	0.00073	1	●	○
CAG_492_sp900557045	29.9		-0.113	-0.162	-0.064	7.07e-06	0.0145	-0.144	-0.222	-0.066	0.000324	0.666	●	○
Dysosmobacter_sp900763685	59.4		-0.097	-0.139	-0.055	7.07e-06	0.0146	-0.086	-0.154	-0.018	0.0127	1	●	○
UMGS1865_sp900768535	21		-0.121	-0.174	-0.068	7.15e-06	0.0147	-0.15	-0.235	-0.065	0.00053	1	●	○
CAG_628_sp000438415	18.3		-0.125	-0.179	-0.07	7.21e-06	0.0148	-0.102	-0.189	-0.014	0.023	1	●	○
Mediterraneibacter_A_butyricigenes	99.6		-0.085	-0.122	-0.048	7.65e-06	0.0158	-0.1	-0.16	-0.041	0.000969	1	●	○
Coprococcus_sp900548215	49.2		-0.1	-0.143	-0.056	8.02e-06	0.0165	-0.08	-0.15	-0.01	0.0245	1	●	○
HGM11501_sp900766735	27.2		-0.113	-0.162	-0.063	8.12e-06	0.0167	-0.113	-0.192	-0.033	0.00553	1	●	○
Dysosmobacter_sp004553545	62.9		-0.095	-0.136	-0.053	8.57e-06	0.0176	-0.085	-0.152	-0.018	0.0126	1	●	○
CAG_83_sp003487665	72.3		-0.091	-0.131	-0.051	8.71e-06	0.0179	-0.132	-0.197	-0.068	5.85e-05	0.12	●	○
CAG_590_sp900769115	62.1		-0.095	-0.136	-0.053	8.96e-06	0.0184	-0.043	-0.109	0.024	0.212	1	●	○
UMGS621_sp900543915	32.5		-0.108	-0.156	-0.06	9.3e-06	0.0191	-0.066	-0.143	0.01	0.0907	1	●	○
UMGS1312_sp900550625	55.3		-0.096	-0.139	-0.054	9.64e-06	0.0198	-0.118	-0.186	-0.049	0.000738	1	●	○
Phascolarctobacterium_A_sp900770955	16		-0.126	-0.181	-0.07	9.78e-06	0.0201	-0.138	-0.227	-0.048	0.00264	1	●	○
Faecalibacterium_sp900540455	95.6		-0.085	-0.123	-0.048	9.82e-06	0.0202	-0.088	-0.149	-0.028	0.00417	1	●	○
CAG_841_sp900544285	52.4		-0.097	-0.14	-0.054	1.03e-05	0.0211	-0.128	-0.197	-0.059	0.000291	0.599	●	○
UBA1822_sp900545365	45.3		-0.1	-0.145	-0.056	1.06e-05	0.0218	-0.114	-0.185	-0.043	0.00168	1	●	○
Gemmiger_variabilis_A	82.5		-0.089	-0.129	-0.05	1.14e-05	0.0234	-0.074	-0.138	-0.01	0.0226	1	●	○
Lachnospira_sp900545725	86		-0.09	-0.13	-0.05	1.19e-05	0.0244	-0.05	-0.115	0.014	0.125	1	●	○
Eubacterium_R_sp000434995	48		-0.098	-0.142	-0.054	1.22e-05	0.0252	-0.091	-0.161	-0.02	0.0114	1	●	○
SFJ001_sp004555865	25.3		-0.112	-0.163	-0.062	1.23e-05	0.0253	-0.117	-0.198	-0.037	0.00443	1	●	○
Eubacterium_G_sp000434315	95		-0.085	-0.123	-0.047	1.26e-05	0.0259	-0.043	-0.104	0.018	0.166	1	●	○
Collinsella_sp900553705	55.3		-0.098	-0.141	-0.054	1.28e-05	0.0263	-0.126	-0.196	-0.056	0.000444	0.913	●	○
Faecalibacillus_faecis	87.9		-0.086	-0.125	-0.048	1.32e-05	0.0273	-0.113	-0.175	-0.052	0.00033	0.68	●	○
CAG_882_sp900545175	58.8		-0.094	-0.137	-0.052	1.34e-05	0.0276	-0.069	-0.138	-0.001	0.0454	1	●	○
†Agathobacter_sp900543445	67.3		-0.092	-0.133	-0.051	1.39e-05	0.0287	-0.094	-0.161	-0.028	0.00541	1	●	○
Gemmiger_formicilis	97.4		-0.082	-0.119	-0.045	1.4e-05	0.0289	-0.07	-0.129	-0.01	0.0214	1	●	○
CAG_611_sp900552235	11.3		-0.136	-0.197	-0.074	1.52e-05	0.0314	-0.127	-0.225	-0.028	0.0117	1	●	○
CAG_269_sp900760175	17.6		-0.121	-0.176	-0.066	1.57e-05	0.0323	-0.157	-0.246	-0.069	0.000489	1	●	○
Gastranaerophilus_phascolarctosicola	46		-0.099	-0.144	-0.054	1.59e-05	0.0327	-0.057	-0.129	0.015	0.119	1	●	○
CAG_83_sp900313295	71.8		-0.089	-0.13	-0.049	1.67e-05	0.0344	-0.075	-0.14	-0.01	0.024	1	●	○
Faecalibacterium_prausnitzii_C	99.9		-0.081	-0.118	-0.044	1.68e-05	0.0346	-0.064	-0.123	-0.005	0.0323	1	●	○
NK3B98_sp900545815	69.4		-0.089	-0.129	-0.048	1.75e-05	0.036	-0.086	-0.151	-0.021	0.00908	1	●	○
CAG_170_sp000432135	88.5		-0.084	-0.122	-0.045	1.95e-05	0.0401	-0.09	-0.151	-0.029	0.00407	1	●	○
UMGS1590_sp900759105	99.1		-0.081	-0.118	-0.044	1.97e-05	0.0405	-0.043	-0.103	0.016	0.155	1	●	○
CAG_194_sp000432915	72.8		-0.088	-0.128	-0.047	1.97e-05	0.0405	-0.082	-0.147	-0.018	0.0123	1	●	○
UBA10281_sp900767885	13.8		-0.128	-0.186	-0.069	2e-05	0.0413	-0.148	-0.242	-0.054	0.0021	1	●	○
Oxalobacter_sp900760095	32.5		-0.104	-0.152	-0.056	2.03e-05	0.0417	-0.104	-0.18	-0.027	0.00779	1	●	○
CAG_110_sp900544945	98.8		-0.081	-0.119	-0.044	2.09e-05	0.0429	-0.104	-0.164	-0.044	0.000655	1	●	○
UBA1259_sp900760875	30		-0.105	-0.154	-0.057	2.28e-05	0.0469	-0.12	-0.198	-0.042	0.00258	1	●	○
Parolsenella_sp900552935	11.8		-0.131	-0.192	-0.071	2.29e-05	0.0472	-0.195	-0.292	-0.098	8.82e-05	0.182	●	○
Pauljensenia_sp000278725	71.3		-0.087	-0.127	-0.047	2.31e-05	0.0476	-0.107	-0.171	-0.042	0.00115	1	●	○
Alistipes_A_sp900240235	68.3		-0.087	-0.128	-0.047	2.33e-05	0.0479	-0.106	-0.171	-0.041	0.00136	1	●	○
Acetatifactor_sp900760705	76		-0.087	-0.128	-0.047	2.36e-05	0.0486	-0.097	-0.162	-0.032	0.00352	1	●	○
Faecalibacillus intestinalis	87.4175		-0.083	-0.121	-0.044	3.1e-05	0.0637	-0.146	-0.208	-0.085	3.56e-06	0.00733	○	●

## Sheet: Table 3
Supplementary Data 3 | Sensitivity analysis of microbial species significantly associated with the Frailty Mortality Index, adjusted for comorbidities.
Associations between microbial species and the Frailty Mortality Index (FMI) were assessed using linear regression models adjusted for comorbidities. P-values were derived from two-sided tests, and false discovery rate (FDR)-adjusted q-values are reported to account for multiple testing. Comorbidities included rheumatoid arthritis, dementia, ischemic heart disease, heart failure, cerebrovascular …
			Frailty-Mortality Index (FMI)
			Main model (n = 2,081)					Comorbidity model (n = 2,081)
			Adjustment: Age, BMI, education level, smoking, alcohol, PPI, statins, metformin					Adjustment: Age, BMI, education level, smoking, alcohol, PPI, statins, metformin, and comorbidities.
Species	Prevalence (%)	FMI association	FMI Beta	Lower_CI	Upper_CI	p-value	Bonf_p-value	FMI-Beta	CI_Lower	CI_Upper	P_value	FDR q-value	Symbol of Sig.
CAG-95 sp000438155	94.4863		-0.173826	-0.211617	-0.136034	4.35822e-19	8.96921e-16	-0.13309	-0.164269	-0.101912	1.03869e-16	4.19631e-14	★
†Clostridium_AP scindens	81.3855	+	0.192654	0.153366	0.231942	1.9948e-21	4.1053e-18	0.120532	0.0876762	0.153387	8.74664e-13	1.76682e-10	★
Enterocloster clostridioformis_A	23.9397	+	0.244189	0.192618	0.295759	4.11075e-20	8.45993e-17	0.153447	0.110326	0.196567	4.00402e-12	5.39207e-10	★
†Faecalibacterium prausnitzii_I	98.4449		-0.166113	-0.202945	-0.129282	2.00645e-18	4.12928e-15	-0.107791	-0.138419	-0.0771634	6.81008e-12	6.87818e-10	★
CAG-238 sp900551415	74.7408		-0.162983	-0.202572	-0.123394	1.18776e-15	2.4444e-12	-0.11401	-0.146779	-0.0812402	1.16886e-11	7.94362e-10	★
Faecalibacterium sp900539945	96.23		-0.157841	-0.195035	-0.120647	1.60489e-16	3.30286e-13	-0.107191	-0.138007	-0.0763755	1.17975e-11	7.94362e-10	★
Enterocloster bolteae	97.5495	+	0.16793	0.130483	0.205377	3.09193e-18	6.3632e-15	0.107224	0.0759684	0.13848	2.22802e-11	1.28588e-09	★
†CAG-115_sp003531585	55.4194		-0.161265	-0.203928	-0.118603	1.84526e-13	3.79754e-10	-0.11939	-0.154585	-0.0841951	3.68123e-11	1.85902e-09	★
Enterocloster aldenensis	95.0047	+	0.155102	0.117651	0.192554	8.10124e-16	1.66723e-12	0.1041	0.0730194	0.135181	6.42032e-11	2.63751e-09	★
Massilimaliae timonensis	86.5221	+	0.123606	0.0849911	0.162221	4.27473e-10	8.79739e-07	0.106085	0.0743994	0.13777	6.52848e-11	2.63751e-09	★
Sellimonas intestinalis	62.9123	+	0.170249	0.128637	0.211861	1.76595e-15	3.63432e-12	0.114873	0.0803014	0.149444	9.03346e-11	3.31774e-09	★
Clostridium_Q symbiosum	87.2762	+	0.183043	0.144595	0.221491	2.60484e-20	5.36077e-17	0.106461	0.0742478	0.138674	1.13519e-10	3.82182e-09	★
Blautia_A caecimuris	96.8897	+	0.157363	0.119358	0.195368	8.20424e-16	1.68843e-12	0.103931	0.0722388	0.135623	1.56941e-10	4.87723e-09	★
Lawsonibacter sp900549405	79.2648		-0.154773	-0.193789	-0.115756	1.17979e-14	2.42801e-11	-0.105214	-0.137567	-0.0728605	2.21493e-10	6.39166e-09	★
COE1 sp001916965	96.7012		-0.127716	-0.165916	-0.0895153	7.10133e-11	1.46145e-07	-0.100351	-0.13181	-0.0688919	4.79992e-10	1.29278e-08	★
CAG-45 sp000438375	98.7276		-0.117839	-0.155104	-0.0805741	6.88585e-10	1.41711e-06	-0.0970981	-0.127772	-0.0664243	6.47612e-10	1.63522e-08	★
Dysosmobacter sp900544615	98.3506		-0.134943	-0.172365	-0.0975205	2.14471e-12	4.41382e-09	-0.0974087	-0.128357	-0.0664602	8.0751e-10	1.91902e-08	★
CAG-95 sp900553305	48.7747		-0.151632	-0.195844	-0.10742	2.30811e-11	4.75008e-08	-0.114245	-0.150619	-0.077871	8.7497e-10	1.96382e-08	★
CAG-115 sp000432175	49.246		-0.147257	-0.190921	-0.103592	4.87372e-11	1.00301e-07	-0.11248	-0.148457	-0.0765037	1.04151e-09	2.21459e-08	★
†Faecalibacterium sp900539885	97.9736		-0.142294	-0.179494	-0.105094	9.61625e-14	1.97903e-10	-0.0959938	-0.126789	-0.0651985	1.16586e-09	2.35505e-08	★
†Agathobaculum sp003481705	98.7276		-0.156155	-0.193184	-0.119127	2.45019e-16	5.0425e-13	-0.0958663	-0.126807	-0.0649254	1.4621e-09	2.76374e-08	★
CAG-110 sp900763965	97.0782		-0.134122	-0.171631	-0.0966127	3.24983e-12	6.68815e-09	-0.0961962	-0.127268	-0.0651246	1.505e-09	2.76374e-08	★
†Massilioclostridium methylpentosum	68.3318	+	0.156936	0.116615	0.197256	3.59138e-14	7.39106e-11	0.1036	0.0700469	0.137154	1.66305e-09	2.89065e-08	★
UMGS1865 sp900547725	58.1998		-0.155046	-0.196954	-0.113138	5.80132e-13	1.19391e-09	-0.106703	-0.141292	-0.0721149	1.71722e-09	2.89065e-08	★
Enterocloster clostridioformis	90.6221	+	0.162377	0.124146	0.200608	1.51654e-16	3.12103e-13	0.0979449	0.0660586	0.129831	2.01127e-09	3.25021e-08	★
CAG-238 sp900754805	79.1235		-0.14319	-0.182559	-0.103822	1.39173e-12	2.86417e-09	-0.0992421	-0.131789	-0.0666947	2.62846e-09	4.08422e-08	★
UBA11452 sp003526375	33.6475		-0.160803	-0.207875	-0.11373	2.76051e-11	5.68113e-08	-0.117491	-0.156281	-0.0787016	3.33702e-09	4.87892e-08	★
CAG-95 sp900066375	99.0104		-0.137456	-0.174661	-0.10025	6.24345e-13	1.2849e-09	-0.0933658	-0.124202	-0.0625296	3.38143e-09	4.87892e-08	★
Erysipelatoclostridium ramosum	84.59	+	0.155953	0.117119	0.194786	5.61523e-15	1.15561e-11	0.0974087	0.0651163	0.129701	3.86283e-09	5.38132e-08	★
†UBA9502 sp003480315	97.7851		-0.147144	-0.184556	-0.109732	1.95583e-14	4.02509e-11	-0.0935706	-0.124672	-0.0624694	4.23571e-09	5.70409e-08	★
Hungatella effluvii	84.9199	+	0.167004	0.128434	0.205574	3.99169e-17	8.2149e-14	0.0967276	0.0645034	0.128952	4.58983e-09	5.98159e-08	★
Butyrivibrio_A sp000431815	76.1546		-0.139945	-0.180021	-0.0998689	1.00888e-11	2.07628e-08	-0.0988691	-0.13195	-0.0657885	5.33809e-09	6.6564e-08	★
Enterocloster sp900555905	11.8756	+	0.251062	0.188974	0.313151	3.68016e-15	7.57378e-12	0.15478	0.102965	0.206596	5.43716e-09	6.6564e-08	★
†CAG-590_sp900548855	93.4967		-0.12472	-0.163041	-0.0863993	2.1917e-10	4.51052e-07	-0.093526	-0.125131	-0.0619207	7.51265e-09	8.92679e-08	★
Enterocloster lavalensis	88.8784	+	0.157622	0.119419	0.195826	1.03207e-15	2.124e-12	0.0938918	0.0620573	0.125726	8.40993e-09	9.70746e-08	★
CAG-115 sp900768125	43.591		-0.146734	-0.191555	-0.101913	1.72205e-10	3.54398e-07	-0.108274	-0.145221	-0.071327	1.0433e-08	1.17081e-07	★
CAG-882 sp003486385	63.8077		-0.112169	-0.153781	-0.0705562	1.40206e-07	0.000288543	-0.0978669	-0.131977	-0.0637569	2.08765e-08	2.27949e-07	★
Eggerthella lenta	96.7012	+	0.144184	0.10677	0.181598	6.3244e-14	1.30156e-10	0.0890377	0.0579017	0.120174	2.32166e-08	2.46829e-07	★
UMGS1600 sp900553315	89.868		-0.135942	-0.174316	-0.0975677	5.10622e-12	1.05086e-08	-0.0908753	-0.12269	-0.0590606	2.4074e-08	2.49382e-07	★
CAG-83 sp900548615	96.607		-0.119825	-0.157278	-0.0823716	4.36292e-10	8.9789e-07	-0.0872018	-0.118063	-0.0563406	3.38704e-08	3.39401e-07	★
HGM12650 sp900761725	16.0226		-0.158446	-0.214572	-0.10232	3.54327e-08	7.29205e-05	-0.130171	-0.176265	-0.0840781	3.44442e-08	3.39401e-07	★
CAG-288 sp000437395	29.5005		-0.170206	-0.218899	-0.121512	9.63431e-12	1.98274e-08	-0.113342	-0.153593	-0.0730903	3.77204e-08	3.62834e-07	★
†Hungatella sp005845265	99.7644	+	0.136844	0.0995234	0.174164	9.22025e-13	1.89753e-09	0.0869169	0.0559749	0.117859	4.06521e-08	3.81941e-07	★
CAG-127 sp900319515	75.0707		-0.101424	-0.141313	-0.0615351	6.75874e-07	0.00139095	-0.0916747	-0.124406	-0.0589431	4.44871e-08	4.08473e-07	★
CAG-170 sp900545925	89.1612		-0.118212	-0.156262	-0.0801628	1.34786e-09	2.77389e-06	-0.0878119	-0.119194	-0.05643	4.57897e-08	4.1109e-07	★
Muricomes contortus_B	71.9133	+	0.139417	0.0993582	0.179475	1.17893e-11	2.42623e-08	0.092675	0.0595205	0.12583	4.72743e-08	4.15192e-07	★
Dorea_A longicatena	99.7644		-0.113032	-0.150025	-0.0760381	2.48788e-09	5.12007e-06	-0.0850798	-0.115551	-0.0546084	4.89171e-08	4.20479e-07	★
Flavonifractor plautii	99.9529	+	0.127942	0.0908689	0.165014	1.73912e-11	3.57912e-08	0.0858873	0.0550894	0.116685	5.07566e-08	4.27201e-07	★
CAG-238 sp900542245	74.3638		-0.122769	-0.162567	-0.0829703	1.75544e-09	3.61269e-06	-0.0913436	-0.124174	-0.0585136	5.44295e-08	4.48766e-07	★
UMGS1670 sp900553995	40.1508		-0.137364	-0.182752	-0.091977	3.5002e-09	7.20342e-06	-0.103875	-0.141239	-0.0665117	5.57449e-08	4.50419e-07	★
CAG-127 sp900767585	81.3384		-0.0963278	-0.135588	-0.0570676	1.62616e-06	0.00334664	-0.0894371	-0.121639	-0.0572349	5.74443e-08	4.55049e-07	★
Murimonas intestini	15.6456	+	0.177704	0.120892	0.234516	1.04482e-09	2.15023e-06	0.128796	0.0819537	0.175638	7.75914e-08	6.02825e-07	★
Anaerosacchariphilus sp900553635	73.1857		-0.147459	-0.187501	-0.107417	7.3755e-13	1.51788e-09	-0.0912003	-0.1244	-0.0580008	7.97324e-08	6.07772e-07	★
CAG-353 sp900066885	89.3968		-0.132623	-0.171219	-0.0940272	2.11768e-11	4.35819e-08	-0.0875991	-0.119535	-0.0556635	8.3273e-08	6.23005e-07	★
Acetatifactor sp900755865	70.0754		-0.112486	-0.153137	-0.0718358	6.52289e-08	0.000134241	-0.0915324	-0.124935	-0.0581295	8.57572e-08	6.29322e-07	★
Marvinbryantia sp900066075	98.6805		-0.120388	-0.157833	-0.0829433	3.5899e-10	7.38802e-07	-0.0846962	-0.115622	-0.0537701	8.72327e-08	6.29322e-07	★
ER4 sp900317525	90.6221		-0.125897	-0.163788	-0.0880053	9.26778e-11	1.90731e-07	-0.0856577	-0.117066	-0.0542492	9.86101e-08	6.95737e-07	★
UMGS1484 sp900552285	32.8935		-0.148115	-0.195507	-0.100722	1.07883e-09	2.22022e-06	-0.106388	-0.145415	-0.0673609	9.9883e-08	6.95737e-07	★
UBA11524 sp000437595	62.2055		-0.148674	-0.189921	-0.107427	2.1877e-12	4.50229e-09	-0.0929426	-0.127109	-0.0587764	1.06151e-07	7.1711e-07	★
CAG-238 sp000435615	73.8454		-0.13467	-0.174579	-0.0947613	4.75045e-11	9.77642e-08	-0.0896169	-0.122564	-0.0566695	1.06501e-07	7.1711e-07	★
CAG-724 sp003524145	31.7625		-0.14324	-0.191315	-0.0951646	6.05409e-09	1.24593e-05	-0.107394	-0.146968	-0.06782	1.13821e-07	7.53828e-07	★
Acetatifactor sp003447295	98.6334		-0.106349	-0.143259	-0.0694391	1.85403e-08	3.81559e-05	-0.082231	-0.112595	-0.051867	1.20767e-07	7.86934e-07	★
Blautia sp001304935	62.2997	+	0.164985	0.123366	0.206605	1.22907e-14	2.52942e-11	0.0939313	0.0591499	0.128713	1.30852e-07	8.38808e-07	★
HGM11416 sp900768525	16.2111		-0.148858	-0.204985	-0.0927317	2.20905e-07	0.000454622	-0.124184	-0.17021	-0.0781586	1.34302e-07	8.38808e-07	★
UBA3818 sp900557155	97.6909		-0.101987	-0.139281	-0.0646936	9.24747e-08	0.000190313	-0.0826176	-0.113243	-0.0519924	1.34957e-07	8.38808e-07	★
RUG115 sp900066395	97.8794		-0.0933465	-0.130727	-0.0559665	1.06135e-06	0.00218427	-0.0823846	-0.113024	-0.0517448	1.48241e-07	9.05288e-07	★
Mediterraneibacter faecis	99.3874		-0.110859	-0.147923	-0.0737946	5.29766e-09	1.09026e-05	-0.0822862	-0.112903	-0.0516693	1.50134e-07	9.05288e-07	★
Dysosmobacter sp900550685	88.9255		-0.114844	-0.15307	-0.0766189	4.53302e-09	9.32895e-06	-0.0847096	-0.116294	-0.0531258	1.59178e-07	9.45703e-07	★
COE1 sp900753305	98.7747		-0.109319	-0.146896	-0.0717424	1.35325e-08	2.78499e-05	-0.082939	-0.113894	-0.0519842	1.63755e-07	9.588e-07	★
Fusobacterium_A ulcerans_A	91.9887	+	0.121027	0.0825642	0.15949	8.32863e-10	1.71403e-06	0.0849263	0.0531725	0.11668	1.72283e-07	9.81961e-07	★
Coprococcus sp900066115	98.492		-0.121113	-0.15875	-0.0834751	3.46762e-10	7.13636e-07	-0.0834261	-0.114621	-0.0522314	1.72572e-07	9.81961e-07	★
CAG-115 sp003507295	53.3459		-0.123624	-0.166667	-0.0805805	2.05578e-08	4.23079e-05	-0.094467	-0.129913	-0.059021	1.90177e-07	1.0671e-06	★
Butyrivibrio_A crossotus	95.5231		-0.130681	-0.168954	-0.0924077	2.8195e-11	5.80254e-08	-0.0842285	-0.115891	-0.0525659	2.00184e-07	1.10787e-06	★
CAG-269 sp003525075	64.3732		-0.12662	-0.167827	-0.0854131	2.0251e-09	4.16766e-06	-0.0904405	-0.124465	-0.0564165	2.04522e-07	1.11658e-06	★
UBA7182 sp003480725	99.7172		-0.117932	-0.154988	-0.0808768	5.36334e-10	1.10378e-06	-0.0812587	-0.11185	-0.0506669	2.08639e-07	1.12387e-06	★
ER4 sp900546295	86.8049		-0.109622	-0.14789	-0.071354	2.23527e-08	4.60019e-05	-0.0833632	-0.114845	-0.0518815	2.27327e-07	1.20842e-06	★
Enterocloster asparagiformis	64.279	+	0.13803	0.0970009	0.179059	5.42306e-11	1.11607e-07	0.0895725	0.0556715	0.123474	2.41473e-07	1.26695e-06	★
K 1XD42 69 sp014287635	92.9783		-0.132167	-0.170656	-0.0936793	2.18043e-11	4.48732e-08	-0.0844251	-0.116416	-0.0524341	2.49512e-07	1.29234e-06	★
CAG-448 sp003150135	75.2121		-0.106966	-0.146613	-0.0673199	1.36619e-07	0.000281161	-0.0857399	-0.11833	-0.0531502	2.71445e-07	1.38815e-06	★
UBA7597 sp900767195	16.6824		-0.150017	-0.205498	-0.0945363	1.283e-07	0.000264042	-0.119589	-0.165222	-0.0739563	3.01594e-07	1.52305e-06	★
UMGS1225 sp900549725	46.607		-0.124477	-0.168518	-0.0804369	3.41389e-08	7.02578e-05	-0.094741	-0.13093	-0.0585522	3.1016e-07	1.54697e-06	★
Lawsonibacter sp014287875	99.8115		-0.114949	-0.151773	-0.0781245	1.12814e-09	2.32172e-06	-0.0794671	-0.109932	-0.0490018	3.4202e-07	1.67469e-06	★
SFFH01 sp900542395	79.4533		-0.141378	-0.180215	-0.102541	1.33276e-12	2.74283e-09	-0.0842288	-0.116527	-0.0519309	3.44059e-07	1.67469e-06	★
†Dysosmobacter sp900542115	90.2451		-0.137753	-0.175414	-0.100092	1.04593e-12	2.15252e-09	-0.0816293	-0.112958	-0.0503009	3.52158e-07	1.69371e-06	★
ER4 sp000765235	99.7172		-0.116562	-0.153227	-0.079897	5.59794e-10	1.15206e-06	-0.07893	-0.109249	-0.0486106	3.60625e-07	1.71403e-06	★
Anaerostipes rhamnosivorans	8.57681	+	0.217914	0.150935	0.284892	2.22308e-10	4.57509e-07	0.144177	0.0887571	0.199596	3.67089e-07	1.72447e-06	★
Blautia sp900547685	22.573	+	0.1647	0.112084	0.217315	1.01572e-09	2.09035e-06	0.112851	0.0694106	0.156292	3.81347e-07	1.77085e-06	★
Ruminococcus_A faecicola	95.8058		-0.114237	-0.151424	-0.0770499	2.04462e-09	4.20782e-06	-0.0792633	-0.109937	-0.0485893	4.38818e-07	2.01457e-06	★
Faecalibacterium prausnitzii_H	98.7747		-0.132789	-0.169645	-0.0959337	2.23519e-12	4.60003e-09	-0.0790089	-0.109636	-0.0483823	4.58472e-07	2.08115e-06	★
†TF01 11 sp001414325	94.722		-0.121924	-0.159723	-0.0841245	3.15168e-10	6.48616e-07	-0.0807959	-0.112175	-0.0494169	4.81846e-07	2.16295e-06	★
UBA10281 sp900556195	38.6899		-0.130501	-0.176611	-0.0843915	3.27332e-08	6.73649e-05	-0.0975016	-0.135441	-0.0595627	5.06276e-07	2.24764e-06	★
Lachnospira sp900316325	84.1659		-0.124218	-0.163069	-0.085368	4.47057e-10	9.20042e-07	-0.0818702	-0.113967	-0.0497736	6.14582e-07	2.69882e-06	★
†Lactobacillus paragasseri	15.2686	+	0.161062	0.101795	0.220329	1.11024e-07	0.000228488	0.124577	0.0756413	0.173513	6.4637e-07	2.80789e-06	★
Dysosmobacter sp001916835	96.5127		-0.0992439	-0.136686	-0.0618022	2.24539e-07	0.000462101	-0.0785012	-0.109359	-0.0476433	6.57897e-07	2.82756e-06	★
CAG-83 sp900547745	85.5796		-0.108957	-0.147564	-0.070351	3.57445e-08	7.35622e-05	-0.0807187	-0.112484	-0.0489535	6.77003e-07	2.85692e-06	★
Eubacterium_F sp000433735	85.1555		-0.114232	-0.153129	-0.0753357	9.88853e-09	2.03506e-05	-0.0814472	-0.113502	-0.0493918	6.78871e-07	2.85692e-06	★
UBA737 sp900549055	50.1885		-0.139241	-0.18261	-0.0958721	3.7947e-10	7.8095e-07	-0.0906994	-0.126469	-0.0549298	7.14956e-07	2.97775e-06	★
Anaerostipes sp900756035	99.3874	+	0.132258	0.0945451	0.169971	8.25154e-12	1.69817e-08	0.0791105	0.047837	0.110384	7.59257e-07	3.13e-06	★
UBA737 sp900547305	43.4967		-0.137859	-0.182683	-0.0930344	1.95966e-09	4.03298e-06	-0.0928409	-0.129754	-0.0559276	8.77358e-07	3.58033e-06	★
UBA7160 sp902363135	99.1989		-0.106871	-0.143738	-0.0700042	1.52203e-08	3.13234e-05	-0.0764053	-0.106829	-0.045982	9.10189e-07	3.67716e-06	★
CAG-269 sp900753165	72.6673		-0.150519	-0.191024	-0.110013	4.60527e-13	9.47764e-10	-0.0845095	-0.11822	-0.0507986	9.5181e-07	3.80724e-06	★
†Actinomyces oris	92.9783	+	0.111247	0.0724084	0.150085	2.24156e-08	4.61313e-05	0.0798871	0.0478272	0.111947	1.10455e-06	4.37488e-06	★
Faecalibacterium sp900551435	96.5127		-0.131861	-0.169168	-0.0945549	5.68878e-12	1.17075e-08	-0.0770018	-0.107989	-0.0460149	1.18119e-06	4.63302e-06	★
Gemmiger sp900540775	97.361		-0.121571	-0.158461	-0.0846814	1.30775e-10	2.69134e-07	-0.0756839	-0.106193	-0.045175	1.23173e-06	4.77684e-06	★
Anaerostipes sp000508985	22.2903	+	0.147224	0.0947286	0.199719	4.34328e-08	8.93847e-05	0.10738	0.0640801	0.15068	1.24151e-06	4.77684e-06	★
UMGS1696 sp900753285	54.6183		-0.112068	-0.154942	-0.0691937	3.28284e-07	0.000675609	-0.0871559	-0.122375	-0.0519372	1.30639e-06	4.97907e-06	★
F23 B02 sp002472405	53.8172		-0.110813	-0.153632	-0.0679935	4.28002e-07	0.000880828	-0.0869326	-0.122165	-0.0517003	1.40285e-06	5.28862e-06	★
CAG-83 sp900554275	96.984		-0.110002	-0.147288	-0.0727165	8.4805e-09	1.74529e-05	-0.07602	-0.10684	-0.0452004	1.41379e-06	5.28862e-06	★
†UMGS1375 sp900066615	99.7644		-0.127518	-0.164536	-0.0904998	1.89155e-11	3.8928e-08	-0.075917	-0.106727	-0.0451072	1.4495e-06	5.37247e-06	★
Anaerosacchariphilus sp900066385	99.7644		-0.123118	-0.160105	-0.0861304	8.57318e-11	1.76436e-07	-0.0752256	-0.105857	-0.0445937	1.57083e-06	5.76923e-06	★
Eubacterium_F sp900539115	88.0302		-0.121251	-0.159862	-0.0826407	8.98327e-10	1.84876e-06	-0.0784225	-0.110385	-0.0464602	1.6047e-06	5.83578e-06	★
HGM12789 sp900766585	20.4995		-0.144436	-0.197529	-0.0913428	1.07708e-07	0.000221663	-0.107087	-0.150747	-0.0634271	1.61784e-06	5.83578e-06	★
UBA1417 sp900549945	32.5165	+	0.130667	0.0831877	0.178146	7.67426e-08	0.000157936	0.0958521	0.0566185	0.135086	1.77614e-06	6.35009e-06	★
ER4 sp900552375	80.82		-0.10592	-0.145125	-0.066716	1.31318e-07	0.000270252	-0.0787232	-0.110992	-0.0464543	1.83744e-06	6.51161e-06	★
Firm 11 sp900548145	87.8417		-0.100708	-0.139209	-0.0622074	3.22028e-07	0.000662733	-0.0772539	-0.108941	-0.0455665	1.86609e-06	6.53463e-06	★
Anaerostipes caccae	28.4637	+	0.189395	0.140323	0.238468	5.81364e-14	1.19645e-10	0.100159	0.0590668	0.14125	1.87628e-06	6.53463e-06	★
ER4 sp900550165	87.2762		-0.109971	-0.148162	-0.0717793	1.89279e-08	3.89537e-05	-0.0765062	-0.108007	-0.0450057	2.04035e-06	7.04531e-06	★
UMGS1795 sp900555125	23.4213		-0.145086	-0.196572	-0.0935997	3.74778e-08	7.71293e-05	-0.102875	-0.145261	-0.060488	2.07351e-06	7.0627e-06	★
†Blautia_A sp900542045	43.7795	+	0.117372	0.0722295	0.162514	3.78263e-07	0.000778465	0.0901653	0.0530099	0.127321	2.08035e-06	7.0627e-06	★
Dysosmobacter sp900544105	95.5702		-0.0938335	-0.131255	-0.0564122	9.59168e-07	0.00197397	-0.0748432	-0.105752	-0.0439348	2.18813e-06	7.31276e-06	★
CAG-170 sp900553545	79.6418		-0.108681	-0.147862	-0.0695002	6.0673e-08	0.000124865	-0.0783759	-0.110745	-0.0460072	2.19021e-06	7.31276e-06	★
CAG-448 sp000433415	15.3629		-0.139028	-0.195959	-0.0820974	1.81781e-06	0.00374104	-0.112845	-0.159563	-0.0661275	2.31722e-06	7.6734e-06	★
Faecalibacterium prausnitzii_E	98.9161		-0.124325	-0.161277	-0.0873734	5.40164e-11	1.11166e-07	-0.0737918	-0.104438	-0.0431456	2.49175e-06	8.18428e-06	★
Collinsella sp900754435	88.0773		-0.135528	-0.173995	-0.0970605	6.63348e-12	1.36517e-08	-0.0768165	-0.108781	-0.0448521	2.60539e-06	8.48852e-06	★
TF01 11 sp003529475	97.8794		-0.0930924	-0.130701	-0.055484	1.31609e-06	0.00270852	-0.0747137	-0.105815	-0.0436118	2.62929e-06	8.49786e-06	★
Faecalimonas sp000209385	20.7352	+	0.152873	0.100036	0.20571	1.6204e-08	3.33478e-05	0.105119	0.0613417	0.148896	2.65456e-06	8.51146e-06	★
Bacteroides_F pectinophilus	98.9632		-0.121898	-0.159086	-0.0847089	1.63656e-10	3.36803e-07	-0.0736675	-0.104472	-0.0428628	2.91314e-06	9.23431e-06	★
Gemmiger sp900556255	91.8944		-0.112766	-0.150459	-0.0750739	5.25223e-09	1.08091e-05	-0.0743585	-0.105466	-0.0432508	2.94325e-06	9.23431e-06	★
Anaerotruncus colihominis	99.7644	+	0.126799	0.0895607	0.164038	3.1877e-11	6.56028e-08	0.0738289	0.0429403	0.104718	2.94858e-06	9.23431e-06	★
F23 B02 sp900545805	70.6409		-0.100464	-0.140899	-0.06003	1.20129e-06	0.00247225	-0.0792462	-0.112432	-0.0460608	3.01009e-06	9.32509e-06	★
Blautia coccoides	80.6315	+	0.132007	0.0925737	0.17144	6.72008e-11	1.38299e-07	0.078146	0.0454148	0.110877	3.02373e-06	9.32509e-06	★
CAG-245 sp000434195	30.3959		-0.126331	-0.174428	-0.0782336	2.88078e-07	0.000592865	-0.0943379	-0.133878	-0.0547973	3.07155e-06	9.40082e-06	★
Bariatricus comes	99.8586		-0.114546	-0.151463	-0.0776293	1.41393e-09	2.90987e-06	-0.0729075	-0.103491	-0.0423244	3.12824e-06	9.50233e-06	★
Enterocloster citroniae	96.8897	+	0.128647	0.0912025	0.166092	2.13248e-11	4.38864e-08	0.0740268	0.0429537	0.1051	3.17508e-06	9.57262e-06	★
†Clostridium_Q sp003024715	99.623		-0.0973966	-0.134553	-0.0602405	3.04193e-07	0.000626029	-0.0728476	-0.103445	-0.0422506	3.21937e-06	9.61145e-06	★
UBA9502 sp003478505	98.5862		-0.110025	-0.147295	-0.0727558	8.29573e-09	1.70726e-05	-0.0732947	-0.104086	-0.0425031	3.23554e-06	9.61145e-06	★
Gemmiger sp900540595	94.345		-0.0982498	-0.135522	-0.0609777	2.61289e-07	0.000537733	-0.0730167	-0.10373	-0.0423032	3.3285e-06	9.81542e-06	★
CAG-83 sp900552725	95.0047		-0.0972901	-0.134907	-0.0596728	4.35082e-07	0.000895398	-0.0736453	-0.10464	-0.0426502	3.37006e-06	9.83498e-06	★
CAG 83 sp900549395	94.9105		-0.0916392	-0.128942	-0.0543369	1.57809e-06	0.00324772	-0.072915	-0.103608	-0.0422216	3.38382e-06	9.83498e-06	★
UMGS1865 sp900555785	15.1272		-0.154669	-0.21174	-0.0975976	1.20205e-07	0.000247381	-0.111327	-0.158302	-0.064352	3.56977e-06	1.03013e-05	★
UBA7182 sp003481535	99.4816		-0.121709	-0.158882	-0.0845368	1.7137e-10	3.52679e-07	-0.0728832	-0.103769	-0.0419975	3.92626e-06	1.12497e-05	★
Ruminococcus_B gnavus	99.4345	+	0.109659	0.0721192	0.1472	1.18254e-08	2.43366e-05	0.0731465	0.0421225	0.104171	4.00191e-06	1.13198e-05	★
CAG-353 sp900768995	12.1112		-0.174589	-0.235528	-0.113649	2.22626e-08	4.58164e-05	-0.118205	-0.168343	-0.0680672	4.00678e-06	1.13198e-05	★
UBA10281 sp900548285	17.6249		-0.138262	-0.193135	-0.0833889	8.5003e-07	0.00174936	-0.105962	-0.151025	-0.0608983	4.24644e-06	1.19136e-05	★
†Fusicatenibacter sp900772675	97.1725		-0.0943953	-0.131544	-0.0572469	6.87011e-07	0.00141387	-0.0717535	-0.102304	-0.0412028	4.35571e-06	1.21359e-05	★
CAG-83 sp900545585	92.6484		-0.104679	-0.142443	-0.0669147	6.19481e-08	0.000127489	-0.0729915	-0.104126	-0.0418568	4.53363e-06	1.25451e-05	★
UBA11512 sp003522145	34.1659		-0.140538	-0.187684	-0.0933916	5.95588e-09	1.22572e-05	-0.0911111	-0.130005	-0.052217	4.61164e-06	1.26335e-05	★
Firm 11 sp004556545	83.7418		-0.0950007	-0.133701	-0.0563008	1.60686e-06	0.00330691	-0.0745535	-0.106385	-0.0427224	4.6281e-06	1.26335e-05	★
UBA10281 sp900767815	22.6202		-0.135009	-0.186984	-0.083035	3.87736e-07	0.00079796	-0.100063	-0.142818	-0.0573091	4.70344e-06	1.2753e-05	★
UBA644 sp900547165	41.1404		-0.117551	-0.162701	-0.0724014	3.64792e-07	0.000750741	-0.0866556	-0.123793	-0.0495179	5.02226e-06	1.35266e-05	★
Dorea_A longicatena_B	99.9057		-0.0937175	-0.130735	-0.0567004	7.53871e-07	0.00155147	-0.0707947	-0.101235	-0.0403546	5.39127e-06	1.43753e-05	★
TF01 11 sp900759665	47.6909		-0.111167	-0.155511	-0.0668237	9.642e-07	0.00198432	-0.0847844	-0.12127	-0.0482988	5.4882e-06	1.43753e-05	★
Bariatricus sp900554415	98.5391		-0.0903543	-0.127868	-0.052841	2.50597e-06	0.0051573	-0.0717184	-0.102582	-0.0408547	5.49175e-06	1.43753e-05	★
Eubacterium_F sp000434115	84.6843		-0.120275	-0.15965	-0.0808991	2.51416e-09	5.17414e-06	-0.0758657	-0.10852	-0.0432117	5.51156e-06	1.43753e-05	★
UBA1206 sp000433115	27.2856		-0.123959	-0.173724	-0.0741938	1.1298e-06	0.00232514	-0.0949152	-0.13577	-0.0540607	5.51529e-06	1.43753e-05	★
V9D3004 sp002349525	82.5165		-0.108276	-0.147357	-0.0691944	6.28939e-08	0.000129436	-0.0748708	-0.107149	-0.0425925	5.70744e-06	1.47123e-05	★
Negativibacillus sp900547015	94.6277		-0.1011	-0.138995	-0.063205	1.87493e-07	0.000385861	-0.0724697	-0.103724	-0.0412157	5.74981e-06	1.47123e-05	★
Rubneribacter badeniensis	26.0603	+	0.122609	0.0725677	0.17265	1.68084e-06	0.00345917	0.0955534	0.0543214	0.136785	5.81799e-06	1.47123e-05	★
UMGS1071 sp900542375	74.4109	+	0.0857644	0.0461643	0.125364	2.28357e-05	0.0469958	0.0753101	0.0428122	0.107808	5.82195e-06	1.47123e-05	★
UMGS1603 sp900553265	64.4204		-0.108045	-0.149107	-0.0669824	2.74515e-07	0.000564951	-0.0783312	-0.112134	-0.0445283	5.82665e-06	1.47123e-05	★
UMGS1202 sp900549565	27.6155	+	0.165611	0.114883	0.21634	1.93196e-10	3.97597e-07	0.0972872	0.0552771	0.139297	5.90708e-06	1.4757e-05	★
CAG-882 sp000435595	77.7097		-0.099995	-0.14003	-0.0599602	1.05639e-06	0.00217406	-0.0761645	-0.109061	-0.0432685	5.93411e-06	1.4757e-05	★
ER4 sp900763705	89.7738		-0.10964	-0.147561	-0.0717202	1.65606e-08	3.40818e-05	-0.0725906	-0.103948	-0.0412333	5.95394e-06	1.4757e-05	★
UBA3402 sp003478355	99.8586		-0.108784	-0.145776	-0.0717921	9.45468e-09	1.94577e-05	-0.0705367	-0.101051	-0.0400225	6.14015e-06	1.51257e-05	★
Hydrogeniiclostridium sp900752115	95.853		-0.100535	-0.137991	-0.0630788	1.58266e-07	0.000325712	-0.0710945	-0.101943	-0.0402459	6.5465e-06	1.6029e-05	★
KLE1615 sp900066985	98.7276		-0.101946	-0.139082	-0.0648098	8.26372e-08	0.000170067	-0.0707909	-0.101536	-0.040046	6.67376e-06	1.61797e-05	★
Ruminococcus_A sp003011855	99.3402		-0.109863	-0.146869	-0.0728576	6.84819e-09	1.40936e-05	-0.0703699	-0.100935	-0.0398047	6.68814e-06	1.61797e-05	★
CAG-83 sp900545495	91.9887		-0.102271	-0.140175	-0.0643671	1.36409e-07	0.00028073	-0.0716876	-0.102908	-0.0404671	7.07323e-06	1.70094e-05	★
TF01 11 sp003149875	89.6324		-0.101317	-0.139423	-0.0632121	2.06046e-07	0.000424043	-0.072022	-0.103438	-0.0406061	7.31204e-06	1.74797e-05	★
CAG-245 sp900761475	50.0471		-0.142542	-0.185927	-0.0991579	1.48378e-10	3.05362e-07	-0.0823373	-0.11827	-0.0464045	7.38678e-06	1.75545e-05	★
Eisenbergiella massiliensis	81.4326	+	0.118116	0.0791401	0.157093	3.34055e-09	6.87485e-06	0.0737904	0.0415364	0.106044	7.63566e-06	1.80398e-05	★
ER4 sp003522105	90.7163		-0.100204	-0.138055	-0.0623528	2.32416e-07	0.000478312	-0.0714064	-0.102647	-0.0401657	7.78317e-06	1.82457e-05	★
ER4 sp900552015	85.5325		-0.124039	-0.162352	-0.0857261	2.7144e-10	5.58624e-07	-0.0726216	-0.1044	-0.0408434	7.81313e-06	1.82457e-05	★
UBA737 sp900543215	34.5429		-0.119782	-0.167353	-0.0722103	8.64827e-07	0.00177981	-0.0892328	-0.128319	-0.0501461	7.97978e-06	1.85278e-05	★
UMGS882 sp900546385	29.8775		-0.125852	-0.174108	-0.0775959	3.4863e-07	0.000717481	-0.0903303	-0.130128	-0.0505322	8.99724e-06	2.07504e-05	★
CAG-475 sp900548005	64.9387		-0.108316	-0.15031	-0.0663227	4.66918e-07	0.000960917	-0.0783182	-0.112836	-0.0438006	9.06088e-06	2.07504e-05	★
†CAG-81_sp900066055	99.2931		-0.108237	-0.145327	-0.0711471	1.22196e-08	2.5148e-05	-0.0694706	-0.100094	-0.0388475	9.09114e-06	2.07504e-05	★
Anaerofustis sp900549875	69.1329	+	0.101098	0.0590796	0.143117	2.56794e-06	0.00528482	0.0780569	0.0435437	0.11257	9.67686e-06	2.19152e-05	★
CAG-590 sp900769115	62.1112		-0.0946462	-0.136314	-0.0529788	8.9567e-06	0.0184329	-0.0774485	-0.111698	-0.0431985	9.70993e-06	2.19152e-05	★
Unknown species	100		-0.0854185	-0.122316	-0.0485208	6.02101e-06	0.0123912	-0.0683638	-0.0986691	-0.0380586	1.0197e-05	2.28866e-05	★
†Fusicatenibacter saccharivorans	100		-0.0887776	-0.125645	-0.0519098	2.52024e-06	0.00518666	-0.0683505	-0.0986702	-0.0380308	1.03366e-05	2.30717e-05	★
†CAG-81_sp900066535	99.623		-0.0915943	-0.128438	-0.0547502	1.18531e-06	0.00243936	-0.0683131	-0.098637	-0.0379892	1.04812e-05	2.31615e-05	★
F23 B02 sp001916715	64.656		-0.0999144	-0.141206	-0.0586226	2.2533e-06	0.0046373	-0.0767663	-0.110844	-0.0426884	1.04915e-05	2.31615e-05	★
CAG-245 sp000435175	49.3874		-0.140284	-0.183808	-0.09676	3.24789e-10	6.68417e-07	-0.0810674	-0.117096	-0.0450391	1.07364e-05	2.35735e-05	★
CAG-170 sp003516765	82.2809		-0.116681	-0.15564	-0.0777226	5.0577e-09	1.04088e-05	-0.0725484	-0.104818	-0.0402791	1.09199e-05	2.37899e-05	★
CAG-170 sp900555665	81.2441		-0.113688	-0.152705	-0.0746702	1.28559e-08	2.64574e-05	-0.0725037	-0.104758	-0.0402494	1.09528e-05	2.37899e-05	★
Faecalibacterium sp900758465	96.984		-0.118667	-0.156027	-0.0813082	5.78752e-10	1.19107e-06	-0.0696693	-0.100713	-0.0386256	1.13165e-05	2.44485e-05	★
UMGS621 sp900543915	32.5165		-0.10791	-0.155504	-0.0603163	9.29966e-06	0.0191387	-0.0876849	-0.126768	-0.0486014	1.13886e-05	2.44734e-05	★
CAG-170 sp000436735	85.2026		-0.0985159	-0.136998	-0.0600339	5.67542e-07	0.001168	-0.0711405	-0.102864	-0.0394165	1.14954e-05	2.45722e-05	★
UMGS363 sp900768245	27.427		-0.146547	-0.196413	-0.0966808	9.66485e-09	1.98903e-05	-0.0920191	-0.133144	-0.0508945	1.20113e-05	2.55397e-05	★
UMGS1826 sp900555435	76.9086		-0.0978677	-0.137733	-0.0580024	1.60442e-06	0.00330191	-0.0732825	-0.106057	-0.0405077	1.21877e-05	2.57792e-05	★
Blautia_A sp900540785	15.41	+	0.169895	0.112708	0.227083	6.6913e-09	1.37707e-05	0.106276	0.0587214	0.153831	1.23107e-05	2.59037e-05	★
CAG-110 sp900553805	31.2441		-0.128861	-0.178	-0.0797227	3.00687e-07	0.000618813	-0.0901902	-0.130594	-0.0497862	1.25996e-05	2.63743e-05	★
Ruminococcus_B sp900544395	77.3327	+	0.11356	0.0733739	0.153745	3.43495e-08	7.06912e-05	0.0740239	0.0407909	0.107257	1.31485e-05	2.73813e-05	★
Butyricicoccus_A sp002395695	57.1631		-0.110638	-0.153583	-0.0676942	4.81472e-07	0.00099087	-0.0785307	-0.113852	-0.0432096	1.36344e-05	2.81899e-05	★
Collinsella sp900547505	12.394	+	0.184569	0.121963	0.247176	8.69007e-09	1.78842e-05	0.115227	0.0633903	0.167064	1.36893e-05	2.81899e-05	★
Lachnospira sp003537285	96.7955		-0.0869651	-0.12449	-0.0494407	5.88124e-06	0.0121036	-0.0686645	-0.0995608	-0.0377682	1.37461e-05	2.81899e-05	★
HGM12814 sp900770165	96.5598		-0.0895396	-0.127028	-0.0520516	3.03325e-06	0.00624242	-0.068113	-0.0989953	-0.0372308	1.59551e-05	3.24918e-05	★
UBA5905 sp900764115	63.3365		-0.101713	-0.14462	-0.0588072	3.59083e-06	0.00738993	-0.0777358	-0.112992	-0.0424792	1.60563e-05	3.24918e-05	★
Marvinbryantia sp900544685	58.3883		-0.123364	-0.165401	-0.0813282	1.01281e-08	2.08437e-05	-0.0766231	-0.111378	-0.0418679	1.60851e-05	3.24918e-05	★
Ruthenibacterium lactatiformans	99.9057	+	0.102165	0.0651145	0.139216	7.24451e-08	0.000149092	0.0672659	0.0366987	0.0978331	1.66714e-05	3.35086e-05	★
Anaerosacchariphilus sp014290175	88.1715		-0.121025	-0.159832	-0.0822176	1.16918e-09	2.40618e-06	-0.0704865	-0.102608	-0.0383652	1.76054e-05	3.52109e-05	★
CAG-127 sp900539705	90.1979		-0.0882096	-0.126414	-0.0500048	6.3708e-06	0.0131111	-0.068896	-0.100319	-0.0374731	1.78924e-05	3.56084e-05	★
Eggerthella sp014287365	92.7898	+	0.0967549	0.0579002	0.13561	1.13765e-06	0.00234128	0.070194	0.038127	0.102261	1.84598e-05	3.65576e-05	★
Agathobaculum sp900544475	97.5495		-0.11034	-0.147875	-0.0728056	9.56827e-09	1.96915e-05	-0.0678932	-0.098922	-0.0368643	1.86081e-05	3.66715e-05	★
CAG-110 sp000434635	87.0877		-0.10504	-0.143576	-0.0665036	1.01779e-07	0.000209461	-0.0695452	-0.101352	-0.0377379	1.88719e-05	3.70109e-05	★
CAG-83 sp000435555	95.5231		-0.0938652	-0.131328	-0.056402	9.77916e-07	0.00201255	-0.0673834	-0.0982466	-0.0365201	1.94019e-05	3.78665e-05	★
Coprococcus eutactus_A	74.4581		-0.10543	-0.14524	-0.0656196	2.29997e-07	0.000473334	-0.0717759	-0.104779	-0.0387726	2.08913e-05	4.05773e-05	★
UMGS902 sp900761025	39.1612		-0.111784	-0.158508	-0.0650598	2.92248e-06	0.00601446	-0.0832239	-0.121583	-0.0448646	2.18609e-05	4.22574e-05	★
UBA7597 sp900542935	25.7304		-0.126154	-0.176106	-0.0762025	8.02012e-07	0.00165054	-0.0891561	-0.130287	-0.0480252	2.22386e-05	4.27828e-05	★
Ruminococcus_C sp000437175	93.6381		-0.0946378	-0.13265	-0.0566254	1.14347e-06	0.00235326	-0.0677748	-0.0990865	-0.0364631	2.28451e-05	4.3686e-05	★
CAG-882 sp900545175	58.7653		-0.0943219	-0.136686	-0.0519577	1.3408e-05	0.0275936	-0.0752317	-0.109995	-0.0404685	2.29243e-05	4.3686e-05	★
UBA10677 sp900553005	31.9981		-0.112264	-0.159716	-0.0648132	3.75297e-06	0.00772361	-0.0842569	-0.123257	-0.0452569	2.36672e-05	4.489e-05	★
Lachnoclostridium_B sp900543315	50.377	+	0.103124	0.0591264	0.147121	4.61079e-06	0.00948901	0.0783441	0.0420492	0.114639	2.40579e-05	4.54177e-05	★
Anaerotignum sp001304995	9.99057	+	0.15717	0.09282	0.221519	1.81122e-06	0.0037275	0.114307	0.0611893	0.167425	2.54667e-05	4.78536e-05	★
UBA1191 sp900542385	9.70782	+	0.151208	0.0860213	0.216394	5.77095e-06	0.0118766	0.115271	0.0616734	0.168869	2.57495e-05	4.81611e-05	★
CAG-110 sp900546075	80.7257		-0.107958	-0.147119	-0.0687975	7.29482e-08	0.000150127	-0.0695038	-0.101863	-0.0371449	2.63716e-05	4.90974e-05	★
UMGS1663 sp900553865	29.2177		-0.11344	-0.162242	-0.0646379	5.51687e-06	0.0113537	-0.0860287	-0.126094	-0.0459636	2.65265e-05	4.91592e-05	★
HGM13006 sp900757695	71.3949		-0.122287	-0.162833	-0.0817418	3.95607e-09	8.14159e-06	-0.0718118	-0.10535	-0.0382731	2.7944e-05	5.15497e-05	★
SFFH01 sp900548125	81.6211		-0.111438	-0.150525	-0.0723509	2.60056e-08	5.35195e-05	-0.0691254	-0.101471	-0.0367801	2.8933e-05	5.31314e-05	★
UMGS1858 sp900555705	94.6277		-0.0985264	-0.137002	-0.0600506	5.63667e-07	0.00116003	-0.0677995	-0.099537	-0.036062	2.91446e-05	5.32779e-05	★
Agathobacter sp000434275	99.7172		-0.0919109	-0.128731	-0.0550904	1.07229e-06	0.00220677	-0.0647706	-0.0951275	-0.0344137	2.98066e-05	5.42426e-05	★
Streptococcus sp900550895	58.7653	+	0.107393	0.0639442	0.150842	1.36323e-06	0.00280552	0.0763234	0.0405395	0.112107	2.99961e-05	5.43427e-05	★
QAKD01 sp003343965	53.6758		-0.117246	-0.159991	-0.074501	8.46781e-08	0.000174268	-0.0752123	-0.110494	-0.0399305	3.0289e-05	5.46283e-05	★
Blautia_A luti	99.9057		-0.091016	-0.127927	-0.0541052	1.44347e-06	0.00297067	-0.064687	-0.0950402	-0.0343338	3.0449e-05	5.46723e-05	★
Ruminococcus_C callidus	81.7154		-0.109706	-0.148715	-0.0706962	3.98891e-08	8.20918e-05	-0.068681	-0.100916	-0.0364459	3.0584e-05	5.46723e-05	★
UMGS902 sp003343845	23.2328		-0.131774	-0.183039	-0.0805097	5.10909e-07	0.00105145	-0.0898802	-0.132084	-0.0476759	3.0842e-05	5.48906e-05	★
UMGS973 sp900547295	51.508		-0.111045	-0.154096	-0.0679945	4.66686e-07	0.00096044	-0.0753039	-0.110727	-0.0398804	3.18659e-05	5.64641e-05	★
CAG-460 sp900544625	9.94345		-0.149006	-0.212635	-0.085378	4.69869e-06	0.00966991	-0.111195	-0.163544	-0.0588455	3.23376e-05	5.70498e-05	★
Eubacterium_I ramulus_A	95.9943		-0.0920941	-0.129851	-0.0543371	1.86993e-06	0.00384832	-0.0657934	-0.096837	-0.0347497	3.36631e-05	5.90653e-05	★
†Emergencia sp900551775	99.3402	+	0.108409	0.0699052	0.146914	3.84933e-08	7.92192e-05	0.0674376	0.0356124	0.0992628	3.37725e-05	5.90653e-05	★
CAG-354 sp900553015	67.295		-0.114568	-0.155324	-0.0738131	4.03962e-08	8.31353e-05	-0.0713072	-0.104984	-0.0376305	3.42323e-05	5.96114e-05	★
Lactonifactor sp009677585	73.7983	+	0.138103	0.098028	0.178177	1.85715e-11	3.82202e-08	0.0708456	0.037362	0.104329	3.46943e-05	6.01566e-05	★
Gemmiger sp900554145	92.4599		-0.0941851	-0.132232	-0.0561378	1.31395e-06	0.00270412	-0.0661732	-0.0974661	-0.0348804	3.50461e-05	6.0507e-05	★
Ruminococcus_F champanellensis	81.3855		-0.0911337	-0.130571	-0.051696	6.25694e-06	0.0128768	-0.0684122	-0.100819	-0.0360055	3.61297e-05	6.21123e-05	★
Faecalimonas umbilicata	48.4449	+	0.126511	0.0821901	0.170832	2.50338e-08	5.15195e-05	0.0774866	0.0407227	0.11425	3.71762e-05	6.3465e-05	★
UMGS1312 sp900550625	55.278		-0.0964979	-0.139133	-0.0538628	9.63849e-06	0.019836	-0.0738596	-0.108906	-0.0388137	3.72307e-05	6.3465e-05	★
Pradoshia sp001183965	72.6202		-0.0970503	-0.137786	-0.0563147	3.21163e-06	0.00660953	-0.0704921	-0.10398	-0.0370044	3.80249e-05	6.45465e-05	★
Victivallis vadensis	45.9001		-0.114955	-0.159331	-0.0705786	4.17067e-07	0.000858325	-0.0769293	-0.11356	-0.0402983	3.96316e-05	6.69924e-05	★
UBA1259 sp900760875	30.0189		-0.105374	-0.154025	-0.0567237	2.28012e-05	0.0469248	-0.0838916	-0.123852	-0.0439316	3.98764e-05	6.71252e-05	★
Ruminococcus sp002438605	71.2064		-0.120529	-0.161314	-0.0797453	8.00134e-09	1.64668e-05	-0.0708565	-0.10463	-0.0370835	4.03393e-05	6.76228e-05	★
F23 B02 sp004553495	30.8671		-0.121474	-0.170022	-0.0729255	1.01139e-06	0.00208143	-0.0838649	-0.123867	-0.0438631	4.08491e-05	6.81943e-05	★
UMGS874 sp900546315	66.3054		-0.121555	-0.162781	-0.0803279	8.6566e-09	1.78153e-05	-0.0715706	-0.10572	-0.0374212	4.10972e-05	6.83263e-05	★
CAG-95 sp000436115	94.4863		-0.0999762	-0.139251	-0.0607017	6.56453e-07	0.00135098	-0.0678577	-0.100275	-0.0354401	4.19965e-05	6.95352e-05	★
CAG-312 sp900545715	14.2319		-0.142191	-0.200024	-0.0843572	1.5484e-06	0.00318661	-0.0995266	-0.147112	-0.051941	4.26056e-05	7.02557e-05	★
CAG-269 sp900552555	57.3516		-0.106856	-0.149583	-0.0641294	1.0235e-06	0.00210637	-0.0731023	-0.108289	-0.0379158	4.78948e-05	7.86565e-05	★
CAG-170 sp900751035	90.8106		-0.0901099	-0.128156	-0.052064	3.66382e-06	0.00754014	-0.0650727	-0.0964426	-0.0337027	4.91934e-05	8.04622e-05	★
TF01 11 sp001916135	88.6899		-0.101992	-0.141204	-0.0627794	3.74535e-07	0.000770794	-0.067163	-0.0995898	-0.0347363	5.04982e-05	8.22632e-05	★
Dysosmobacter sp004553545	62.8652		-0.0946458	-0.136223	-0.0530683	8.5679e-06	0.0176327	-0.0707077	-0.104855	-0.0365601	5.07411e-05	8.23269e-05	★
†CAG-603_sp900066105	97.4081		-0.104126	-0.142104	-0.0661478	8.57632e-08	0.000176501	-0.064795	-0.0961335	-0.0334565	5.20535e-05	8.41185e-05	★
Eubacterium_I sp900557275	99.623		-0.0951385	-0.132292	-0.0579851	5.63921e-07	0.00116055	-0.0631775	-0.0938494	-0.0325055	5.55395e-05	8.93943e-05	★
Coprococcus eutactus	99.5759		-0.0950072	-0.13251	-0.057504	7.42123e-07	0.00152729	-0.063791	-0.0948023	-0.0327798	5.68215e-05	9.08653e-05	★
UMGS1251 sp900549995	78.1338	+	0.0958541	0.0551131	0.136595	4.24338e-06	0.00873288	0.0689775	0.0354421	0.102513	5.69033e-05	9.08653e-05	★
Collinsella sp900544755	94.9576		-0.101866	-0.139328	-0.0644042	1.09137e-07	0.000224604	-0.0634065	-0.0943254	-0.0324876	5.98581e-05	9.52073e-05	★
Phil1 sp001940855	73.6569		-0.103222	-0.142982	-0.063461	3.93885e-07	0.000810616	-0.0672415	-0.100039	-0.0344444	6.01101e-05	9.52333e-05	★
UBA737 sp900549755	67.672		-0.112678	-0.153606	-0.0717504	7.59073e-08	0.000156217	-0.0690862	-0.102881	-0.0352913	6.31331e-05	9.96319e-05	★
CAG-312 sp900545705	11.9698		-0.141305	-0.201867	-0.0807428	5.08906e-06	0.0104733	-0.101855	-0.151734	-0.0519757	6.43117e-05	0.000101097	★
Acetatifactor sp900066365	99.623		-0.0898035	-0.126768	-0.052839	2.05251e-06	0.00422407	-0.062034	-0.0924517	-0.0316163	6.57166e-05	0.000102905	★
Catenibacillus sp900553975	21.5363	+	0.116623	0.0642391	0.169007	1.34244e-05	0.0276275	0.0879328	0.0447775	0.131088	6.67064e-05	0.000104052	★
HGM13006 sp900756575	86.7107		-0.101742	-0.140367	-0.0631166	2.66586e-07	0.000548634	-0.0649336	-0.0968215	-0.0330457	6.74118e-05	0.000104747	★
GCA 900066135 sp900543575	94.8162		-0.108371	-0.146308	-0.0704338	2.44418e-08	5.03012e-05	-0.0639354	-0.0953505	-0.0325203	6.80373e-05	0.000105314	★
Faecalibacterium prausnitzii_F	95.476		-0.0922746	-0.129828	-0.0547214	1.57042e-06	0.00323192	-0.0628699	-0.0937745	-0.0319653	6.85182e-05	0.000105408	★
CAG-83 sp900313295	71.7719		-0.0892467	-0.129787	-0.0487059	1.67299e-05	0.0344302	-0.0677435	-0.101047	-0.0344403	6.86198e-05	0.000105408	★
UMGS1472 sp900552095	13.8077	+	0.130333	0.0724554	0.18821	1.06854e-05	0.0219905	0.0969629	0.049268	0.144658	6.92746e-05	0.000106011	★
CAG-110 sp900544405	72.9972		-0.0991435	-0.139004	-0.0592832	1.17054e-06	0.00240896	-0.0665908	-0.0994188	-0.0337628	7.18805e-05	0.000109584	★
UBA1691 sp900544715	9.61357	+	0.172336	0.108281	0.23639	1.47981e-07	0.000304546	0.107483	0.0544067	0.160559	7.39125e-05	0.000112258	★
UMGS1590 sp900759105	99.1046		-0.0811178	-0.118279	-0.0439566	1.96804e-05	0.0405022	-0.0617927	-0.0923623	-0.0312231	7.6172e-05	0.000115257	★
Blautia_A sp900553515	92.3657	+	0.0933109	0.0531883	0.133433	5.45864e-06	0.0112339	0.0667905	0.0337186	0.0998624	7.73135e-05	0.000116547	★
CAG-460 sp000437355	11.7813		-0.139867	-0.200666	-0.0790673	6.88082e-06	0.0141607	-0.100794	-0.150738	-0.0508512	7.81823e-05	0.000117419	★
Lawsonibacter sp900754605	99.6701	+	0.107428	0.0702899	0.144565	1.6312e-08	3.35701e-05	0.0620732	0.0312693	0.0928772	8.01655e-05	0.000119951	★
CAG-81 sp900066785	98.7276		-0.106508	-0.143942	-0.0690735	2.77385e-08	5.70859e-05	-0.0625111	-0.0935411	-0.0314811	8.05368e-05	0.000120062	★
Lachnospira sp000436475	93.1668		-0.102894	-0.140912	-0.0648752	1.2499e-07	0.000257229	-0.0632815	-0.0947577	-0.0318053	8.32536e-05	0.000123656	★
Coprococcus sp900548215	49.246		-0.0995856	-0.143194	-0.0559772	8.02155e-06	0.0165084	-0.0723063	-0.1083	-0.0363128	8.43302e-05	0.000124662	★
Streptococcus vestibularis	90.9991	+	0.0982054	0.0577736	0.138637	2.06312e-06	0.0042459	0.067073	0.0336793	0.100467	8.45483e-05	0.000124662	★
Lachnospira sp900545725	86.0038		-0.0901468	-0.130387	-0.0499067	1.18604e-05	0.0244088	-0.0665533	-0.0996995	-0.0334071	8.50173e-05	0.000124898	★
CAG-83 sp900551995	87.5589		-0.0955434	-0.133789	-0.0572977	1.05177e-06	0.00216454	-0.0631779	-0.0946696	-0.0316861	8.61952e-05	0.00012617	★
Faecalibacterium sp900772565	94.5806		-0.103213	-0.140669	-0.0657573	7.38881e-08	0.000152062	-0.0620829	-0.0930787	-0.0310872	8.84756e-05	0.00012904	★
Clostridium sp000435835	55.9849		-0.109461	-0.152455	-0.0664677	6.53702e-07	0.00134532	-0.0711487	-0.106682	-0.0356157	8.89183e-05	0.000129219	★
Merdimonas faecis	73.7983	+	0.100153	0.0595865	0.140719	1.40135e-06	0.00288399	0.066995	0.0334427	0.100547	9.30324e-05	0.000134714	★
Gemmiger variabilis_B	95.1932		-0.105368	-0.14292	-0.0678165	4.27604e-08	8.80009e-05	-0.0619442	-0.0929972	-0.0308913	9.44991e-05	0.000136349	★
Clostridium_AQ innocuum	100	+	0.0897635	0.0522782	0.127249	2.86185e-06	0.00588968	0.0613747	0.0304714	0.092278	0.000101407	0.000145795	★
Dorea_B phocaeensis	29.6418	+	0.129474	0.0805544	0.178394	2.33976e-07	0.000481523	0.0797699	0.0393778	0.120162	0.000110871	0.00015828	★
CAG-170 sp900549635	89.491		-0.0914935	-0.129681	-0.0533055	2.82827e-06	0.00582058	-0.0621787	-0.0936634	-0.0306939	0.000110874	0.00015828	★
†Agathobacter rectalis	99.4816		-0.0946633	-0.13152	-0.0578066	5.21628e-07	0.00107351	-0.0600603	-0.090486	-0.0296347	0.000111658	0.000158838	★
†Enterocloster sp900770345	52.7333	+	0.114179	0.0691774	0.159182	7.13819e-07	0.00146904	0.0733567	0.0361702	0.110543	0.000112853	0.000159974	★
CAG-83 sp900555735	92.7427		-0.0930627	-0.13091	-0.0552155	1.54415e-06	0.00317786	-0.061507	-0.0927057	-0.0303083	0.000113949	0.000160963	★
Marvinbryantia sp014385005	58.5768		-0.114287	-0.156176	-0.0723981	9.90014e-08	0.000203745	-0.0682991	-0.102978	-0.0336206	0.000115748	0.000162935	★
Eisenbergiella sp900066775	99.4816		-0.0912043	-0.128348	-0.0540605	1.59697e-06	0.00328657	-0.0603876	-0.0910637	-0.0297115	0.000116617	0.000163588	★
Dysosmobacter sp900763685	59.4251		-0.097054	-0.139299	-0.0548094	7.074e-06	0.0145583	-0.0683086	-0.103059	-0.0335581	0.000119312	0.000166789	★
†Streptococcus mutans	47.9265	+	0.128764	0.082824	0.174705	4.42291e-08	9.10235e-05	0.0747475	0.0366792	0.112816	0.000121392	0.000169112	★
Faecalibacterium prausnitzii_M	94.8162		-0.0967878	-0.134263	-0.0593125	4.51318e-07	0.000928813	-0.0605952	-0.0914996	-0.0296908	0.000124104	0.000172296	★
CAG-552 sp000435495	12.2526		-0.144461	-0.204664	-0.0842587	2.73031e-06	0.00561898	-0.0970705	-0.146651	-0.0474899	0.000126992	0.000175702	★
UMGS1494 sp900552305	12.4411		-0.139858	-0.199769	-0.079948	5.03109e-06	0.010354	-0.0964679	-0.145782	-0.047154	0.000128645	0.00017738	★
†Agathobacter sp900546625	92.2714		-0.0955857	-0.133186	-0.0579855	6.7927e-07	0.00139794	-0.0605765	-0.0916008	-0.0295522	0.000132421	0.000181966	★
Mediterraneibacter sp900752395	21.9604	+	0.138405	0.0859291	0.19088	2.57287e-07	0.000529496	0.0848471	0.0412759	0.128418	0.000138006	0.000188998	★
Gemmiger qucibialis	94.7691		-0.0952515	-0.132665	-0.057838	6.54237e-07	0.00134642	-0.059953	-0.0908234	-0.0290826	0.00014382	0.000196295	★
Mediterraneibacter torques	99.7644	+	0.118195	0.0804914	0.155899	9.60636e-10	1.97699e-06	0.060821	0.0294853	0.0921566	0.000145111	0.00019739	★
Gemmiger formicilis	97.361		-0.082262	-0.119296	-0.0452284	1.4038e-05	0.0288901	-0.058938	-0.0894701	-0.028406	0.000157685	0.000213775	★
Longicatena caecimuris	55.1367	+	0.121907	0.0794705	0.164344	2.04219e-08	4.20283e-05	0.0678579	0.0326528	0.103063	0.000161262	0.000217892	★
UBA9502 sp003481825	85.344		-0.100008	-0.139998	-0.0600168	1.02499e-06	0.00210943	-0.0635729	-0.0965711	-0.0305746	0.000162461	0.000218781	★
CAG-433 sp000433675	15.3157		-0.13936	-0.196283	-0.0824365	1.71294e-06	0.00352522	-0.090242	-0.137115	-0.0433695	0.000164106	0.000220261	★
CAG-83 sp900552475	78.8878		-0.0982594	-0.137217	-0.0593017	8.28923e-07	0.00170592	-0.0617696	-0.0939394	-0.0295998	0.00017084	0.000228541	★
Victivallis sp900551245	9.33082		-0.156681	-0.221342	-0.0920194	2.18147e-06	0.00448946	-0.10205	-0.155249	-0.0488507	0.000173322	0.000231096	★
CAG-83 sp003487665	72.3374		-0.0911889	-0.131279	-0.0510986	8.70751e-06	0.0179201	-0.063163	-0.0961809	-0.0301451	0.000180573	0.000239972	★
Ruminococcus_G gauvreauii	28.9821	+	0.147781	0.0985554	0.197006	4.65466e-09	9.57928e-06	0.0781573	0.0372898	0.119025	0.000181331	0.00024019	★
Eubacterium_I sp900546495	97.4552		-0.0931377	-0.130924	-0.0553515	1.4573e-06	0.00299912	-0.0595711	-0.0907317	-0.0284105	0.000182335	0.00024073	★
†Agathobacter sp900547695	99.6701		-0.0891793	-0.126167	-0.0521916	2.44787e-06	0.00503772	-0.0582097	-0.0886794	-0.02774	0.000184226	0.000242434	★
Gastranaerophilus phascolarctosicola	46.0415		-0.0988352	-0.143611	-0.0540596	1.58778e-05	0.0326765	-0.0703539	-0.107245	-0.033463	0.000189048	0.000247972	★
Gemmiger sp900539695	94.4392		-0.102247	-0.139583	-0.0649102	8.87782e-08	0.000182706	-0.0588234	-0.0897388	-0.0279079	0.000195542	0.000255226	★
Muricomes oroticus	22.8558	+	0.156627	0.104841	0.208413	3.5829e-09	7.3736e-06	0.0818393	0.0388231	0.124856	0.000195842	0.000255226	★
†F0422 sp003999875	32.7521	+	0.132035	0.0825259	0.181543	1.89497e-07	0.000389984	0.0778453	0.0368774	0.118813	0.000199459	0.000259104	★
Angelakisella sp004557855	86.2865		-0.0943626	-0.133036	-0.0556892	1.8545e-06	0.00381655	-0.0603889	-0.0922993	-0.0284785	0.000211664	0.000274077	★
Collinsella sp900552755	86.9463		-0.109094	-0.148267	-0.0699215	5.37658e-08	0.00011065	-0.0613565	-0.0938364	-0.0288767	0.000217245	0.000280405	★
CAG-628 sp000438415	18.2846		-0.124875	-0.179277	-0.0704728	7.20611e-06	0.0148302	-0.0843582	-0.129116	-0.0396009	0.000224491	0.000288836	★
CAG-582 sp000435515	11.0745		-0.14352	-0.205512	-0.0815283	6.01351e-06	0.0123758	-0.0959441	-0.146895	-0.0449934	0.000227463	0.000291583	★
UBA7160 sp902363665	99.9057		-0.106334	-0.14338	-0.0692883	2.09647e-08	4.31454e-05	-0.0579203	-0.0886843	-0.0271563	0.00022807	0.000291583	★
CAG-269 sp000437215	23.8926		-0.125232	-0.17639	-0.0740739	1.71727e-06	0.00353415	-0.0792389	-0.121341	-0.0371369	0.000229228	0.000292139	★
CAG-611 sp000434175	11.9698		-0.153429	-0.213718	-0.0931405	6.6084e-07	0.00136001	-0.0935495	-0.143284	-0.0438146	0.000231176	0.000293695	★
Faecalibacterium prausnitzii_J	98.115		-0.110403	-0.147619	-0.0731871	7.02921e-09	1.44661e-05	-0.057423	-0.0883329	-0.0265131	0.000275862	0.000349368	★
UMGS1696 sp900763885	31.2912		-0.112734	-0.161279	-0.0641888	5.63209e-06	0.0115908	-0.0740983	-0.114024	-0.0341722	0.000279788	0.000352619	★
Agathobacter sp900550545	97.4552		-0.0900008	-0.127241	-0.0527606	2.3179e-06	0.00477024	-0.0569818	-0.0876945	-0.0262691	0.000280997	0.000352619	★
Lawsonibacter sp900066645	99.8115	+	0.0839716	0.0468584	0.121085	9.70489e-06	0.0199727	0.0567075	0.0261422	0.0872727	0.000281048	0.000352619	★
CAG-317 sp900543415	96.1828	+	0.0919183	0.0536997	0.130137	2.59161e-06	0.00533354	0.0584797	0.0269159	0.0900434	0.000286507	0.000358356	★
V9D3004 sp900760345	71.3478		-0.0952748	-0.135589	-0.0549604	3.8456e-06	0.00791424	-0.0615136	-0.0947222	-0.028305	0.000287396	0.000358359	★
Blautia_A sp900066335	99.4816		-0.0955461	-0.132388	-0.0587045	4.04652e-07	0.000832775	-0.0563871	-0.0868384	-0.0259357	0.000288768	0.000358961	★
CAG-433 sp900546245	16.6352		-0.137788	-0.193509	-0.0820678	1.34805e-06	0.0027743	-0.0849302	-0.130835	-0.0390255	0.0002922	0.000362113	★
CAG-170 sp000432135	88.5014		-0.0836684	-0.121976	-0.0453612	1.9462e-05	0.0400529	-0.0583001	-0.0898623	-0.0267378	0.000298878	0.000369256	★
†Enterocloster sp000431375	99.6701		-0.0898369	-0.127064	-0.0526095	2.39836e-06	0.00493581	-0.0567051	-0.0874844	-0.0259258	0.000309953	0.000381771	★
UBA10281 sp900767885	13.8077		-0.12781	-0.186418	-0.0692016	2.00467e-05	0.041256	-0.0887561	-0.136963	-0.0405496	0.000312639	0.000383909	★
GCA 900066135 sp900066135	99.2931		-0.105119	-0.14217	-0.0680678	3.03309e-08	6.24209e-05	-0.0561939	-0.086944	-0.0254439	0.000346481	0.000424176	★
†Citrobacter_B koseri	30.9614	+	0.126582	0.076558	0.176606	7.63757e-07	0.00157181	0.0753748	0.0340729	0.116677	0.000352921	0.000430756	★
CAG-273 sp003534295	40.8106		-0.114855	-0.160272	-0.069438	7.75457e-07	0.00159589	-0.0682604	-0.105702	-0.0308184	0.000357887	0.000435501	★
Collinsella sp900553705	55.3252		-0.0976569	-0.141414	-0.0538999	1.27859e-05	0.0263134	-0.0656224	-0.101634	-0.0296106	0.000360167	0.000436959	★
Mediterraneibacter_A butyricigenes	99.5759		-0.085111	-0.122297	-0.0479249	7.65419e-06	0.0157523	-0.0556212	-0.0862967	-0.0249457	0.000385172	0.000465897	★
UMGS1071 sp900541905	91.3289	+	0.0897801	0.0514481	0.128112	4.6836e-06	0.00963885	0.0569308	0.0252662	0.0885953	0.000431191	0.000520004	★
UBA738 sp003522945	62.1112		-0.106159	-0.147559	-0.0647595	5.44062e-07	0.00111968	-0.0613747	-0.0955306	-0.0272188	0.000434487	0.000522419	★
UMGS1279 sp900550315	35.5796		-0.107362	-0.153931	-0.0607939	6.57189e-06	0.0135249	-0.0689561	-0.107378	-0.030534	0.000441573	0.000529363	★
Angelakisella sp900547385	60.0377		-0.122951	-0.164648	-0.0812543	8.63281e-09	1.77663e-05	-0.0620261	-0.0966347	-0.0274175	0.000449698	0.000537509	★
SFJ001 sp004555865	25.2592		-0.112446	-0.162735	-0.0621578	1.23135e-05	0.0253412	-0.0740162	-0.115367	-0.0326654	0.000457205	0.000544869	★
UBA1822 sp900545365	45.2875		-0.100221	-0.144703	-0.0557384	1.05739e-05	0.0217612	-0.0655507	-0.10223	-0.028871	0.000466851	0.000554729	★
UBA1691 sp900544375	36.0038	+	0.107739	0.06102	0.154457	6.53324e-06	0.0134454	0.0688528	0.0302854	0.10742	0.000473217	0.000560645	★
CAG-110 sp900549705	44.2036		-0.104796	-0.150362	-0.0592292	6.91999e-06	0.0142413	-0.0666976	-0.104234	-0.0291608	0.000503145	0.000594358	★
OF09 33XD sp003481995	98.5862	+	0.0993015	0.0622649	0.136338	1.63154e-07	0.00033577	0.0543136	0.0236209	0.0850064	0.000530448	0.000623398	★
Lachnospira rogosae_A	99.1046		-0.0996095	-0.136945	-0.062274	1.87407e-07	0.000385684	-0.0546574	-0.0855461	-0.0237687	0.000530814	0.000623398	★
Blautia_A sp900551715	96.3713		-0.0959097	-0.13369	-0.0581289	7.04027e-07	0.00144889	-0.0551947	-0.0864145	-0.0239749	0.000536855	0.000628665	★
Blautia sp900541955	49.623	+	0.103993	0.0588176	0.149168	6.78547e-06	0.0139645	0.0654382	0.028186	0.10269	0.000582632	0.000680299	★
UBA1691 sp900549825	8.90669	+	0.168878	0.10252	0.235236	6.60548e-07	0.00135941	0.0959321	0.0409235	0.150941	0.000638244	0.000743085	★
HGM11501 sp900766735	27.2385		-0.112854	-0.1623	-0.063407	8.11673e-06	0.0167042	-0.0708348	-0.111519	-0.0301509	0.000651375	0.000756194	★
†Agathobacter sp900543445	67.3421		-0.0919922	-0.133392	-0.0505923	1.39433e-05	0.0286954	-0.0591959	-0.0932991	-0.0250927	0.000676605	0.000783234	★
Clostridium sp001916075	40.9991		-0.116512	-0.162457	-0.0705658	7.23533e-07	0.00148903	-0.0657537	-0.103712	-0.0277959	0.000693732	0.000800765	★
CAG-841 sp900544285	52.4034		-0.0973349	-0.140474	-0.0541955	1.02705e-05	0.0211368	-0.0614359	-0.0969895	-0.0258823	0.000715319	0.000823331	★
Hydrogeniiclostridium mannosilyticum	66.2582	+	0.105872	0.064872	0.146872	4.53444e-07	0.000933187	0.0585832	0.0246403	0.0925261	0.000725788	0.000833007	★
Agathobaculum sp900291975	98.8219	+	0.0912452	0.0536114	0.128879	2.15132e-06	0.00442742	0.0536051	0.0224822	0.0847281	0.000744402	0.000851951	★
Phascolarctobacterium_A sp900770955	16.0226		-0.125784	-0.181399	-0.0701687	9.78387e-06	0.0201352	-0.0785049	-0.124345	-0.0326646	0.000797798	0.000910353	★
Gemmiger variabilis_A	82.5165		-0.0894005	-0.129221	-0.0495794	1.1359e-05	0.0233769	-0.056231	-0.0890725	-0.0233895	0.000799939	0.000910353	★
UMGS1865 sp900768535	21.0179		-0.121125	-0.173873	-0.0683764	7.14919e-06	0.014713	-0.0741356	-0.117539	-0.030732	0.000823637	0.00093469	★
Angelakisella sp900552845	75.5419		-0.101245	-0.141107	-0.0613841	6.94566e-07	0.00142942	-0.0561712	-0.0891832	-0.0231592	0.000862221	0.000975735	★
†Ligilactobacillus salivarius	10.4147	+	0.142456	0.0778467	0.207066	1.62272e-05	0.0333957	0.0906522	0.0373257	0.143979	0.00087191	0.000983944	★
RC9 sp000433355	38.5957		-0.105602	-0.151208	-0.0599974	5.98927e-06	0.0123259	-0.0638427	-0.101418	-0.0262678	0.000877234	0.000987194	★
Oxalobacter sp900760095	32.5165		-0.104003	-0.151723	-0.0562833	2.02755e-05	0.0417271	-0.0665469	-0.105847	-0.0272464	0.000913519	0.00102265	★
†Escherichia albertii	51.0839	+	0.105262	0.060692	0.149833	3.90297e-06	0.00803231	0.0623142	0.0255125	0.0991159	0.000913803	0.00102265	★
Coprococcus sp000154245	80.6786		-0.0926513	-0.132047	-0.0532554	4.28201e-06	0.00881237	-0.0548845	-0.0873979	-0.022371	0.000947489	0.00105742	★
Blautia sp900556555	54.0999	+	0.123503	0.0796548	0.167352	3.80431e-08	7.82927e-05	0.0613492	0.0248997	0.0977987	0.000980541	0.00109129	★
Lawsonibacter sp902363045	99.8586	+	0.0973679	0.0600324	0.134703	3.48938e-07	0.000718114	0.052017	0.0210965	0.0829376	0.000986339	0.00109473	★
Eubacterium_R sp000434995	47.9736		-0.0979556	-0.141749	-0.0541621	1.22325e-05	0.0251744	-0.0603961	-0.0964656	-0.0243266	0.00104146	0.00115013	★
†Escherichia marmotae	41.2347	+	0.11391	0.0673363	0.160484	1.75326e-06	0.0036082	0.0644248	0.0259478	0.102902	0.00104195	0.00115013	★
UMGS1375 sp900551235	98.869		-0.0945266	-0.131738	-0.0573152	6.92321e-07	0.0014248	-0.0514318	-0.0822314	-0.0206323	0.00107475	0.00118311	★
Collinsella sp900555355	88.1715		-0.0899145	-0.128646	-0.051183	5.67239e-06	0.0116738	-0.0531559	-0.0851185	-0.0211934	0.00112648	0.00123668	★
Anaerostipes hadrus_A	97.9736		-0.0980055	-0.135203	-0.0608076	2.64842e-07	0.000545045	-0.0511017	-0.0819067	-0.0202967	0.0011594	0.00126655	★
Enterocloster sp900540675	57.6343	+	0.092995	0.0503228	0.135667	2.03039e-05	0.0417854	0.0582091	0.0231182	0.0933001	0.00115996	0.00126655	★
CAG-1427 sp900548955	20.4995	+	0.128947	0.0755143	0.182379	2.39668e-06	0.00493237	0.0729145	0.0287551	0.117074	0.00122234	0.00133106	★
UBA738 sp004557735	71.6777		-0.0957274	-0.136118	-0.0553363	3.61046e-06	0.00743032	-0.0546635	-0.0879934	-0.0213336	0.00131837	0.00143178	★
Dysosmobacter welbionis	99.9057	+	0.0837995	0.0462838	0.121315	1.25688e-05	0.0258666	0.0507542	0.0197163	0.0817922	0.00136244	0.00147567	★
NK3B98 sp900545815	69.3685		-0.0888104	-0.129247	-0.0483741	1.74972e-05	0.0360092	-0.0541051	-0.087418	-0.0207921	0.00146851	0.00158631	★
CAG-495 sp001917125	37.7945		-0.115924	-0.161982	-0.069866	8.73697e-07	0.00179807	-0.0616085	-0.099654	-0.023563	0.00151685	0.00163415	★
CAG-194 sp000432915	72.7615		-0.0875674	-0.127684	-0.0474508	1.96879e-05	0.0405177	-0.0534671	-0.0865203	-0.0204139	0.00153459	0.00164887	★
Victivallis sp002998355	49.6701		-0.117767	-0.161165	-0.0743691	1.15761e-07	0.000238236	-0.0582806	-0.0943362	-0.0222251	0.00154696	0.00165776	★
Faecalibacterium sp900540455	95.6173		-0.0851871	-0.12286	-0.0475141	9.82448e-06	0.0202188	-0.0501025	-0.0811801	-0.019025	0.00159153	0.001701	★
Eubacterium_G sp000434315	95.0047		-0.0849969	-0.123054	-0.0469395	1.26063e-05	0.0259438	-0.0506469	-0.0820706	-0.0192232	0.00159618	0.00170147	★
Frisingicoccus caecimuris	34.213	+	0.112014	0.0641125	0.159915	4.84907e-06	0.00997938	0.0633414	0.0238074	0.102875	0.0017013	0.00180875	★
Ruminococcus sp900540005	52.8746		-0.109084	-0.152094	-0.0660745	7.20567e-07	0.00148293	-0.056906	-0.0924534	-0.0213586	0.00171666	0.00182029	★
CAG-611 sp900552235	11.3101		-0.135925	-0.197374	-0.0744761	1.52395e-05	0.0313629	-0.081037	-0.1317	-0.0303737	0.0017319	0.00183165	★
UMGS1690 sp900554165	13.2422	+	0.138189	0.0785782	0.197799	5.84698e-06	0.0120331	0.0783903	0.0291755	0.127605	0.00181079	0.00191008	★
Massiliomicrobiota sp002160815	50.1414	+	0.106396	0.0624346	0.150357	2.2426e-06	0.00461527	0.0577653	0.0213865	0.0941441	0.00187098	0.00196843	★
CAG-269 sp900760175	17.6249		-0.121459	-0.17645	-0.0664675	1.56903e-05	0.0322906	-0.0715419	-0.116893	-0.0261905	0.00200361	0.00210249	★
Lawsonibacter sp900553135	16.6824	+	0.131563	0.0738912	0.189235	8.19817e-06	0.0168718	0.0742794	0.026591	0.121968	0.00228226	0.00238868	★
Acetatifactor sp900760705	75.9661		-0.0874791	-0.127945	-0.0470136	2.36289e-05	0.0486282	-0.0513696	-0.0847578	-0.0179814	0.00258177	0.00269518	★
CAG-492 sp900557045	29.8775		-0.112655	-0.161689	-0.0636221	7.06744e-06	0.0145448	-0.0619736	-0.102395	-0.0215521	0.00267253	0.00278274	★
Anaerofustis stercorihominis	22.1489	+	0.123919	0.0716668	0.176171	3.55832e-06	0.00732303	0.0656281	0.0223611	0.108895	0.00296734	0.00308176	★
Faecalibacterium prausnitzii_C	99.9057		-0.0809041	-0.117662	-0.044146	1.67914e-05	0.0345568	-0.0452002	-0.0755216	-0.0148788	0.00349967	0.0036253	★
Providencia rettgeri	15.4571	+	0.138191	0.0797718	0.196611	3.76683e-06	0.00775213	0.0716741	0.0232983	0.12005	0.00370449	0.00382766	★
Faecalibacillus faecis	87.8888		-0.0862665	-0.124989	-0.0475443	1.32454e-05	0.0272591	-0.0468805	-0.0790085	-0.0147526	0.00425731	0.00438764	★
Blautia_A sp900548245	99.9057		-0.0907395	-0.127599	-0.0538801	1.5017e-06	0.00309049	-0.0440678	-0.0745785	-0.013557	0.00466338	0.00479391	★
CAG-317 sp000433535	90.1037	+	0.083057	0.0447681	0.121346	2.21619e-05	0.0456091	0.0454297	0.0138264	0.077033	0.00486186	0.00498526	★
CAG-110 sp900544945	98.8219		-0.0813462	-0.118726	-0.0439666	2.0854e-05	0.0429175	-0.0441948	-0.0751114	-0.0132783	0.00510426	0.00522056	★
Agathobaculum desmolans	29.8775	+	0.128553	0.0785788	0.178528	5.01136e-07	0.00103134	0.0589239	0.0174227	0.100425	0.00541149	0.00552081	★
SFFH01 sp900542445	78.0396		-0.0942733	-0.133828	-0.0547185	3.18393e-06	0.00655252	-0.0459786	-0.0786689	-0.0132884	0.00586167	0.00596502	★
UMGS403 sp900541565	33.7418	+	0.105221	0.057085	0.153357	1.91628e-05	0.039437	0.0538596	0.0140727	0.0936464	0.00799745	0.00811802	★
Alistipes_A sp900240235	68.3318		-0.0874835	-0.127917	-0.0470499	2.32608e-05	0.0478707	-0.0442722	-0.07766	-0.0108844	0.0093771	0.0094946	★
Pauljensenia sp000278725	71.3007		-0.0867344	-0.126809	-0.0466594	2.31267e-05	0.0475947	-0.0435101	-0.0766995	-0.0103207	0.0102117	0.0103138	★
CAG-110 sp900546915	41.6117	+	0.104098	0.0583718	0.149825	8.55488e-06	0.0176059	0.0487195	0.010876	0.0865631	0.0116534	0.0117406	★
Parolsenella sp900552935	11.8285		-0.131487	-0.192211	-0.0707624	2.29264e-05	0.0471826	-0.0625681	-0.112698	-0.0124378	0.0144606	0.0145326	★
CAG-317 sp000433215	97.1254		-0.0888203	-0.126194	-0.051447	3.39459e-06	0.00698607	-0.0373242	-0.0683494	-0.00629903	0.0184033	0.018449	★
Clostridium_AQ sp003481775	66.6824	+	0.0905044	0.0490804	0.131928	1.93456e-05	0.0398132	0.0406457	0.00624489	0.0750465	0.0205946	0.0205946	★

## Sheet: Table 4
Supplementary Data 4 | Stratified analyses of FMI–microbiome associations by PPI, statin, and metformin use (users vs. non-users) after Bonferroni correction in the main analysis.
Associations between microbial species and the Frailty Mortality Index (FMI) were assessed using linear regression models separately among users and non-users of proton pump inhibitors (PPIs), statins, and metformin. P-values were derived from two-sided tests. Overall analyses were based on 2,081 participants. Sample sizes for each stratum were: metformin non-users (n = 1,980) and users (n = 101)…
		Overall FMI cohort		Non-users						Users
				PPI		Statins		Metformin		PPI		Statins		Metformin
		N = 2,081		N = 1,796		N = 1,562		N = 1,980		N = 285		N = 519		N = 101			Summary. Stratified analyses and permutation (1,000 iterations)
species	FMI association	beta_overall	p_value	PPI_Non-users_beta	p_value7	Statin_Non-users_beta	p_value2	Metformin_Non-users_beta	p_value3	PPI_Users_beta	p_value4	Statin_Users_beta	p_value5	Metformin_Users_beta	p_value6		Medication	Stratum	N	FMI mean (SD)	P-value FMI: users vs non-users	N species sig overall	N species same direction (%)	N species sig stratum (%)	Permutation N species, mean (SD)	Empirical P
†Clostridium_AP scindens		0.192666	1.85891e-21	0.166269	2.60626e-15	0.204032	4.78561e-18	0.192852	1.15956e-20	0.366854	2.23545e-08	0.160508	5.68809e-05	0.212227	0.0329561		PPI	Non-users	1796	-0.13 (0.93)	<0.001	404	404 (100%)	404(100%)	20.1 (13.3)	<0.001
Clostridium_Q symbiosum		0.183023	2.57979e-20	0.169297	1.06819e-16	0.180043	4.32873e-15	0.180121	5.44878e-19	0.273052	5.47988e-05	0.194738	7.87617e-07	0.25698	0.0091696			Users	285	0.40 (1.15)		404	403 (99.8%)	240 (59.4%)	20.0 (13.5)	<0.001
Enterocloster clostridioformis_A		0.244245	3.94629e-20	0.226657	1.36074e-15	0.255398	1.01494e-16	0.249302	2.05669e-19	0.30928	3.86428e-05	0.208435	9.20044e-05	0.202656	0.0399386		Statin	Non-users	1562	-0.12 (0.96)	<0.001	404	404 (100%)	404 (100%)	20.4 (14.1)	<0.001
CAG-95 sp000438155		-0.173868	4.19381e-19	-0.174499	9.86346e-18	-0.184865	2.70136e-16	-0.171696	6.51736e-18	-0.171171	0.00597701	-0.145736	0.000156836	-0.219707	0.0167286			Users	519	0.13 (0.99)		404	404 (100%)	311 (77.0%)	20.2 (14.0)	<0.001
†Faecalibacterium prausnitzii_I		-0.166163	1.88112e-18	-0.139415	1.38485e-12	-0.193463	1.40481e-18	-0.169154	1.92528e-18	-0.34899	1.4673e-08	-0.0912962	0.0148286	-0.165297	0.10014		Metformin	Non-users	1980	-0.85 (0.97)	<0.001	404	404 (100%)	404 (100%)	20.6 (13.4)	<0.001
Enterocloster bolteae		0.167989	2.93304e-18	0.154955	1.08929e-14	0.174598	5.61785e-15	0.168699	1.0038e-17	0.239117	0.000111856	0.148895	0.000109142	0.195953	0.0461596			Users	101	0.44 (1.00)		404	366 (91%)	75 (18.6%)	19.6 (12.5)	0.006
Hungatella effluvii		0.167064	3.80946e-17	0.150101	3.20882e-13	0.171728	8.79613e-14	0.168494	1.40773e-16	0.269776	2.73035e-05	0.155202	7.86124e-05	0.135639	0.123053
Enterocloster clostridioformis		0.162389	1.48606e-16	0.14155	3.85408e-12	0.183232	9.75743e-16	0.161849	1.32337e-15	0.281288	1.33841e-05	0.101346	0.00903757	0.20636	0.0136694
Faecalibacterium sp900539945		-0.15791	1.50059e-16	-0.149312	4.33626e-14	-0.172452	3.41364e-15	-0.158777	4.42866e-16	-0.214094	0.000778123	-0.115841	0.00339839	-0.148953	0.10936
†Agathobaculum sp003481705		-0.156223	2.32653e-16	-0.135899	7.91817e-12	-0.155214	9.58331e-13	-0.157793	6.92142e-16	-0.285799	2.03197e-06	-0.167103	2.5134e-05	-0.159558	0.0630124
Enterocloster aldenensis		0.157257	8.41582e-16	0.144397	1.13799e-12	0.166611	1.42489e-13	0.156001	6.60664e-15	0.230657	0.00025082	0.125911	0.00140952	0.192919	0.0314664
Blautia_A caecimuris		0.15487	8.67194e-16	0.128925	1.45398e-10	0.154856	6.40944e-12	0.158098	1.37874e-15	0.316261	1.71488e-07	0.157645	2.32265e-05	0.116646	0.170528
Enterocloster lavalensis		0.157655	9.62713e-16	0.141697	4.20648e-12	0.157101	4.43668e-12	0.154846	9.67868e-15	0.243948	9.28722e-05	0.160954	3.92765e-05	0.207027	0.042273			Groups of Frailty Mortality Index
CAG-238 sp900551415		-0.163023	1.15187e-15	-0.157137	3.27858e-14	-0.154856	4.63673e-11	-0.16786	3.95524e-16	-0.206766	0.00690838	-0.190276	3.19814e-06	-0.0660696	0.592408			No	Mild	Moderate	Severe	P
Sellimonas intestinalis		0.170227	1.75765e-15	0.157559	1.41146e-12	0.185451	1.17367e-13	0.16272	1.32982e-13	0.228975	0.00100016	0.133978	0.00122502	0.261359	0.00799702		PPI, n (%)	42 (7.6)a	62 (11.6)b	72 (13.8)b	109 (23.1)c	<0.001
Enterocloster sp900555905		0.251142	3.55379e-15	0.246298	2.23653e-13	0.267888	4.65969e-13	0.261311	2.13941e-15	0.267905	0.00530803	0.204429	0.00121004	0.0739373	0.572237		Statin, n (%)	98 (17.7)a	135 (25.2)b	128 (24.6)b	158 (33.5)c	<0.001
Erysipelatoclostridium ramosum		0.156014	5.37737e-15	0.138803	5.58689e-11	0.186035	2.15885e-15	0.162755	2.00058e-15	0.239871	3.21549e-05	0.078719	0.0391352	0.049873	0.571136		Metformin, n (%)	9 (1.6)a	21 (3.9)b	33 (6.3)bc	38 (8.1)c	<0.001
Lawsonibacter sp900549405		-0.154798	1.15236e-14	-0.137383	3.03461e-11	-0.16214	6.41866e-12	-0.149754	2.83746e-13	-0.269835	6.93047e-05	-0.138847	0.000262488	-0.262636	0.0061098
Blautia sp001304935		0.165069	1.15938e-14	0.138596	5.70595e-10	0.166127	3.14077e-11	0.160205	4.2194e-13	0.321436	1.60419e-06	0.170296	4.11597e-05	0.263393	0.0023722
†UBA9502 sp003480315		-0.147124	1.94789e-14	-0.120714	1.65143e-09	-0.154563	2.42162e-12	-0.143451	4.66346e-13	-0.306398	4.84545e-07	-0.124833	0.00152127	-0.188649	0.0178444
†Massilioclostridium methylpentosum		0.156976	3.49186e-14	0.147553	9.67895e-12	0.150449	4.4131e-10	0.147152	6.32737e-12	0.209087	0.00119171	0.169806	3.17018e-05	0.290516	0.000597806
Anaerostipes caccae		0.189477	5.58094e-14	0.158179	2.71743e-09	0.19207	8.39988e-11	0.185389	1.20963e-12	0.329413	1.14893e-05	0.194496	5.63689e-05	0.273487	0.00572192
Eggerthella lenta		0.144252	6.0004e-14	0.117093	5.43246e-09	0.139305	4.03207e-10	0.140455	6.40833e-13	0.296085	8.14742e-07	0.162106	2.02358e-05	0.279077	0.00923791
†Faecalibacterium sp900539885		-0.142351	9.25029e-14	-0.137794	2.09478e-12	-0.153712	2.64166e-12	-0.145877	6.28753e-14	-0.174906	0.00866216	-0.111099	0.00419682	-0.0991003	0.330715
†CAG-115_sp003531585		-0.161242	1.83829e-13	-0.161049	7.41518e-13	-0.171277	1.28817e-11	-0.152171	1.17575e-11	-0.165788	0.0335965	-0.139634	0.00171507	-0.336154	0.00156302
CAG-269 sp900753165		-0.150568	4.47034e-13	-0.153728	8.52427e-13	-0.150833	5.8739e-10	-0.140811	4.46e-11	-0.149121	0.0325152	-0.159186	8.23866e-05	-0.285175	0.00229126
UMGS1865 sp900547725		-0.155133	5.50379e-13	-0.144885	5.20759e-11	-0.145858	4.62413e-09	-0.154439	1.48902e-12	-0.236694	0.00171247	-0.191394	7.74218e-06	-0.185382	0.135604
CAG-95 sp900066375		-0.137536	5.92137e-13	-0.136313	8.26416e-12	-0.14161	1.80875e-10	-0.132092	1.26645e-11	-0.135885	0.0235607	-0.123898	0.000977826	-0.248034	0.00892414
Anaerosacchariphilus sp900553635		-0.147507	6.90937e-13	-0.126499	2.91119e-09	-0.156057	3.60572e-11	-0.146998	2.22909e-12	-0.279894	3.41204e-05	-0.120361	0.00425788	-0.167234	0.112795
†Hungatella sp005845265		-0.137804	1.01294e-12	-0.124709	4.7914e-10	-0.150296	1.91525e-11	-0.135376	7.68771e-12	-0.214716	0.000689232	-0.0995619	0.00988879	-0.220722	0.0164219
†Dysosmobacter sp900542115		0.136452	1.02508e-12	0.120361	1.8537e-09	0.138016	4.19102e-10	0.135128	4.61123e-12	0.238926	5.95228e-05	0.131783	0.000625713	0.141682	0.14734
SFFH01 sp900542395		-0.141448	1.26765e-12	-0.122309	2.87726e-09	-0.143652	4.70244e-10	-0.142073	3.56683e-12	-0.259662	0.000104092	-0.134729	0.000725178	-0.137464	0.129765
CAG-238 sp900754805		-0.143272	1.32618e-12	-0.1357	6.59283e-11	-0.153515	5.50793e-11	-0.14487	1.6347e-12	-0.187904	0.00755246	-0.11553	0.00389708	-0.1138	0.33844
Dysosmobacter sp900544615		-0.148749	2.05664e-12	-0.14327	4.80388e-11	-0.1604	5.28754e-11	-0.154171	8.09148e-13	-0.201328	0.00545438	-0.116898	0.00602716	-0.0383897	0.730784
UBA11524 sp000437595		-0.132869	2.10327e-12	-0.125532	2.10211e-10	-0.136169	8.42428e-10	-0.139291	7.0219e-13	-0.1873	0.00158746	-0.120377	0.000949888	-0.0628937	0.459586
Faecalibacterium prausnitzii_H		-0.134888	2.16187e-12	-0.139894	1.93404e-12	-0.146451	1.15584e-11	-0.139548	9.38612e-13	-0.108766	0.0868171	-0.0957441	0.0242684	-0.0466258	0.650203
CAG-110 sp900763965		-0.134185	3.06799e-12	-0.134137	1.21928e-11	-0.132588	2.35413e-09	-0.142703	4.50574e-13	-0.145052	0.0281749	-0.137251	0.000387418	-0.00415732	0.963975
UMGS1600 sp900553315		-0.136019	4.87857e-12	-0.125476	6.49517e-10	-0.141821	4.70636e-10	-0.13865	3.78848e-12	-0.199244	0.00271346	-0.116338	0.00303619	-0.0726977	0.525842
Faecalibacterium sp900551435		-0.131929	5.44777e-12	-0.115446	6.00228e-09	-0.127894	9.35275e-09	-0.132861	1.1852e-11	-0.259291	3.53308e-05	-0.145401	0.000107204	-0.142774	0.116526
Collinsella sp900754435		-0.135556	6.49917e-12	-0.115718	1.82997e-08	-0.146114	1.12983e-10	-0.136431	1.21914e-11	-0.244887	9.23916e-05	-0.101754	0.011488	-0.0982918	0.3259
Anaerostipes sp900756035		0.132321	7.94669e-12	0.115784	7.28022e-09	0.129166	6.27041e-09	0.126406	1.50427e-10	0.241151	0.00018244	0.148146	0.000174061	0.260866	0.00731909
CAG-288 sp000437395		-0.17027	8.98291e-12	-0.161184	1.82587e-10	-0.183541	1.30856e-10	-0.175084	4.92797e-12	-0.262106	0.00709688	-0.13616	0.00830986	-0.00913542	0.947914
Butyrivibrio_A sp000431815		-0.140024	9.52886e-12	-0.13124	7.47568e-10	-0.135957	1.63808e-08	-0.139815	3.05101e-11	-0.195143	0.00371137	-0.155325	8.16772e-05	-0.132881	0.167956
Muricomes contortus_B		0.139494	1.12008e-11	0.121568	1.27556e-08	0.140504	2.60196e-09	0.140382	2.04622e-11	0.241821	0.00024546	0.139547	0.000859759	0.111087	0.295236
Flavonifractor plautii		0.127977	1.69741e-11	0.127151	1.26775e-10	0.139594	2.22943e-10	0.132913	7.93376e-12	0.129383	0.0352577	0.0988598	0.00934159	0.0772696	0.414204
Lactonifactor sp009677585		-0.127563	1.77823e-11	-0.117713	2.99532e-09	-0.12807	6.85717e-09	-0.125476	1.3977e-10	-0.174288	0.00319413	-0.122649	0.000987915	-0.15212	0.0554566
†UMGS1375 sp900066615		0.138152	1.80755e-11	0.124208	8.26978e-09	0.140213	2.69575e-09	0.13007	6.31415e-10	0.21627	0.000614103	0.134226	0.00151371	0.313844	0.00109991
CAG-353 sp900066885		-0.132654	1.98382e-11	-0.135572	1.50611e-11	-0.143937	1.88123e-10	-0.138335	7.77794e-12	-0.110219	0.142583	-0.095901	0.0203865	-0.0515378	0.604111
Enterocloster citroniae		0.12873	2.02744e-11	0.109457	3.80434e-08	0.122442	2.20666e-08	0.129564	3.12189e-11	0.253829	5.38172e-05	0.148955	0.000219446	0.118914	0.267244
K 1XD42 69 sp014287635		-0.132252	2.07455e-11	-0.116706	1.04996e-08	-0.135884	3.81648e-09	-0.128299	2.54882e-10	-0.245761	0.000192453	-0.130594	0.000670095	-0.190005	0.0349741
CAG-95 sp900553305		-0.15166	2.26561e-11	-0.151464	7.82612e-11	-0.144523	2.41228e-08	-0.148694	1.05785e-10	-0.164465	0.0407008	-0.178624	0.00015499	-0.302701	0.0204906
UBA11452 sp003526375		-0.160891	2.64859e-11	-0.15858	8.1632e-11	-0.151959	4.32984e-08	-0.157729	1.31082e-10	-0.192501	0.0434015	-0.201265	4.26331e-05	-0.333069	0.0147001
Butyrivibrio_A crossotus		-0.130732	2.64974e-11	-0.127014	3.012e-10	-0.133501	3.46028e-09	-0.132146	4.39617e-11	-0.15434	0.0227712	-0.123411	0.00201696	-0.096322	0.335377
Anaerotruncus colihominis		0.126841	3.10736e-11	0.109893	7.58518e-08	0.128194	9.14932e-09	0.120271	1.47844e-09	0.22226	4.00098e-05	0.125618	0.000766313	0.194704	0.00536759
CAG-238 sp000435615		-0.134765	4.51468e-11	-0.125047	1.99875e-09	-0.127896	6.84322e-08	-0.13633	5.53204e-11	-0.217571	0.00395764	-0.152889	0.000185029	-0.111461	0.325843
CAG-115 sp000432175		-0.147011	5.1383e-11	-0.149541	5.23886e-11	-0.155808	1.04957e-09	-0.139466	1.14917e-09	-0.128249	0.128034	-0.125901	0.00811657	-0.283061	0.00888042
Faecalibacterium prausnitzii_E		0.13812	5.1669e-11	0.140932	1.01048e-10	0.149675	8.93094e-10	0.145004	1.59995e-11	0.130733	0.0579834	0.103012	0.0140921	0.0549284	0.592178
Enterocloster asparagiformis		-0.124405	5.16713e-11	-0.117247	2.45037e-09	-0.128623	4.35096e-09	-0.125965	8.12064e-11	-0.170137	0.00599253	-0.118715	0.00180243	-0.117324	0.196716
Blautia coccoides		0.132039	6.58047e-11	0.10004	2.79581e-06	0.123255	1.33588e-07	0.123752	2.4792e-09	0.281225	2.47908e-06	0.165052	4.52363e-05	0.290299	0.00125897
COE1 sp001916965		-0.127802	6.76383e-11	-0.126196	4.15406e-10	-0.138184	7.53084e-10	-0.129767	8.84867e-11	-0.128363	0.0533095	-0.0949511	0.0188352	-0.0699587	0.470192
Anaerosacchariphilus sp900066385		-0.123191	8.15158e-11	-0.106071	1.05117e-07	-0.123497	1.87824e-08	-0.121594	4.02752e-10	-0.207374	0.000281552	-0.129194	0.000605853	-0.151037	0.0769164
ER4 sp900317525		-0.125935	9.05105e-11	-0.121799	1.47505e-09	-0.130347	7.36623e-09	-0.131672	2.76619e-11	-0.144501	0.0241014	-0.119506	0.00193245	-0.000104945	0.999179
Gemmiger sp900540775		-0.121611	1.2767e-10	-0.104905	1.32371e-07	-0.121944	3.15433e-08	-0.122454	2.23877e-10	-0.200154	0.000504723	-0.128338	0.000526142	-0.120634	0.223155
CAG-245 sp900761475		-0.142634	1.42557e-10	-0.14071	7.74921e-10	-0.145373	1.90454e-08	-0.133282	4.93489e-09	-0.179236	0.0211812	-0.139502	0.00153057	-0.287492	0.00643664
Bacteroides_F pectinophilus		-0.121921	1.5391e-10	-0.110774	2.28221e-08	-0.123375	2.34782e-08	-0.119654	9.26747e-10	-0.185208	0.002505	-0.120091	0.00142194	-0.131514	0.130258
UBA7182 sp003481535		-0.121772	1.6563e-10	-0.0987979	8.16714e-07	-0.122554	2.92197e-08	-0.115815	2.98939e-09	-0.235643	4.46529e-05	-0.117559	0.00195424	-0.239265	0.00690436
CAG-115 sp900768125		-0.146509	1.80339e-10	-0.147405	2.74259e-10	-0.155249	2.66568e-09	-0.135901	6.63793e-09	-0.140811	0.104992	-0.124594	0.0116583	-0.381802	0.00129542
UMGS1202 sp900549565		0.165675	1.87959e-10	0.149493	3.42232e-08	0.172127	8.77172e-09	0.171327	1.55854e-10	0.245604	0.00308044	0.1514	0.00434626	0.0597511	0.598409
†CAG-590_sp900548855		-0.124749	2.15148e-10	-0.11958	5.40313e-09	-0.126201	2.71832e-08	-0.118027	4.89571e-09	-0.149277	0.0162221	-0.122036	0.00196767	-0.262172	0.00276703
Anaerostipes rhamnosivorans		0.217956	2.18503e-10	0.221808	1.62648e-09	0.2335	3.55407e-09	0.223956	2.22021e-10	0.207474	0.0299608	0.189105	0.00689266	0.0948589	0.538494
ER4 sp900552015		-0.124055	2.67696e-10	-0.118718	5.51754e-09	-0.121894	6.59619e-08	-0.128531	1.46014e-10	-0.149599	0.02119	-0.131582	0.00111985	-0.0773577	0.463679
†TF01 11 sp001414325		-0.12197	3.07567e-10	-0.122304	7.87605e-10	-0.11491	2.38845e-07	-0.120856	1.11231e-09	-0.11777	0.0823404	-0.143209	0.00031816	-0.106025	0.246732
CAG-245 sp000435175		-0.140373	3.12839e-10	-0.138102	1.62866e-09	-0.145184	2.30684e-08	-0.132097	8.15163e-09	-0.187495	0.0193457	-0.136046	0.00212776	-0.271709	0.00715017
Coprococcus sp900066115		-0.12121	3.29901e-10	-0.115379	7.58989e-09	-0.115306	2.00746e-07	-0.122463	5.26875e-10	-0.164437	0.0100075	-0.149804	0.000174184	-0.108099	0.247698
Marvinbryantia sp900066075		-0.120467	3.40998e-10	-0.109338	5.09085e-08	-0.118086	1.38208e-07	-0.121012	8.58496e-10	-0.188585	0.00173221	-0.132963	0.000373346	-0.112867	0.179162
UBA737 sp900549055		-0.13926	3.57812e-10	-0.135743	2.95096e-09	-0.161835	5.74092e-10	-0.138816	6.9088e-10	-0.172232	0.0234179	-0.0890076	0.0362538	-0.179368	0.186816
Massilimaliae timonensis		0.123666	4.14423e-10	0.134362	7.31267e-11	0.1369	2.9006e-09	0.12936	1.2782e-10	0.0868146	0.17066	0.0942906	0.0153458	0.0134916	0.902311
CAG-83 sp900548615		-0.119902	4.19759e-10	-0.112141	1.07865e-08	-0.121562	4.88362e-08	-0.124471	2.15588e-10	-0.179695	0.00951694	-0.11998	0.00154634	-0.0968634	0.317817
Lachnospira sp900316325		-0.124233	4.41181e-10	-0.119788	6.42039e-09	-0.140903	3.40575e-09	-0.121811	2.704e-09	-0.150915	0.0241617	-0.0853207	0.0189922	-0.136353	0.135633
UBA7182 sp003480725		-0.117947	5.29234e-10	-0.101895	2.37103e-07	-0.122389	1.91054e-08	-0.11901	9.3945e-10	-0.213354	0.000525517	-0.10385	0.00818639	-0.0896294	0.318223
ER4 sp000765235		-0.1166	5.48052e-10	-0.110181	2.77034e-08	-0.118258	4.93684e-08	-0.122522	2.29532e-10	-0.142488	0.0116815	-0.113015	0.00283622	-0.0395823	0.640853
Faecalibacterium sp900758465		-0.118717	5.63913e-10	-0.118116	3.8151e-09	-0.141652	1.43661e-10	-0.123968	2.59317e-10	-0.117586	0.0474663	-0.0508397	0.188318	-0.0368437	0.678839
CAG-45 sp000438375		-0.117906	6.6408e-10	-0.110328	2.98941e-08	-0.128552	8.38445e-09	-0.116367	3.40388e-09	-0.163797	0.00676016	-0.0950167	0.0100935	-0.146159	0.0661293
Fusobacterium_A ulcerans_A		0.121037	8.2365e-10	0.120404	3.49927e-09	0.118441	2.01648e-07	0.125607	3.88181e-10	0.140403	0.0356434	0.132616	0.000743955	0.0149337	0.885451
Eubacterium_F sp900539115		-0.12134	8.60045e-10	-0.117867	8.05475e-09	-0.122713	9.41333e-08	-0.121827	1.98054e-09	-0.135739	0.0432152	-0.125439	0.00134886	-0.112177	0.233985
Mediterraneibacter torques		0.118236	9.39366e-10	0.11179	2.60005e-08	0.13868	4.93868e-10	0.115441	7.14904e-09	0.158377	0.011279	0.0515199	0.186459	0.164661	0.0389678
Blautia sp900547685		0.164788	9.85032e-10	0.178868	4.23483e-10	0.168861	8.02394e-08	0.169599	9.41194e-10	0.10339	0.18653	0.161747	0.00203554	0.121052	0.308021
Murimonas intestini		0.17777	1.0204e-09	0.162071	1.21338e-07	0.160052	2.7515e-06	0.176458	4.89036e-09	0.247044	0.00510821	0.222587	6.99948e-05	0.234259	0.0433437
UMGS1484 sp900552285		-0.148217	1.02258e-09	-0.150151	1.29215e-09	-0.168754	9.00495e-10	-0.145931	2.87255e-09	-0.147692	0.0986033	-0.081195	0.115013	-0.255927	0.0895039
Lawsonibacter sp014287875		-0.114951	1.11819e-09	-0.0993391	4.79977e-07	-0.117985	4.89524e-08	-0.121086	3.74508e-10	-0.193366	0.00111727	-0.110494	0.00439459	-0.0329776	0.711841
Anaerosacchariphilus sp014290175		-0.121099	1.12807e-09	-0.108619	1.24664e-07	-0.125783	6.95952e-08	-0.114849	1.54326e-08	-0.202061	0.00251142	-0.118045	0.00199245	-0.245314	0.0133627
CAG-170 sp900545925		-0.118273	1.30835e-09	-0.121408	1.84609e-09	-0.12802	2.50021e-08	-0.123561	5.0116e-10	-0.100641	0.116478	-0.0986183	0.00756832	-0.0120188	0.904125
Bariatricus comes		-0.114625	1.36121e-09	-0.100667	3.34759e-07	-0.0962714	1.35586e-05	-0.11245	6.07446e-09	-0.192615	0.00140901	-0.162353	9.41324e-06	-0.13151	0.163526
CAG-238 sp900542245		-0.122703	1.77455e-09	-0.112213	9.99066e-08	-0.12907	5.6427e-08	-0.121566	4.57233e-09	-0.175534	0.011009	-0.106212	0.00747282	-0.214573	0.0569325
UBA737 sp900547305		-0.137919	1.85032e-09	-0.139579	2.80318e-09	-0.148762	3.34765e-08	-0.135708	4.88831e-09	-0.131572	0.110962	-0.116072	0.00839793	-0.244183	0.113787
CAG-269 sp003525075		-0.114322	1.96466e-09	-0.0950174	1.75136e-06	-0.111009	6.28103e-07	-0.106338	5.85691e-08	-0.230152	0.00013288	-0.124012	0.000765086	-0.231979	0.00483403
Ruminococcus_A faecicola		-0.126604	2.0179e-09	-0.127373	4.08255e-09	-0.121996	5.16964e-07	-0.128918	1.61518e-09	-0.11174	0.130849	-0.153358	0.000347316	-0.12054	0.365354
Dorea_A longicatena		-0.120361	2.41877e-09	-0.115903	2.28644e-08	-0.119933	2.53911e-07	-0.124385	1.63868e-09	-0.15685	0.0262092	-0.130468	0.00137561	-0.0400373	0.690258
Eubacterium_F sp000434115		-0.113029	2.47109e-09	-0.0962021	1.32236e-06	-0.108689	6.34784e-07	-0.114895	3.22556e-09	-0.205675	0.000384242	-0.120997	0.00163364	-0.0874615	0.339147
Eisenbergiella massiliensis		0.118216	3.15614e-09	0.11186	7.60091e-08	0.130535	1.84234e-08	0.116326	1.21116e-08	0.161792	0.011488	0.0924152	0.0185913	0.0942019	0.341397
UMGS1670 sp900553995		-0.137457	3.37925e-09	-0.122648	1.98195e-07	-0.15093	1.93398e-08	-0.144489	1.70523e-09	-0.265014	0.00320205	-0.107089	0.0214975	-0.0259902	0.792935
Muricomes oroticus		0.156701	3.48925e-09	0.129234	3.65027e-06	0.164202	1.31632e-07	0.153111	1.85596e-08	0.290542	0.000299637	0.136265	0.00760088	0.183263	0.128647
HGM13006 sp900757695		-0.122235	3.98451e-09	-0.120696	2.77812e-08	-0.150687	2.65939e-10	-0.126037	2.89879e-09	-0.122401	0.0589173	-0.0427412	0.316232	-0.0516728	0.611713
Dysosmobacter sp900550685		-0.114913	4.27536e-09	-0.111715	2.66479e-08	-0.125408	2.07859e-08	-0.12556	2.91266e-10	-0.154363	0.0244099	-0.0848645	0.0367531	0.108641	0.291914
Ruminococcus_G gauvreauii		0.147855	4.52673e-09	0.143484	6.57418e-08	0.142522	1.04581e-06	0.138304	8.96815e-08	0.181742	0.0178354	0.171417	0.000671401	0.283927	0.0140653
CAG-170 sp003516765		-0.116723	4.95235e-09	-0.109721	9.48252e-08	-0.125793	8.47372e-08	-0.122187	2.27065e-09	-0.158403	0.0213546	-0.0956764	0.0123849	-0.0583816	0.554544
Gemmiger sp900556255		-0.110887	5.20842e-09	-0.0959509	1.19251e-06	-0.126553	1.44242e-08	-0.111801	1.35758e-08	-0.202707	0.000980923	-0.0692278	0.0553302	-0.10661	0.148266
Mediterraneibacter faecis		-0.112757	5.22867e-09	-0.088966	7.50675e-06	-0.111841	6.43027e-07	-0.115858	4.6499e-09	-0.28514	2.12659e-05	-0.116465	0.00206039	-0.0654058	0.464399
UBA11512 sp003522145		-0.140641	5.61935e-09	-0.128423	1.30473e-07	-0.134209	1.44112e-06	-0.136996	1.9204e-08	-0.280144	0.0043815	-0.166154	0.000623636	-0.261937	0.105129
CAG-724 sp003524145		-0.143328	5.86658e-09	-0.143351	4.97658e-09	-0.132054	3.45851e-06	-0.143037	1.06411e-08	-0.182589	0.11521	-0.182858	0.000208156	-0.191462	0.173815
Blautia_A sp900540785		-0.109965	6.51864e-09	-0.0890375	9.55651e-06	-0.0935314	2.43592e-05	-0.105919	5.43206e-08	-0.204271	0.00020202	-0.156244	1.9987e-05	-0.16371	0.0519248
Ruminococcus_A sp003011855		0.169969	6.53557e-09	0.131054	2.07694e-05	0.209188	8.43127e-10	0.163758	4.69939e-08	0.380384	1.87938e-05	0.0677799	0.239295	0.278391	0.0437666
Faecalibacterium prausnitzii_J		-0.11049	6.64756e-09	-0.0966952	1.04837e-06	-0.128274	7.18446e-09	-0.110384	2.09867e-08	-0.199911	0.0011691	-0.0600974	0.107665	-0.141958	0.0641601
Ruminococcus sp002438605		-0.120523	7.48856e-09	-0.118425	2.97322e-08	-0.109639	5.00605e-06	-0.118957	2.1386e-08	-0.141447	0.0591519	-0.154523	0.000282646	-0.145754	0.178151
UBA9502 sp003478505		-0.109981	8.34256e-09	-0.100146	4.45461e-07	-0.129143	3.90241e-09	-0.107867	3.10625e-08	-0.167704	0.00663347	-0.0525511	0.175839	-0.115714	0.226829
CAG-83 sp900554275		-0.123018	8.37907e-09	-0.11437	1.85929e-07	-0.128018	3.57958e-07	-0.126608	7.53331e-09	-0.182671	0.0145371	-0.111883	0.00577606	-0.0728894	0.450604
Angelakisella sp900547385		-0.121628	8.40227e-09	-0.10766	6.68046e-07	-0.134904	3.16689e-08	-0.121784	1.4935e-08	-0.228262	0.00213414	-0.0813069	0.0541723	-0.121161	0.290966
UMGS874 sp900546315		-0.109974	8.48884e-09	-0.102901	1.91352e-07	-0.110405	5.53031e-07	-0.113352	5.22965e-09	-0.1596	0.0118713	-0.118331	0.00206424	-0.0609115	0.569582
Collinsella sp900547505		0.184641	8.50405e-09	0.150215	1.51157e-05	0.171798	4.67706e-06	0.185303	2.57537e-08	0.296421	0.000561211	0.205926	0.000973409	0.107374	0.399132
UBA3402 sp003478355		-0.146537	9.09102e-09	-0.143806	1.58982e-08	-0.131656	5.1859e-06	-0.138268	1.01486e-07	-0.185937	0.107368	-0.205665	0.000173461	-0.430927	0.001991
Agathobaculum sp900544475		-0.108835	9.22745e-09	-0.092407	3.1512e-06	-0.115184	1.61386e-07	-0.110719	1.3653e-08	-0.203587	0.000576451	-0.0928528	0.013804	-0.0574447	0.481271
UMGS363 sp900768245		-0.11034	9.50074e-09	-0.098399	8.80593e-07	-0.111826	3.81239e-07	-0.112591	9.50128e-09	-0.177347	0.00395436	-0.113657	0.00409499	-0.0618799	0.526805
Eubacterium_F sp000433735		-0.114312	9.56227e-09	-0.116387	2.88886e-08	-0.135806	2.77743e-09	-0.11701	9.1484e-09	-0.110882	0.0675357	-0.0432178	0.294602	-0.0732857	0.456446
Marvinbryantia sp900544685		-0.12341	9.92201e-09	-0.126507	1.15036e-08	-0.1385	2.73515e-08	-0.120993	3.22145e-08	-0.106465	0.149595	-0.08752	0.0426048	-0.198829	0.0908832
Ruminococcus_B gnavus		0.109749	1.13376e-08	0.0899536	7.20654e-06	0.114298	2.75372e-07	0.11132	1.43302e-08	0.228673	0.000184831	0.10519	0.00629777	0.0794071	0.401207
†CAG-81_sp900066055		-0.108272	1.19908e-08	-0.10297	1.87381e-07	-0.114331	2.22811e-07	-0.111837	9.07489e-09	-0.148547	0.0150958	-0.0909238	0.0153823	-0.0731662	0.404217
CAG-170 sp900555665		-0.113671	1.28285e-08	-0.114715	3.04483e-08	-0.119475	2.27071e-07	-0.12245	1.82344e-09	-0.105619	0.107821	-0.100627	0.012007	0.0294951	0.779251
COE1 sp900753305		-0.109389	1.31314e-08	-0.110146	3.17843e-08	-0.10602	1.9087e-06	-0.107652	5.26543e-08	-0.0981851	0.124923	-0.116948	0.00239995	-0.115643	0.17788
UBA7160 sp902363135		-0.1069	1.49701e-08	-0.0867764	1.05991e-05	-0.11483	1.97786e-07	-0.109071	1.97977e-08	-0.225543	0.000207126	-0.0922518	0.0116446	-0.0658411	0.418324
Faecalimonas sp000209385		0.152955	1.57771e-08	0.119557	2.75629e-05	0.171881	3.27592e-08	0.155489	1.59868e-08	0.333907	3.51823e-05	0.0920723	0.0948603	0.123748	0.408436
Lawsonibacter sp900754605		0.107497	1.57868e-08	0.11923	1.34223e-09	0.114896	1.8995e-07	0.104942	5.77328e-08	0.0490555	0.436732	0.0917482	0.0153542	0.171825	0.0973431
ER4 sp900763705		-0.10955	1.68486e-08	-0.108246	7.92573e-08	-0.11028	6.80711e-07	-0.115258	5.59169e-09	-0.114098	0.0712486	-0.109769	0.00647692	0.000735873	0.994455
Acetatifactor sp003447295		-0.106343	1.845e-08	-0.103225	2.18669e-07	-0.122688	2.15853e-08	-0.111393	1.00745e-08	-0.110552	0.0518749	-0.0502683	0.179691	-0.0445968	0.590712
ER4 sp900550165		-0.109964	1.88357e-08	-0.109872	6.72967e-08	-0.112437	6.16923e-07	-0.111636	2.24177e-08	-0.104061	0.097672	-0.10319	0.00920147	-0.116188	0.262916
Longicatena caecimuris		0.122006	1.9615e-08	0.0922409	4.40909e-05	0.102627	5.57326e-05	0.106182	2.00671e-06	0.288017	4.6193e-05	0.178617	2.13e-05	0.363426	0.000106523
CAG-115 sp003507295		-0.106399	2.03883e-08	-0.0951383	1.35338e-06	-0.095355	1.49315e-05	-0.109516	1.74385e-08	-0.169418	0.00660642	-0.143048	0.000131677	-0.0627618	0.487865
UBA7160 sp902363665		-0.174574	2.0878e-08	-0.17647	7.385e-09	-0.173428	6.98582e-07	-0.168452	9.19484e-08	-0.157668	0.419585	-0.183027	0.00813443	-0.40936	0.0354354
CAG-353 sp900768995		-0.123385	2.15413e-08	-0.126698	1.81767e-08	-0.142529	2.4646e-08	-0.116457	2.18938e-07	-0.0974642	0.225447	-0.0721038	0.10021	-0.272903	0.0164665
ER4 sp900546295		-0.109615	2.22453e-08	-0.100851	6.332e-07	-0.104268	3.5627e-06	-0.109982	4.35428e-08	-0.159702	0.0152375	-0.131051	0.00110518	-0.144788	0.131076
†Actinomyces oris		0.111172	2.27177e-08	0.110987	1.20438e-07	0.115858	5.74192e-07	0.110356	5.0682e-08	0.111302	0.0617193	0.0964479	0.0130988	0.111127	0.290308
GCA 900066135 sp900543575		-0.108408	2.40057e-08	-0.0950615	2.53681e-06	-0.108203	2.47808e-06	-0.113386	1.05362e-08	-0.196172	0.00173944	-0.10993	0.00254108	-0.027635	0.779645
Faecalimonas umbilicata		0.126598	2.42051e-08	0.107494	5.89121e-06	0.129359	8.50219e-07	0.126353	6.10543e-08	0.230307	0.00108535	0.11767	0.00985238	0.171874	0.0927418
SFFH01 sp900548125		-0.111493	2.53821e-08	-0.0952633	4.31278e-06	-0.103425	6.97668e-06	-0.106373	1.81695e-07	-0.220022	0.000847951	-0.138455	0.000662071	-0.242336	0.0192835
CAG-81 sp900066785		-0.106547	2.72133e-08	-0.0820609	3.82425e-05	-0.121497	3.99321e-08	-0.109034	3.04803e-08	-0.270516	1.37214e-05	-0.0528252	0.173532	-0.0523401	0.540312
GCA 900066135 sp900066135		-0.105203	2.9007e-08	-0.100118	3.35545e-07	-0.114138	2.98552e-07	-0.107914	2.14306e-08	-0.138145	0.0291781	-0.0842906	0.0198114	-0.0445484	0.676631
UBA10281 sp900556195		-0.130636	3.12845e-08	-0.131417	5.31945e-08	-0.132855	1.115e-06	-0.124743	1.9051e-07	-0.144812	0.0891834	-0.121302	0.0104909	-0.338531	0.0144466
UMGS1225 sp900549725		0.11364	3.30224e-08	0.0949276	8.56191e-06	0.115905	1.05271e-06	0.114002	5.94208e-08	0.240129	0.000387573	0.11479	0.00561512	0.0987274	0.322091
Ruminococcus_B sp900544395		-0.124521	3.35312e-08	-0.125732	4.20556e-08	-0.123914	3.08197e-06	-0.129713	1.83072e-08	-0.12618	0.137348	-0.130616	0.00234382	-0.0391545	0.722429
HGM12650 sp900761725		-0.108982	3.52534e-08	-0.107251	1.18241e-07	-0.113466	6.35999e-07	-0.115926	9.1043e-09	-0.124094	0.0783073	-0.102859	0.0101568	-0.00345852	0.972822
CAG-83 sp900547745		-0.158299	3.61468e-08	-0.159202	3.20982e-08	-0.143907	1.29372e-05	-0.153047	1.42429e-07	-0.179774	0.149705	-0.20939	0.000350305	-0.426323	0.0194352
UMGS1795 sp900555125		0.10848	3.73426e-08	0.105624	2.2912e-07	0.121409	1.37838e-07	0.107538	1.09343e-07	0.126691	0.0526311	0.067875	0.0765626	0.0984961	0.262789
Blautia sp900556555		-0.109808	3.78933e-08	-0.0902502	1.3164e-05	-0.130726	1.79177e-08	-0.11674	1.02457e-08	-0.220489	0.000922179	-0.0451818	0.254532	-0.0148272	0.882553
†Emergencia sp900551775		-0.144927	3.83972e-08	-0.144792	4.53342e-08	-0.15821	3.98496e-07	-0.143769	8.02706e-08	-0.165808	0.137163	-0.110607	0.0245775	-0.184184	0.207997
Ruminococcus_C callidus		0.12341	3.86288e-08	0.103927	1.00884e-05	0.135643	1.52368e-07	0.119484	2.40408e-07	0.247201	0.00037884	0.0930138	0.0435667	0.2121	0.0275604
CAG-354 sp900553015		-0.114679	3.86997e-08	-0.114594	7.37094e-08	-0.117071	1.37528e-06	-0.109827	2.40155e-07	-0.113964	0.136769	-0.11356	0.00567712	-0.198664	0.0725815
Gemmiger variabilis_B		-0.105464	4.07297e-08	-0.080113	6.16506e-05	-0.103006	5.10483e-06	-0.103866	1.37769e-07	-0.257215	2.98597e-05	-0.11354	0.00191451	-0.132705	0.128737
Anaerostipes sp000508985		0.147294	4.24582e-08	0.139842	9.98222e-07	0.175061	1.64984e-08	0.15314	2.81536e-08	0.185109	0.0180438	0.0631029	0.243023	0.0321356	0.796912
†Streptococcus mutans		-0.109204	5.15379e-08	-0.0979707	2.90721e-06	-0.113957	1.27068e-06	-0.107672	1.97328e-07	-0.179937	0.00463193	-0.106674	0.00572549	-0.129635	0.130532
Collinsella sp900552755		0.127879	5.16288e-08	0.131972	2.15847e-07	0.130744	2.04659e-06	0.135977	1.45108e-08	0.120199	0.0545379	0.119178	0.00808075	-0.0399545	0.724614
CAG-170 sp900553545		-0.108728	5.94675e-08	-0.112979	4.97572e-08	-0.137582	3.14971e-09	-0.11879	7.12331e-09	-0.0811556	0.226832	-0.0235049	0.554924	0.012953	0.894133
CAG-83 sp900545585		-0.104758	5.98124e-08	-0.091492	5.11846e-06	-0.104787	3.39996e-06	-0.110795	1.57815e-08	-0.173534	0.00599683	-0.110357	0.00339428	0.0388025	0.735493
V9D3004 sp002349525		-0.112568	6.266e-08	-0.109592	3.16527e-07	-0.128187	7.11575e-08	-0.109089	2.81422e-07	-0.143348	0.0432786	-0.0645843	0.135197	-0.179868	0.0801109
Acetatifactor sp900755865		-0.108185	6.39783e-08	-0.112548	4.92203e-08	-0.103706	6.38666e-06	-0.103276	4.11142e-07	-0.0785972	0.247966	-0.114293	0.00542758	-0.243726	0.0177527
Ruthenibacterium lactatiformans		-0.103314	7.04687e-08	-0.0915524	5.42845e-06	-0.120685	4.85978e-08	-0.10144	2.92272e-07	-0.18087	0.00196958	-0.0503773	0.190671	-0.1465	0.0644704
CAG-110 sp900546075		-0.107986	7.19057e-08	-0.106814	2.21236e-07	-0.10915	2.43343e-06	-0.115534	1.86707e-08	-0.114517	0.0976537	-0.115072	0.00441666	-0.0250187	0.796271
Faecalibacterium sp900772565		0.102138	7.25658e-08	0.0968189	1.1218e-06	0.111507	3.75605e-07	0.100374	2.22729e-07	0.137382	0.0195956	0.0773791	0.0421005	0.125563	0.186726
UBA737 sp900549755		-0.112771	7.30408e-08	-0.107612	5.03218e-07	-0.11896	1.02492e-06	-0.117562	2.99352e-08	-0.155905	0.0426284	-0.0969944	0.0189088	0.0805732	0.535627
UBA1417 sp900549945		0.13075	7.46166e-08	0.0994709	0.000106422	0.129455	4.24541e-06	0.131126	1.38378e-07	0.293877	4.97212e-05	0.134151	0.00545187	0.0954266	0.399096
KLE1615 sp900066985		-0.102013	8.03926e-08	-0.10089	2.30328e-07	-0.108097	1.11534e-06	-0.0980894	4.13359e-07	-0.109883	0.0990617	-0.0878293	0.0180493	-0.169404	0.0943208
QAKD01 sp003343965		-0.117339	8.16035e-08	-0.106499	1.99393e-06	-0.102096	4.26735e-05	-0.116251	1.35038e-07	-0.197449	0.012136	-0.176021	0.000118386	-0.207534	0.197979
†CAG-603_sp900066105		-0.104231	8.20631e-08	-0.0969627	1.21094e-06	-0.0923303	3.93991e-05	-0.103248	2.096e-07	-0.14858	0.0271346	-0.142052	0.000269411	-0.101204	0.278914
Gemmiger sp900539695		-0.102268	8.76677e-08	-0.0817866	3.9864e-05	-0.0903074	5.05653e-05	-0.104589	1.05301e-07	-0.219444	0.000309939	-0.136446	0.00026879	-0.102958	0.235339
UBA3818 sp900557155		-0.101971	9.23115e-08	-0.103974	2.35879e-07	-0.113875	3.43073e-07	-0.111633	1.10881e-08	-0.084185	0.143771	-0.0727354	0.0490641	0.0944989	0.305207
Marvinbryantia sp014385005		-0.114342	9.68625e-08	-0.116412	1.06901e-07	-0.121796	9.42925e-07	-0.105253	1.52495e-06	-0.0934985	0.230669	-0.0973779	0.0225996	-0.312468	0.00340503
CAG-110 sp000434635		-0.105007	1.02078e-07	-0.1075	1.1134e-07	-0.106683	2.9415e-06	-0.112913	2.08871e-08	-0.0818901	0.234847	-0.111644	0.00474932	0.00716165	0.942713
HGM12789 sp900766585		-0.101859	1.0869e-07	-0.0881188	8.93553e-06	-0.102639	5.95586e-06	-0.105234	8.74174e-08	-0.182686	0.00470538	-0.102155	0.00476292	-0.0605924	0.489681
Collinsella sp900544755		0.161136	1.08838e-07	0.138872	5.77433e-05	0.16185	8.2184e-06	0.169529	8.14765e-08	0.219106	0.0017206	0.15591	0.0048995	0.0167333	0.882456
†Lactobacillus paragasseri		-0.144284	1.10087e-07	-0.150103	4.48124e-08	-0.158117	5.09885e-07	-0.144749	1.48733e-07	-0.0970903	0.371133	-0.10372	0.0547011	-0.116159	0.469526
Victivallis sp002998355		-0.117852	1.12352e-07	-0.127183	2.07648e-08	-0.110532	1.74375e-05	-0.11561	3.50183e-07	-0.0449231	0.574571	-0.146342	0.00091757	-0.182184	0.0941082
UMGS1865 sp900555785		-0.15017	1.21905e-07	-0.148598	2.3195e-07	-0.154985	1.55798e-06	-0.139141	1.45896e-06	-0.167215	0.132256	-0.138815	0.0214796	-0.439385	0.00441746
Lachnospira sp000436475		-0.154537	1.2223e-07	-0.139712	2.20627e-06	-0.157019	4.02077e-06	-0.153843	1.80186e-07	-0.319941	0.00581614	-0.147488	0.00948535	-0.293462	0.153726
UBA7597 sp900767195		-0.102931	1.22907e-07	-0.0952535	2.63212e-06	-0.106586	2.45507e-06	-0.0971379	1.22371e-06	-0.151119	0.0148481	-0.0873002	0.0226251	-0.201854	0.0162257
ER4 sp900552375		-0.105942	1.29715e-07	-0.107559	2.67114e-07	-0.11816	3.54357e-07	-0.108486	1.02863e-07	-0.0958053	0.138323	-0.0742454	0.0651715	-0.0214295	0.847431
CAG-83 sp900545495		-0.112308	1.32722e-07	-0.114904	1.07167e-07	-0.110556	5.81248e-06	-0.111123	2.91252e-07	-0.0777971	0.337288	-0.132294	0.00270806	-0.130959	0.263792
CAG-448 sp003150135		-0.102308	1.34145e-07	-0.105447	1.45692e-07	-0.106106	2.89184e-06	-0.107736	5.33728e-08	-0.0776946	0.231284	-0.0965017	0.0100483	-0.0257469	0.792224
CAG-882 sp003486385		-0.106996	1.34642e-07	-0.117206	1.68339e-08	-0.108607	3.93765e-06	-0.115381	2.41926e-08	-0.0316987	0.658858	-0.110769	0.00599959	0.0467738	0.665234
UBA1691 sp900544715		0.172382	1.45924e-07	0.161193	1.78335e-06	0.188274	4.99522e-07	0.168674	5.52496e-07	0.277824	0.0143731	0.100278	0.147403	0.22445	0.124564
Hydrogeniiclostridium sp900752115		0.0994036	1.54881e-07	0.096592	9.5685e-07	0.0961777	1.07946e-05	0.0961552	6.72284e-07	0.130452	0.0328633	0.118838	0.00211177	0.178128	0.0661811
OF09 33XD sp003481995		-0.100543	1.56961e-07	-0.0913753	4.88551e-06	-0.0891939	6.46188e-05	-0.106114	6.53173e-08	-0.151294	0.013831	-0.138026	0.000247914	-0.00880789	0.924483
Lachnospira rogosae_A		-0.0996794	1.82287e-07	-0.0888579	6.88408e-06	-0.093763	2.53413e-05	-0.0959692	8.9897e-07	-0.161439	0.0116463	-0.116554	0.0017783	-0.19119	0.0393211
Negativibacillus sp900547015		0.132133	1.83941e-07	0.114036	1.94933e-05	0.123442	3.74686e-05	0.132161	4.73562e-07	0.255837	0.000899294	0.158174	0.000910288	0.124272	0.213495
†F0422 sp003999875		-0.101092	1.86794e-07	-0.0945558	2.93106e-06	-0.105399	3.14885e-06	-0.107265	8.58591e-08	-0.147409	0.0163552	-0.0890855	0.0187555	-0.0374381	0.647653
TF01 11 sp003149875		-0.101391	1.99348e-07	-0.088008	1.28694e-05	-0.0967123	1.8329e-05	-0.102525	2.67706e-07	-0.190133	0.00318344	-0.11226	0.00389461	-0.0759438	0.423289
HGM11416 sp900768525		-0.0992936	2.20038e-07	-0.0959731	1.20976e-06	-0.108656	9.14826e-07	-0.102751	1.5195e-07	-0.128486	0.0466379	-0.0765612	0.0462462	-0.0638569	0.501862
Dysosmobacter sp001916835		-0.14874	2.23948e-07	-0.157688	4.2989e-08	-0.154315	2.18475e-06	-0.145731	4.8687e-07	-0.0728658	0.557785	-0.13155	0.0320389	-0.362985	0.0933801
Coprococcus eutactus_A		0.129553	2.28266e-07	0.124778	1.97114e-06	0.112247	0.000117563	0.127423	6.86034e-07	0.171373	0.0272132	0.178084	0.000294248	0.181804	0.113739
ER4 sp003522105		-0.105435	2.28364e-07	-0.110025	1.43232e-07	-0.114969	1.43376e-06	-0.108628	1.73232e-07	-0.0707082	0.324192	-0.0786025	0.0457514	-0.038039	0.714017
Dorea_B phocaeensis		-0.100187	2.32123e-07	-0.103808	2.67462e-07	-0.0946451	2.99637e-05	-0.103325	1.88102e-07	-0.0749952	0.224893	-0.120823	0.00118602	-0.0383259	0.676789
Mediterraneibacter sp900752395		-0.0983386	2.50006e-07	-0.0973248	1.09151e-06	-0.0994967	8.1354e-06	-0.101679	2.10486e-07	-0.0952474	0.10805	-0.103867	0.00491451	-0.0300437	0.724686
Gemmiger sp900540595		0.13846	2.52705e-07	0.136339	1.21499e-06	0.173606	2.52125e-08	0.158408	1.25319e-08	0.151343	0.0701578	0.0350951	0.507174	-0.134169	0.196189
Anaerostipes hadrus_A		-0.0979838	2.64937e-07	-0.0788227	8.7218e-05	-0.110205	6.05522e-07	-0.0975778	6.21296e-07	-0.198692	0.000421076	-0.0574548	0.129119	-0.0948657	0.260687
HGM13006 sp900756575		-0.101681	2.69289e-07	-0.103298	4.63795e-07	-0.117112	2.97623e-07	-0.107672	8.23236e-08	-0.0936906	0.149497	-0.0701937	0.0785762	0.0423234	0.711717
UMGS1603 sp900553265		-0.108003	2.75688e-07	-0.11204	2.37651e-07	-0.111344	4.73852e-06	-0.112645	1.53715e-07	-0.0718148	0.310653	-0.103219	0.013701	-0.0584752	0.580565
CAG-245 sp000434195		-0.126451	2.75953e-07	-0.131783	2.41598e-07	-0.118375	3.47338e-05	-0.13152	1.55432e-07	-0.123459	0.129	-0.156337	0.0012747	-0.0236778	0.855754
CAG-110 sp900553805		-0.0973852	3.03431e-07	-0.0988236	1.05349e-06	-0.0969613	1.0324e-05	-0.0928045	2.26208e-06	-0.100483	0.0681792	-0.106171	0.0054121	-0.157592	0.0436819
†Clostridium_Q sp003024715		-0.12868	3.09286e-07	-0.127902	4.57768e-07	-0.117421	4.70862e-05	-0.132929	2.03487e-07	-0.150278	0.137263	-0.169834	0.000954336	-0.0555031	0.697473
Firm 11 sp900548145		-0.112181	3.13522e-07	-0.101339	8.10051e-06	-0.109774	1.49091e-05	-0.116907	1.56429e-07	-0.196773	0.00728791	-0.116818	0.00814713	-0.00275516	0.982245
UMGS1696 sp900753285		-0.100756	3.15824e-07	-0.0962427	2.62751e-06	-0.114876	4.12965e-07	-0.104306	2.15289e-07	-0.141833	0.0264929	-0.0635949	0.111454	-0.0790414	0.434104
UMGS882 sp900546385		-0.125975	3.31284e-07	-0.123965	1.06827e-06	-0.121167	2.09643e-05	-0.12148	1.41736e-06	-0.142898	0.0917038	-0.150145	0.00247022	-0.192827	0.120063
Lawsonibacter sp902363045		0.0974539	3.35385e-07	0.0902949	4.12466e-06	0.0887234	6.1899e-05	0.0892678	5.1736e-06	0.165924	0.0148559	0.127816	0.000762622	0.238832	0.00590402
UBA644 sp900547165		-0.101996	3.72063e-07	-0.0904506	1.45133e-05	-0.0983581	2.41783e-05	-0.0987846	1.72446e-06	-0.175016	0.00682889	-0.116917	0.00326527	-0.160125	0.0645472
TF01 11 sp001916135		-0.135146	3.72434e-07	-0.121052	5.37313e-06	-0.157565	1.7666e-07	-0.132537	8.19835e-07	-0.323238	0.00586669	-0.0498631	0.379229	-0.340187	0.0634753
†Blautia_A sp900542045		-0.117374	3.7598e-07	-0.111832	2.74647e-06	-0.10451	8.6397e-05	-0.117197	5.37336e-07	-0.153363	0.0482368	-0.164483	0.000412508	-0.148422	0.301794
UBA10281 sp900767815		-0.103295	3.82956e-07	-0.0990779	2.45581e-06	-0.110139	3.22294e-06	-0.10745	2.05066e-07	-0.136241	0.0459726	-0.0904197	0.0240342	-0.0397349	0.722398
Phil1 sp001940855		0.117282	3.83315e-07	0.115253	2.31538e-06	0.127837	1.93302e-06	0.118475	5.83156e-07	0.137298	0.0463125	0.0816143	0.073881	0.106387	0.31671
Blautia_A sp900066335		-0.0956139	3.94146e-07	-0.0829868	2.26191e-05	-0.0925306	2.5127e-05	-0.0985648	4.25763e-07	-0.165484	0.00677667	-0.104438	0.00452371	-0.0619354	0.43881
Victivallis vadensis		-0.114965	4.13739e-07	-0.116232	3.6749e-07	-0.120942	3.14809e-06	-0.118789	2.52261e-07	-0.0915978	0.330287	-0.107507	0.0228571	-0.0595024	0.656772
F23 B02 sp002472405		-0.110874	4.18574e-07	-0.110699	8.99702e-07	-0.115635	4.75258e-06	-0.108574	1.30193e-06	-0.1418	0.0678705	-0.102881	0.0198661	-0.182448	0.073109
CAG-83 sp900552725		-0.0968946	4.29117e-07	-0.0868691	1.22849e-05	-0.102357	3.95775e-06	-0.0987745	4.66395e-07	-0.164323	0.00894702	-0.0826776	0.0310575	-0.0773096	0.401381
Faecalibacterium prausnitzii_M		-0.0972775	4.34144e-07	-0.0980362	8.11984e-07	-0.0921457	3.6818e-05	-0.104143	1.12625e-07	-0.0877138	0.175377	-0.117417	0.00202314	0.015057	0.878054
Hydrogeniiclostridium mannosilyticum		-0.108449	4.45366e-07	-0.105484	1.58665e-06	-0.106299	1.93115e-05	-0.115742	1.38244e-07	-0.133744	0.0840022	-0.119352	0.00515523	0.00105922	0.99172
UMGS973 sp900547295		0.105886	4.49344e-07	0.108419	6.64387e-07	0.093744	0.000138015	0.101261	2.24486e-06	0.106057	0.119305	0.13919	0.000533211	0.208535	0.0508018
CAG-475 sp900548005		-0.111142	4.52257e-07	-0.107591	1.81032e-06	-0.102948	5.72392e-05	-0.112749	5.13443e-07	-0.158561	0.0509028	-0.134564	0.00191547	-0.0888753	0.448511
Butyricicoccus_A sp002395695		-0.110748	4.6318e-07	-0.0956517	2.3234e-05	-0.131289	1.89275e-07	-0.110973	6.08833e-07	-0.22564	0.00297959	-0.0417501	0.355054	-0.0651026	0.633733
Agathobaculum desmolans		0.12866	4.86529e-07	0.131673	1.00634e-06	0.128525	1.88111e-05	0.126801	1.45549e-06	0.132984	0.0877495	0.130667	0.00754612	0.156272	0.162785
UMGS902 sp003343845		-0.131906	4.90503e-07	-0.12065	5.90097e-06	-0.138428	4.86222e-06	-0.125652	2.4676e-06	-0.241013	0.0152054	-0.109915	0.0374144	-0.302737	0.0352034
†Agathobacter rectalis		-0.0947537	5.03531e-07	-0.0933401	1.76449e-06	-0.104571	2.00395e-06	-0.0932696	1.50107e-06	-0.0915411	0.141836	-0.0628836	0.0869464	-0.112642	0.175492
UBA738 sp003522945		-0.106175	5.38925e-07	-0.1048	1.43622e-06	-0.115772	2.73432e-06	-0.11456	1.01773e-07	-0.115478	0.118817	-0.0838258	0.0429299	0.0432143	0.722643
UMGS1858 sp900555705		-0.0986053	5.46683e-07	-0.0990706	1.11751e-06	-0.0970251	2.32602e-05	-0.107947	1.00201e-07	-0.0986553	0.135227	-0.101375	0.00857995	0.00635817	0.940821
Eubacterium_I sp900557275		-0.0951153	5.64304e-07	-0.0877929	9.34345e-06	-0.0906506	4.00021e-05	-0.0919506	2.14679e-06	-0.136363	0.0233917	-0.104247	0.00546046	-0.138064	0.146896
CAG-170 sp000436735		-0.0985042	5.66208e-07	-0.108795	1.35794e-07	-0.105876	3.19484e-06	-0.102563	4.04373e-07	-0.0477374	0.429307	-0.0848258	0.0327743	-0.05027	0.562565
Clostridium sp000435835		-0.153603	6.21906e-07	-0.140154	9.72618e-06	-0.139294	0.000114958	-0.140642	7.957e-06	-0.253198	0.0191932	-0.204403	0.000596466	-0.419767	0.00566719
Gemmiger qucibialis		-0.10957	6.25676e-07	-0.101403	7.10969e-06	-0.113165	6.66599e-06	-0.107691	1.16288e-06	-0.190863	0.0132331	-0.104918	0.0218118	-0.218943	0.206494
CAG-95 sp000436115		-0.100075	6.32514e-07	-0.0985754	1.96255e-06	-0.114291	8.10676e-07	-0.107583	1.49914e-07	-0.112367	0.0976646	-0.0542849	0.181259	0.0657091	0.533914
UBA1691 sp900549825		-0.0956939	6.51101e-07	-0.0951178	1.68387e-06	-0.105131	2.43172e-06	-0.0950106	1.52197e-06	-0.0901558	0.162834	-0.0650425	0.0883745	-0.108317	0.207427
CAG-611 sp000434175		0.168925	6.52057e-07	0.1639	2.59505e-06	0.206765	1.55102e-07	0.173025	7.29396e-07	0.223354	0.0616487	0.0474769	0.480284	0.128106	0.395678
CAG-127 sp900319515		-0.0952298	6.54388e-07	-0.0799259	5.28314e-05	-0.0995294	1.16641e-05	-0.0974026	6.69293e-07	-0.187287	0.0038852	-0.0855283	0.0165127	-0.067852	0.453455
†Agathobacter sp900546625		-0.101511	6.55688e-07	-0.0875686	3.31874e-05	-0.110808	2.7835e-06	-0.10595	4.10067e-07	-0.17445	0.0113289	-0.0638918	0.117778	-0.0343005	0.715045
†Fusicatenibacter sp900772675		-0.0946178	6.5988e-07	-0.0830693	2.49688e-05	-0.0976399	9.46102e-06	-0.0922018	2.16656e-06	-0.170608	0.0066095	-0.0835503	0.0272653	-0.147503	0.106669
UMGS1375 sp900551235		-0.101317	6.77254e-07	-0.0967619	3.38671e-06	-0.0951222	6.87636e-05	-0.10497	5.26265e-07	-0.139665	0.0593584	-0.120806	0.00205456	-0.0477187	0.61166
Angelakisella sp900552845		-0.0960066	6.7915e-07	-0.0742688	0.000181492	-0.0938732	2.91406e-05	-0.0973945	8.53016e-07	-0.268042	7.86748e-05	-0.101398	0.00784369	-0.111808	0.23126
Blautia_A sp900551715		-0.0944036	6.81797e-07	-0.0839165	2.25938e-05	-0.090026	5.25039e-05	-0.0912953	2.68493e-06	-0.146325	0.0153737	-0.101616	0.0056261	-0.148015	0.101494
†Enterocloster sp900770345		0.114292	6.87837e-07	0.101995	2.2664e-05	0.125142	3.7842e-06	0.121402	3.8324e-07	0.198793	0.00655666	0.0842342	0.0569872	0.0332629	0.706414
Ruminococcus sp900540005		-0.109206	6.89288e-07	-0.102605	5.83543e-06	-0.118177	3.95486e-06	-0.111371	5.97449e-07	-0.150551	0.0457921	-0.0808865	0.0628961	-0.0774989	0.553525
Clostridium sp001916075		-0.116602	7.03527e-07	-0.100447	2.62165e-05	-0.115386	1.67415e-05	-0.113497	1.55607e-06	-0.261239	0.00329479	-0.126065	0.0102317	-0.291929	0.16819
Coprococcus eutactus		-0.0950988	7.15888e-07	-0.0962415	1.15441e-06	-0.0950806	2.45999e-05	-0.0941674	1.62356e-06	-0.0942131	0.155748	-0.0992559	0.00685666	-0.147802	0.106219
Dorea_A longicatena_B		0.126693	7.41156e-07	0.124742	4.01947e-06	0.110305	0.000277406	0.131843	5.61492e-07	0.147657	0.0516071	0.175346	0.000235392	0.0457909	0.675979
†Citrobacter_B koseri		-0.114987	7.42279e-07	-0.1031	1.21024e-05	-0.0927493	0.000593739	-0.114297	1.27205e-06	-0.243489	0.00665178	-0.193385	2.24369e-05	-0.190132	0.147387
CAG-273 sp003534295		-0.0937372	7.45575e-07	-0.0869116	1.04541e-05	-0.107458	1.21087e-06	-0.092288	2.18628e-06	-0.120105	0.0502196	-0.0561899	0.126963	-0.114067	0.173583
UBA7597 sp900542935		-0.1263	7.58197e-07	-0.129729	5.80922e-07	-0.139202	2.02081e-06	-0.122621	2.50481e-06	-0.106552	0.268485	-0.084656	0.105905	-0.259811	0.0493517
CAG-83 sp900552475		-0.138409	8.07943e-07	-0.141649	3.95604e-07	-0.147995	4.89e-06	-0.134651	1.8239e-06	-0.110284	0.401434	-0.112126	0.04765	-0.554181	0.0230206
UBA10281 sp900548285		-0.098267	8.2295e-07	-0.0943759	5.97211e-06	-0.104823	6.16066e-06	-0.107726	1.53822e-07	-0.110272	0.0778891	-0.0762379	0.0534441	0.0324832	0.703289
UBA737 sp900543215		-0.119909	8.26455e-07	-0.119531	1.44144e-06	-0.117005	3.61064e-05	-0.122821	6.11478e-07	-0.137079	0.130949	-0.135317	0.00474037	0.0511027	0.741203
CAG-495 sp001917125		-0.116044	8.44036e-07	-0.108855	5.35351e-06	-0.103908	0.000119168	-0.115056	1.86045e-06	-0.17912	0.0477802	-0.157603	0.00118865	-0.148218	0.200298
Dysosmobacter sp900544105		-0.0938746	9.43431e-07	-0.0939809	2.1331e-06	-0.107373	1.07851e-06	-0.100417	2.9659e-07	-0.0967002	0.125961	-0.0603963	0.121926	-0.0149127	0.873019
TF01 11 sp900759665		-0.111226	9.4596e-07	-0.0978316	2.59883e-05	-0.11211	1.66984e-05	-0.10248	9.58801e-06	-0.21663	0.00742642	-0.116504	0.0127044	-0.315357	0.00588862
CAG-83 sp000435555		-0.0939346	9.50927e-07	-0.0787816	7.37622e-05	-0.0922476	3.26029e-05	-0.0967142	8.50888e-07	-0.189451	0.00292377	-0.10421	0.00620068	-0.0393767	0.652241
F23 B02 sp004553495		-0.100122	1.01015e-06	-0.106941	3.6883e-07	-0.105412	8.06206e-06	-0.0988399	2.05388e-06	-0.0410754	0.565363	-0.0916872	0.0262935	-0.0925403	0.443175
CAG-269 sp900552555		-0.121315	1.03693e-06	-0.114717	6.21817e-06	-0.143269	8.58595e-07	-0.119514	2.43846e-06	-0.195206	0.0306178	-0.058758	0.219486	-0.178753	0.157984
UBA9502 sp003481825		-0.0919856	1.04332e-06	-0.0808785	3.62721e-05	-0.0918503	2.09836e-05	-0.0969648	4.64988e-07	-0.147958	0.0148697	-0.0963833	0.0130048	-0.00799353	0.93171
CAG-83 sp900551995		-0.099888	1.04804e-06	-0.0753288	0.000376293	-0.0933214	7.18792e-05	-0.0957259	4.4265e-06	-0.261647	0.00010018	-0.125067	0.00267233	-0.160464	0.132293
CAG-882 sp000435595		-0.0955226	1.05192e-06	-0.0784827	9.24274e-05	-0.0889432	9.55258e-05	-0.100127	5.63152e-07	-0.219362	0.00150341	-0.11692	0.00228112	0.00434501	0.963066
RUG115 sp900066395		-0.10663	1.06562e-06	-0.101186	5.49507e-06	-0.09091	0.000298725	-0.100452	6.82347e-06	-0.158479	0.0522999	-0.160496	0.000310805	-0.202055	0.0649577
Agathobacter sp000434275		-0.124089	1.07635e-06	-0.120691	1.98292e-06	-0.112366	0.000111154	-0.12291	1.87501e-06	-0.198879	0.0896793	-0.173877	0.00104247	-0.137805	0.381284
UBA1206 sp000433115		-0.0932143	1.08979e-06	-0.093828	2.00344e-06	-0.1091	1.27374e-06	-0.0964881	9.89509e-07	-0.0676153	0.298776	-0.0563256	0.121192	-0.00711817	0.92989
Eggerthella sp014287365		0.0968436	1.10206e-06	0.0848722	4.62947e-05	0.0885669	9.2131e-05	0.0959941	2.19074e-06	0.159178	0.00929376	0.129303	0.00192557	0.163975	0.107416
Ruminococcus_C sp000437175		-0.0947135	1.11247e-06	-0.0822519	5.25615e-05	-0.121486	5.80831e-08	-0.10278	2.32347e-07	-0.155456	0.0104205	-0.0172593	0.661726	0.0297844	0.756044
CAG-110 sp900544405		-0.0916311	1.16706e-06	-0.0873843	9.68296e-06	-0.110094	4.59724e-07	-0.0906514	2.97615e-06	-0.123168	0.0348892	-0.0392799	0.295218	-0.120078	0.134288
†CAG-81_sp900066535		-0.0990524	1.18879e-06	-0.0965239	4.8649e-06	-0.119208	4.10198e-07	-0.104475	5.14311e-07	-0.102025	0.129045	-0.0448199	0.274429	-0.00568615	0.955956
F23 B02 sp900545805		-0.100461	1.19598e-06	-0.0985446	3.67774e-06	-0.102208	2.09914e-05	-0.106868	4.30127e-07	-0.121257	0.0902195	-0.098815	0.0152129	-0.0425719	0.6851
Gemmiger sp900554145		-0.0932019	1.26117e-06	-0.101795	4.16732e-07	-0.102701	4.50088e-06	-0.0956475	1.21303e-06	-0.0554261	0.356825	-0.0716352	0.0609623	-0.0641755	0.48053
TF01 11 sp003529475		-0.0942733	1.27163e-06	-0.0894362	1.02462e-05	-0.0843948	0.000226061	-0.093884	2.57805e-06	-0.121113	0.0519676	-0.120209	0.0011434	-0.115305	0.199534
CAG-433 sp900546245		0.100266	1.34364e-06	0.0858365	6.9077e-05	0.110411	4.44583e-06	0.09535	6.79612e-06	0.197305	0.00312195	0.0689221	0.0928894	0.170574	0.102126
Streptococcus sp900550895		-0.137656	1.37072e-06	-0.139636	1.12336e-06	-0.151786	4.77392e-06	-0.138159	1.42945e-06	-0.134686	0.260152	-0.106494	0.0579729	-0.106194	0.661619
Merdimonas faecis		-0.0910748	1.41013e-06	-0.0692928	0.000368601	-0.0875284	6.83683e-05	-0.0904412	3.36453e-06	-0.252754	9.59157e-05	-0.102342	0.00593913	-0.130989	0.0974984
Blautia_A luti		0.107103	1.43681e-06	0.102154	1.04806e-05	0.114012	8.57518e-06	0.112677	7.48846e-07	0.149197	0.0345644	0.078519	0.0803127	-0.0275012	0.790657
Eubacterium_I sp900546495		-0.0931602	1.44142e-06	-0.0855318	1.76832e-05	-0.088327	7.97189e-05	-0.0913772	3.75773e-06	-0.151	0.0210223	-0.105857	0.00587822	-0.139244	0.134178
Blautia_A sp900548245		-0.142288	1.46706e-06	-0.140839	2.34323e-06	-0.130674	0.000129707	-0.141406	1.94866e-06	-0.149378	0.205431	-0.175474	0.00328209	-0.159677	0.509117
CAG-83 sp900555735		-0.0907996	1.46804e-06	-0.0849307	1.11649e-05	-0.0852998	9.16231e-05	-0.0865867	7.69149e-06	-0.144417	0.029921	-0.115356	0.00220501	-0.140456	0.0978823
CAG-312 sp900545715		-0.0923334	1.4824e-06	-0.0689058	0.000544479	-0.102693	3.50355e-06	-0.096265	9.15198e-07	-0.240104	0.00010251	-0.0637099	0.0986564	-0.0878835	0.356968
Faecalibacterium prausnitzii_F		-0.0912975	1.52038e-06	-0.0781915	8.82693e-05	-0.085808	0.00012406	-0.0866841	8.51436e-06	-0.149787	0.0104801	-0.103963	0.0040368	-0.18595	0.0347326
CAG 83 sp900549395		-0.0930785	1.53007e-06	-0.0874048	1.28233e-05	-0.0721351	0.00133259	-0.0934379	2.26094e-06	-0.125273	0.051449	-0.16776	1.16094e-05	-0.134222	0.183278
Eisenbergiella sp900066775		-0.0979627	1.54453e-06	-0.0937359	7.55369e-06	-0.1047	7.86362e-06	-0.0908456	1.1987e-05	-0.107713	0.132738	-0.0835617	0.0449454	-0.308741	0.00654082
UMGS1826 sp900555435		-0.0916366	1.57127e-06	-0.0815212	3.92079e-05	-0.0984462	7.1235e-06	-0.098665	5.05809e-07	-0.138099	0.0266375	-0.0726064	0.0638205	-0.0171672	0.83871
Firm 11 sp004556545		-0.0963931	1.58956e-06	-0.0964611	3.37906e-06	-0.103634	8.15158e-06	-0.103414	5.03455e-07	-0.0810417	0.231737	-0.0737513	0.0663249	0.0156923	0.86554
CAG-127 sp900767585		-0.0949682	1.61176e-06	-0.0901007	1.27787e-05	-0.107299	3.0434e-06	-0.0999505	7.26938e-07	-0.124921	0.0467575	-0.0632996	0.105521	-0.0534819	0.612406
Rubneribacter badeniensis		0.122674	1.64905e-06	0.10957	4.39846e-05	0.126979	1.34849e-05	0.119972	3.73717e-06	0.192337	0.0152956	0.113578	0.0349878	0.253067	0.109038
CAG-433 sp000433675		0.114021	1.69817e-06	0.0982609	9.75679e-05	0.106384	0.000126648	0.11119	4.76345e-06	0.209768	0.00284365	0.147172	0.00159159	0.17336	0.155824
CAG-269 sp000437215		-0.139231	1.73993e-06	-0.15031	3.05915e-07	-0.168587	5.33657e-07	-0.138146	2.46692e-06	-0.0437286	0.713802	-0.0594869	0.311399	-0.199758	0.377952
†Escherichia marmotae		-0.125103	1.74692e-06	-0.114103	1.68563e-05	-0.105203	0.000589573	-0.126319	2.05454e-06	-0.243458	0.0167428	-0.193409	0.000128633	-0.129382	0.374003
Anaerotignum sp001304995		0.157209	1.79119e-06	0.108051	0.00202489	0.157418	7.18797e-05	0.155061	4.60078e-06	0.37768	6.33261e-05	0.160537	0.00705697	0.252858	0.0823051
CAG-448 sp000433415		-0.0944552	1.79243e-06	-0.0931758	4.45031e-06	-0.0888705	0.00010974	-0.0993524	8.81645e-07	-0.0970557	0.160249	-0.116754	0.00280242	-0.013729	0.886919
Angelakisella sp004557855		-0.0921701	1.82082e-06	-0.0784981	8.3436e-05	-0.102147	4.7372e-06	-0.0937887	2.50892e-06	-0.175681	0.00658852	-0.058811	0.130135	-0.0707305	0.378268
Eubacterium_I ramulus_A		-0.138905	1.84487e-06	-0.136363	2.85281e-06	-0.125734	0.000175016	-0.138817	2.82529e-06	-0.175218	0.172439	-0.188073	0.00144655	-0.220101	0.169369
Acetatifactor sp900066365		-0.0898073	2.04042e-06	-0.0878341	8.58226e-06	-0.0886557	5.55666e-05	-0.0930895	1.9045e-06	-0.103366	0.0832941	-0.08961	0.0157749	-0.0632163	0.406567
Streptococcus vestibularis		0.0913399	2.06099e-06	0.0876527	1.06022e-05	0.0899696	4.94178e-05	0.0904865	4.2269e-06	0.123194	0.0576902	0.102485	0.0089177	0.135249	0.158828
Agathobaculum sp900291975		0.106525	2.15891e-06	0.0897532	0.000143811	0.102335	9.6245e-05	0.100363	1.25765e-05	0.193156	0.00482389	0.123307	0.00518193	0.268618	0.0184445
Victivallis sp900551245		-0.0999934	2.19419e-06	-0.0994983	4.417e-06	-0.106943	1.06557e-05	-0.0968665	6.65461e-06	-0.121074	0.107634	-0.0937751	0.0303925	-0.21919	0.047903
Massiliomicrobiota sp002160815		-0.156535	2.21601e-06	-0.149475	6.78174e-06	-0.178118	4.57137e-06	-0.147924	8.66767e-06	-0.234753	0.0957109	-0.101559	0.107002	-0.752531	0.0114255
F23 B02 sp001916715		0.0977872	2.2297e-06	0.0852825	8.57074e-05	0.111958	3.58906e-06	0.101671	1.49465e-06	0.168892	0.00732534	0.0634598	0.112304	0.0702428	0.495288
Agathobacter sp900550545		-0.0900923	2.24272e-06	-0.0903471	5.88982e-06	-0.0891007	4.37584e-05	-0.0933114	1.77417e-06	-0.0840227	0.153158	-0.0976518	0.013469	-0.0489816	0.574976
CAG-1427 sp900548955		-0.0893124	2.3251e-06	-0.0928689	1.79574e-06	-0.100305	4.23263e-06	-0.0856269	9.4675e-06	-0.0536926	0.412675	-0.0585275	0.124778	-0.147414	0.109212
†Enterocloster sp000431375		0.129008	2.35632e-06	0.116977	2.83699e-05	0.123861	0.000125396	0.124052	8.39103e-06	0.232235	0.0203622	0.137915	0.00757142	0.257219	0.0772176
†Agathobacter sp900547695		-0.0898117	2.40156e-06	-0.0643078	0.00132881	-0.0923908	2.81278e-05	-0.0847827	2.0073e-05	-0.209543	0.000271579	-0.07641	0.0436996	-0.112379	0.104292
Bariatricus sp900554415		-0.0904155	2.4503e-06	-0.0894189	6.62843e-06	-0.10859	1.10579e-06	-0.08713	1.10165e-05	-0.11503	0.075502	-0.0322452	0.394264	-0.13508	0.0900489
†Fusicatenibacter saccharivorans		0.101209	2.47347e-06	0.110062	8.17089e-07	0.0839727	0.00076903	0.0965753	1.36991e-05	0.0670196	0.339336	0.164949	0.000103395	0.162521	0.0620645
Anaerofustis sp900549875		-0.0887522	2.52419e-06	-0.0777168	8.07475e-05	-0.0830209	0.00016588	-0.0857901	8.30277e-06	-0.141341	0.0161426	-0.10087	0.00581254	-0.142128	0.1309
CAG-317 sp900543415		0.0919679	2.54488e-06	0.102522	3.86188e-07	0.0928629	4.69924e-05	0.0879041	1.24029e-05	0.027212	0.676413	0.101421	0.00820582	0.184933	0.0274644
CAG-552 sp000435495		-0.144575	2.57547e-06	-0.14077	4.09507e-06	-0.131983	0.000124744	-0.139676	6.43726e-06	-0.228137	0.125364	-0.204388	0.0031832	-0.375705	0.112192
CAG-170 sp900549635		-0.111645	2.7715e-06	-0.113092	2.82786e-06	-0.110504	5.47645e-05	-0.107142	9.39795e-06	-0.11175	0.223419	-0.118494	0.0145194	-0.218952	0.108429
Clostridium_AQ innocuum		0.0897184	2.8803e-06	0.0717098	0.000313366	0.102808	3.25868e-06	0.0901805	4.27438e-06	0.207795	0.000915917	0.0537926	0.16516	0.0892756	0.337866
UMGS902 sp900761025		-0.0913306	2.91873e-06	-0.0865879	1.78457e-05	-0.0947067	3.69296e-05	-0.0967372	1.28113e-06	-0.114737	0.0795815	-0.0834923	0.0253071	-0.0288267	0.761564
HGM12814 sp900770165		-0.0895513	3.00976e-06	-0.0881556	8.0639e-06	-0.0891217	5.52964e-05	-0.0873397	8.56663e-06	-0.0934518	0.156071	-0.0844766	0.0296195	-0.141466	0.136244
SFFH01 sp900542445		-0.0942966	3.15106e-06	-0.0654036	0.00182651	-0.0931525	8.24932e-05	-0.0940023	5.20628e-06	-0.275519	3.22862e-05	-0.0920609	0.0187948	-0.0810155	0.436221
Pradoshia sp001183965		-0.097104	3.15342e-06	-0.0824047	0.000136749	-0.109075	6.89522e-06	-0.103313	1.3537e-06	-0.176827	0.0102331	-0.0661571	0.104842	-0.0165421	0.860514
CAG-317 sp000433215		-0.0888575	3.34613e-06	-0.0697617	0.000569321	-0.0919318	4.52552e-05	-0.0873298	9.41163e-06	-0.170863	0.00233762	-0.0855459	0.017806	-0.104996	0.19696
Anaerofustis stercorihominis		-0.101841	3.44833e-06	-0.107654	1.66277e-06	-0.107541	2.86661e-05	-0.106916	1.94745e-06	-0.0623258	0.422551	-0.0924765	0.0285959	-0.0102083	0.920351
UBA5905 sp900764115		0.124023	3.47065e-06	0.116863	3.51908e-05	0.145388	2.82757e-06	0.129667	2.53578e-06	0.153143	0.0570989	0.0697742	0.187736	0.0514515	0.648645
UBA738 sp004557735		-0.0957924	3.53531e-06	-0.0850293	6.82183e-05	-0.0973637	4.57044e-05	-0.102561	1.31346e-06	-0.171358	0.0131192	-0.10084	0.0146729	0.000924689	0.992269
CAG-170 sp900751035		-0.0900734	3.67829e-06	-0.095306	2.53472e-06	-0.093338	4.55355e-05	-0.0986692	7.39259e-07	-0.0585225	0.348599	-0.0879887	0.0178376	0.0285337	0.757161
UBA10677 sp900553005		0.138288	3.68766e-06	0.14193	1.00129e-05	0.132397	0.00022268	0.154327	9.36101e-07	0.139222	0.092484	0.163862	0.00247297	-0.0187159	0.852343
Providencia rettgeri		-0.0953639	3.73267e-06	-0.0825736	9.22609e-05	-0.0945852	9.23153e-05	-0.0893351	2.20853e-05	-0.180744	0.0133664	-0.11085	0.00512089	-0.23283	0.0265536
V9D3004 sp900760345		-0.112121	3.83368e-06	-0.108354	1.41329e-05	-0.127663	4.92474e-06	-0.115953	2.85025e-06	-0.122548	0.146159	-0.0549888	0.2623	-0.0424887	0.731324
†Escherichia albertii		0.105252	3.89282e-06	0.0917771	0.000129871	0.0996793	0.000195262	0.104282	6.92481e-06	0.191019	0.00589902	0.131067	0.00271835	0.107051	0.392939
UMGS1251 sp900549995		-0.0927772	4.05431e-06	-0.0900069	1.38465e-05	-0.0854695	0.000217744	-0.096891	2.49708e-06	-0.113488	0.103162	-0.119496	0.00379719	-0.0283046	0.769973
Coprococcus sp000154245		0.095851	4.22689e-06	0.107061	6.46736e-07	0.098322	4.94897e-05	0.103026	1.5172e-06	0.034042	0.626038	0.0917851	0.0247715	-0.0498701	0.581809
Lachnoclostridium_B sp900543315		0.103236	4.46771e-06	0.116997	6.67362e-07	0.117962	6.43726e-06	0.106971	3.41502e-06	0.0541623	0.451662	0.059005	0.187099	0.127575	0.255712
UMGS1071 sp900541905		0.0897554	4.68997e-06	0.0797658	8.35943e-05	0.0734215	0.00126627	0.0884248	1.00433e-05	0.164743	0.0120094	0.134543	0.000506529	0.141712	0.149333
CAG-460 sp900544625		0.112083	4.75186e-06	0.120253	2.2949e-06	0.105887	0.000266356	0.112663	7.98624e-06	0.0695306	0.380801	0.13218	0.00385192	0.0507585	0.631961
Frisingicoccus caecimuris		-0.148862	4.77149e-06	-0.138801	2.3745e-05	-0.139179	0.000256596	-0.13925	2.17293e-05	-0.269123	0.0401966	-0.177303	0.00483495	-0.605338	0.0126792
UMGS1494 sp900552305		-0.141468	4.8343e-06	-0.132922	2.55958e-05	-0.125071	0.000489363	-0.138443	8.96369e-06	-0.203845	0.0701541	-0.188231	0.00224245	-0.265523	0.253568
CAG-312 sp900545705		-0.139725	5.10583e-06	-0.118401	0.00012178	-0.146974	2.18065e-05	-0.138776	6.58828e-06	-0.404131	0.00169409	-0.102885	0.120964	-0.122987	0.653861
Blautia_A sp900553515		0.0933869	5.33121e-06	0.101503	1.47175e-06	0.107682	5.70636e-06	0.0971734	3.56842e-06	0.0479207	0.500582	0.051285	0.210759	0.0379212	0.706361
UMGS1663 sp900553865		-0.112847	5.46767e-06	-0.110402	1.24526e-05	-0.134386	2.25906e-06	-0.113381	7.5297e-06	-0.142106	0.12523	-0.0351981	0.493817	-0.0758083	0.550849
UMGS1696 sp900763885		-0.0899847	5.54185e-06	-0.0791321	0.000114095	-0.08862	0.000111795	-0.0900591	9.12012e-06	-0.150845	0.0213996	-0.100776	0.0105816	-0.0857468	0.348495
Collinsella sp900555355		-0.113261	5.66613e-06	-0.107547	2.18783e-05	-0.112973	9.40005e-05	-0.108219	1.93298e-05	-0.171193	0.0721984	-0.126073	0.0110922	-0.247293	0.0931346
UBA1191 sp900542385		0.151288	5.67655e-06	0.124827	0.000417816	0.133176	0.00120478	0.148652	1.3547e-05	0.284178	0.00341343	0.195922	0.000588489	0.223534	0.155994
UMGS1690 sp900554165		0.138237	5.77419e-06	0.132147	3.87104e-05	0.131463	0.000240094	0.134944	1.29796e-05	0.168953	0.0667712	0.155404	0.00773183	0.293901	0.092099
Lachnospira sp003537285		-0.086983	5.82871e-06	-0.0816723	3.9945e-05	-0.0825852	0.000215837	-0.0855834	1.41192e-05	-0.125346	0.0479213	-0.0917725	0.0155589	-0.10853	0.216565
RC9 sp000433355		-0.0912351	5.95945e-06	-0.0894384	1.29361e-05	-0.102704	7.45182e-06	-0.0918253	7.59665e-06	-0.101228	0.179498	-0.0481546	0.258865	-0.0923247	0.399424
CAG-582 sp000435515		-0.0853807	6.04949e-06	-0.0913741	3.2374e-06	-0.0881631	6.30143e-05	-0.0842913	1.40398e-05	-0.05374	0.37891	-0.0775486	0.0345094	-0.0986534	0.231209
Unknown species		-0.14339	6.09504e-06	-0.136077	1.97107e-05	-0.126831	0.00051562	-0.138184	1.67392e-05	-0.286225	0.0402938	-0.186558	0.00424608	-0.313144	0.108968
Ruminococcus_F champanellensis		-0.105425	6.16003e-06	-0.100884	2.10103e-05	-0.0754436	0.00500966	-0.0954174	5.97511e-05	-0.15169	0.0834176	-0.208334	9.28764e-06	-0.342068	0.0045718
CAG-127 sp900539705		-0.0882978	6.18831e-06	-0.0786149	0.000114388	-0.106403	2.90519e-06	-0.0947286	2.20036e-06	-0.139213	0.0241444	-0.0350639	0.35937	0.0106359	0.906746
UBA1691 sp900544375		0.107821	6.3863e-06	0.0938485	0.000150593	0.125215	6.29351e-06	0.103658	2.4151e-05	0.211917	0.00736149	0.0558954	0.241524	0.166878	0.129326
UMGS1279 sp900550315		-0.107461	6.39663e-06	-0.112083	3.78245e-06	-0.115715	3.31242e-05	-0.113194	2.89028e-06	-0.0901865	0.30883	-0.0804944	0.0791198	-0.131102	0.360905
Blautia sp900541955		0.104096	6.59501e-06	0.11213	4.25594e-06	0.101486	0.000190784	0.0953577	6.00274e-05	0.0711901	0.304735	0.114401	0.00909488	0.277084	0.00592425
CAG-460 sp000437355		-0.104917	6.68203e-06	-0.108691	4.98686e-06	-0.104428	9.93051e-05	-0.111613	2.8097e-06	-0.0796901	0.343481	-0.116715	0.0138758	-0.0140459	0.901391
CAG-110 sp900549705		-0.121262	6.7725e-06	-0.107756	7.76072e-05	-0.116971	0.000182869	-0.122833	6.48816e-06	-0.250867	0.0182005	-0.134516	0.011763	-0.141809	0.446397
CAG-492 sp900557045		-0.0971828	6.78916e-06	-0.0909284	3.52569e-05	-0.102032	3.97834e-05	-0.0969134	8.86215e-06	-0.174641	0.031099	-0.0936174	0.03348	-0.0751421	0.610961
Dysosmobacter sp900763685		-0.112765	6.87218e-06	-0.105252	3.23374e-05	-0.107327	0.000260418	-0.108334	2.13154e-05	-0.21469	0.0330989	-0.139165	0.00392534	-0.277407	0.0430964
UMGS1865 sp900768535		-0.139749	6.96529e-06	-0.127848	4.09761e-05	-0.136525	0.000179104	-0.133761	1.90039e-05	-0.3062	0.0239065	-0.153196	0.010283	-0.43504	0.0891585
CAG-628 sp000438415		-0.0852267	7.29989e-06	-0.0721116	0.000283848	-0.0847085	0.00014478	-0.0877904	6.84458e-06	-0.159463	0.00733034	-0.0923869	0.0114323	-0.0667519	0.434859
Mediterraneibacter_A butyricigenes		-0.124737	7.32861e-06	-0.132617	2.55097e-06	-0.140774	1.01529e-05	-0.122795	1.22261e-05	-0.108252	0.326934	-0.075484	0.185642	-0.213632	0.286486
Coprococcus sp900548215		-0.113023	7.75278e-06	-0.10185	8.14601e-05	-0.12547	1.92659e-05	-0.110427	1.84097e-05	-0.201424	0.0282349	-0.0748736	0.133424	-0.187112	0.147325
HGM11501 sp900766735		-0.0995979	7.96584e-06	-0.106671	2.61757e-06	-0.106631	4.66926e-05	-0.0962324	2.33034e-05	-0.0399507	0.630545	-0.0841666	0.0486791	-0.180864	0.111403
Lawsonibacter sp900553135		0.131621	8.08274e-06	0.135134	1.71792e-05	0.133115	0.000103268	0.138679	5.45374e-06	0.136875	0.104596	0.138771	0.016703	0.0388576	0.742313
CAG-110 sp900546915		-0.0947607	8.287e-06	-0.0907764	2.8692e-05	-0.100956	3.60584e-05	-0.0967731	7.4394e-06	-0.141909	0.0689082	-0.0746175	0.0857237	-0.0784388	0.514939
Dysosmobacter sp004553545		0.104183	8.34953e-06	0.111893	4.32576e-06	0.111812	4.12144e-05	0.105857	9.94154e-06	0.0820645	0.274746	0.0929041	0.0423452	0.0399648	0.714188
CAG-83 sp003487665		-0.0912081	8.63052e-06	-0.0869958	3.51777e-05	-0.089916	0.000131447	-0.0902832	1.46998e-05	-0.126013	0.0871375	-0.0999838	0.0175206	-0.127677	0.260244
CAG-590 sp900769115		-0.0947273	8.75075e-06	-0.0874924	7.07155e-05	-0.102987	2.81759e-05	-0.0997683	4.51338e-06	-0.132909	0.0641458	-0.0695512	0.105607	0.0076492	0.942542
UMGS621 sp900543915		-0.125927	9.28047e-06	-0.0880294	0.00268932	-0.0934604	0.00491181	-0.10885	0.000184901	-0.364333	0.000141588	-0.217551	7.39362e-05	-0.456259	0.000456575
UMGS1312 sp900550625		0.0840716	9.36247e-06	0.093659	1.76458e-06	0.0758018	0.0005464	0.0842232	1.3342e-05	0.0387514	0.543965	0.115171	0.00261325	0.0683804	0.491515
Lawsonibacter sp900066645		-0.10776	9.50135e-06	-0.102866	3.27708e-05	-0.114754	5.27999e-05	-0.105691	1.87364e-05	-0.153459	0.0946574	-0.096101	0.042726	-0.172251	0.225021
Phascolarctobacterium_A sp900770955		-0.0965247	9.53995e-06	-0.0981312	9.66371e-06	-0.101519	5.78593e-05	-0.102155	4.05181e-06	-0.0825816	0.309555	-0.078453	0.0705311	0.058503	0.638748
Faecalibacterium sp900540455		-0.0852655	9.58093e-06	-0.067535	0.000765255	-0.092424	4.50359e-05	-0.0854236	1.55829e-05	-0.200477	0.00103465	-0.0661551	0.0722966	-0.0881501	0.310337
CAG-841 sp900544285		-0.0974726	9.75714e-06	-0.0912609	5.97881e-05	-0.10241	4.69653e-05	-0.111504	7.68014e-07	-0.13278	0.078273	-0.0789081	0.0867386	0.149978	0.146053
UBA1822 sp900545365		-0.100362	1.01709e-05	-0.0933192	6.94578e-05	-0.102621	0.000107545	-0.106161	5.07995e-06	-0.145386	0.0598863	-0.0963819	0.0303846	-0.0428304	0.690356
UMGS1472 sp900552095		0.130406	1.05144e-05	0.132593	1.70088e-05	0.15065	1.1844e-05	0.133058	1.22408e-05	0.125467	0.182514	0.0759773	0.192937	0.109735	0.397745
Gemmiger variabilis_A		-0.0902722	1.13875e-05	-0.0939463	1.15217e-05	-0.0942664	8.37085e-05	-0.0889291	2.89758e-05	-0.058431	0.375008	-0.0799034	0.0472956	-0.115413	0.172981
Lachnospira sp900545725		-0.0893258	1.1495e-05	-0.0681815	0.00118538	-0.0892403	0.000179275	-0.094576	6.13867e-06	-0.215118	0.00174045	-0.0914861	0.0200946	-0.0126338	0.89061
Eubacterium_R sp000434995		-0.0980305	1.19806e-05	-0.0960802	3.00536e-05	-0.0859755	0.0010035	-0.0971994	2.24783e-05	-0.118293	0.126465	-0.141305	0.00117598	-0.124214	0.248931
SFJ001 sp004555865		-0.0851222	1.20618e-05	-0.0687161	0.000616668	-0.0715483	0.0015053	-0.0863079	1.3997e-05	-0.185615	0.00516561	-0.12626	0.00114395	-0.0377816	0.698483
Dysosmobacter welbionis		0.0838879	1.21761e-05	0.101383	3.62546e-07	0.0827314	0.000175372	0.0806015	3.87698e-05	-0.0113383	0.854819	0.0994264	0.0117207	0.182977	0.0523601
Eubacterium_G sp000434315		-0.11231	1.25364e-05	-0.114595	1.19898e-05	-0.0892081	0.00246439	-0.119012	4.97382e-06	-0.116094	0.22781	-0.197273	0.000195824	0.0407002	0.790055
Collinsella sp900553705		-0.0977126	1.25797e-05	-0.0832032	0.000337993	-0.101998	7.67737e-05	-0.101159	1.00662e-05	-0.20496	0.00516302	-0.0895495	0.0483794	-0.0265263	0.805616
Faecalibacillus faecis		-0.0944744	1.27995e-05	-0.0989888	7.72041e-06	-0.105259	1.87058e-05	-0.0990181	6.35884e-06	-0.0650392	0.404182	-0.0586358	0.202405	0.0789425	0.553159
CAG-882 sp900545175		0.116714	1.31476e-05	0.105227	0.000169856	0.125564	5.43788e-05	0.104983	0.000133192	0.188491	0.0246858	0.0988248	0.0620426	0.364455	0.00251844
Catenibacillus sp900553975		-0.0860962	1.36638e-05	-0.0827446	6.20306e-05	-0.110269	1.62369e-06	-0.0901316	1.01577e-05	-0.103469	0.0977491	-0.0251983	0.522676	-0.0493347	0.552347
†Agathobacter sp900543445		-0.0920001	1.3862e-05	-0.0888487	4.72391e-05	-0.0790533	0.00115778	-0.086945	5.53896e-05	-0.100481	0.162016	-0.136388	0.00162524	-0.198084	0.0748439
Gemmiger formicilis		-0.082263	1.39769e-05	-0.0714846	0.000288592	-0.0749127	0.000699518	-0.0841562	1.4054e-05	-0.132515	0.030798	-0.104296	0.00464695	-0.0829346	0.363119
CAG-611 sp900552235		-0.136132	1.44726e-05	-0.118006	0.000234515	-0.129682	0.000569822	-0.119008	0.00021815	-0.286746	0.011933	-0.15904	0.0052729	-0.464038	0.00120266
CAG-269 sp900760175		-0.0989835	1.52584e-05	-0.104616	9.38803e-06	-0.0887412	0.00085658	-0.098383	2.39473e-05	-0.0727123	0.346447	-0.129361	0.00393501	-0.112222	0.358294
Gastranaerophilus phascolarctosicola		-0.121333	1.59177e-05	-0.129818	4.21508e-06	-0.108679	0.000579666	-0.121474	2.32051e-05	-0.0478072	0.688478	-0.174922	0.0048905	-0.0758708	0.593057
†Ligilactobacillus salivarius		0.142545	1.59612e-05	0.0901	0.0197222	0.133921	0.000731271	0.14035	4.32904e-05	0.243431	0.000684176	0.170931	0.0046656	0.10666	0.407786
CAG-83 sp900313295		-0.0809148	1.66792e-05	-0.0589189	0.0026985	-0.0985185	7.56527e-06	-0.0767378	7.36599e-05	-0.213472	0.000300338	-0.0344711	0.342671	-0.1613	0.0421462
Faecalibacterium prausnitzii_C		-0.089204	1.6813e-05	-0.085515	5.52744e-05	-0.0830031	0.000609021	-0.0969728	4.28691e-06	-0.118783	0.111735	-0.120144	0.00305604	0.0554251	0.637351
NK3B98 sp900545815		-0.0888871	1.71115e-05	-0.0728234	0.000651571	-0.0978135	5.73249e-05	-0.0995599	2.47763e-06	-0.203438	0.00341152	-0.0700509	0.0756256	0.0807722	0.418897
UMGS403 sp900541565		0.0906151	1.87189e-05	0.077987	0.000369636	0.099471	5.99338e-05	0.0919393	2.35892e-05	0.166296	0.0179169	0.0772413	0.0599866	0.0655528	0.499328
Clostridium_AQ sp003481775		0.105313	1.87277e-05	0.0838337	0.00099975	0.122476	2.11963e-05	0.102013	5.18874e-05	0.246605	0.00234043	0.0543973	0.250616	0.205961	0.0789759
CAG-170 sp000432135		-0.0876943	1.89128e-05	-0.100613	2.0969e-06	-0.0915508	0.00011375	-0.089411	1.90087e-05	-0.00132605	0.98464	-0.0854966	0.0374039	-0.0244037	0.817904
UMGS1590 sp900759105		-0.0837063	1.92125e-05	-0.0923824	6.86964e-06	-0.0889884	0.000119775	-0.0936757	3.07091e-06	-0.0354288	0.557257	-0.0783973	0.0342616	0.053721	0.552128
CAG-194 sp000432915		-0.0811492	1.94482e-05	-0.0580065	0.00334023	-0.0869309	7.98764e-05	-0.0874957	7.32171e-06	-0.217161	0.000363094	-0.0658544	0.0797952	0.0338352	0.696297
UBA10281 sp900767885		-0.104126	1.96808e-05	-0.0951292	0.000109514	-0.108752	9.91369e-05	-0.105899	1.78862e-05	-0.192182	0.0530835	-0.0876074	0.0815531	-0.13651	0.387316
Oxalobacter sp900760095		-0.127715	2.02303e-05	-0.13246	1.27239e-05	-0.134272	7.41045e-05	-0.122311	5.50047e-05	-0.104131	0.369292	-0.105958	0.101812	-0.414527	0.0316297
Enterocloster sp900540675		0.0929554	2.03829e-05	0.0652097	0.0042631	0.0918586	0.000290376	0.091752	4.22453e-05	0.24878	0.00022775	0.0895857	0.0372995	0.0843988	0.403526
CAG-110 sp900544945		-0.0813631	2.06884e-05	-0.090657	5.11607e-06	-0.0749954	0.000707301	-0.0878432	7.48783e-06	-0.0169943	0.782444	-0.106104	0.00509974	0.00133642	0.987609
CAG-317 sp000433535		0.0830925	2.18864e-05	0.0776511	0.00015519	0.0770455	0.000767616	0.0825269	4.32939e-05	0.114813	0.056158	0.106452	0.00490366	0.116268	0.155393
UBA1259 sp900760875		-0.10553	2.19062e-05	-0.111705	8.95877e-06	-0.1041	0.000314885	-0.0995302	8.32345e-05	-0.0781608	0.430609	-0.102605	0.0366848	-0.273552	0.0406675
UMGS1071 sp900542375		0.0858859	2.20031e-05	0.0825816	7.29255e-05	0.0821712	0.000522719	0.0874142	2.22853e-05	0.106979	0.125918	0.0942876	0.0156738	0.0148135	0.890759
Parolsenella sp900552935		-0.0876053	2.24743e-05	-0.0707228	0.00095979	-0.0823998	0.000584041	-0.0851365	5.11164e-05	-0.18201	0.00790663	-0.109199	0.00782902	-0.143549	0.206718
Pauljensenia sp000278725		-0.087579	2.29478e-05	-0.0686195	0.00127414	-0.0919451	9.86141e-05	-0.0878374	2.81159e-05	-0.214215	0.00279285	-0.0748606	0.0835458	-0.106927	0.380569
Alistipes_A sp900240235		-0.0867379	2.30184e-05	-0.0542717	0.0125866	-0.088002	0.000193801	-0.0843567	5.6526e-05	-0.228331	0.000111214	-0.0786909	0.0569471	-0.140817	0.160867
Acetatifactor sp900760705		-0.131412	2.30702e-05	-0.1141	0.000264171	-0.157491	1.50739e-05	-0.129668	4.50113e-05	-0.290471	0.0227733	-0.0585131	0.327523	-0.147003	0.313191

## Sheet: Table 5
Supplementary Data 5 | Associations between clinical outcomes and microbial species positively associated with the Frailty Mortality Index after Bonferroni correction in the main analysis.
Associations between clinical outcomes and microbial species positively associated with the Frailty Mortality Index (FMI) were assessed using linear regression models adjusted for age, BMI, education level, smoking, alcohol intake, statin use, proton pump inhibitor use, and metformin use. P-values were derived from two-sided tests, and false discovery rate (FDR)-adjusted q-values are reported to …
						Physical function tests
			FMI			Walking speed						Chair stand						Grip strength						One-leg standing						Timed Up and Go						Mental component score SF-12						Physical component score SF-12						SIRI
Taxa	Prevalence	FMI association	FMI Beta	p-value	p-value (Bonferroni adj)	Beta2	Lower_CI	Upper_CI	P_value2	FDR q-value	R_square4	Beta3	Lower_CI2	Upper_CI3	P_value3	FDR q-value2	R_square5	Beta4	Lower_CI3	Upper_CI4	P_value4	FDR q-value3	R_square6	Beta5	Lower_CI4	Upper_CI5	P_value5	FDR q-value4	R_square7	Beta6	Lower_CI5	Upper_CI6	P_value6	FDR q-value42	R_square8	Beta8	Lower_CI7	Upper_CI8	P_value8	FDR q-value44	R_square10	Beta9	Lower_CI8	Upper_CI9	P_value9	FDR q-value45	R_square11	beta42	CI_lower43
†Clostridium_AP scindens	81.3855	+	0.192654	1.9948e-21	4.1053e-18	-0.0360215	-0.046447	-0.0255959	1.60648e-11	2.42837e-09	0.191148	-0.456575	-0.641032	-0.272118	1.29902e-06	7.09197e-06	0.123795	-0.344966	-0.601781	-0.0881516	0.00849587	0.0298463	0.0936397	-0.702127	-1.169	-0.235254	0.00322444	0.011631	0.154273	0.398675	0.258386	0.538964	2.8289e-08	8.17945e-07	0.142007	-0.407945	-0.837788	0.0218983	0.0628573	0.281407	0.0199891	-1.63786	-2.10672	-1.169	9.65445e-12	3.6082e-10	0.144729	0.031416	-0.000250929
Clostridium_Q symbiosum	87.2762	+	0.183043	2.60484e-20	5.36077e-17	-0.0297897	-0.0400118	-0.0195676	1.25492e-08	2.81659e-07	0.186051	-0.653341	-0.832455	-0.474226	1.16968e-12	2.36275e-10	0.135199	-0.375919	-0.627177	-0.124662	0.00338248	0.0161543	0.0943969	-0.812614	-1.26683	-0.358394	0.000461589	0.00380576	0.156051	0.325533	0.188084	0.462981	3.61995e-06	2.52148e-05	0.138114	-0.399832	-0.819967	0.0203019	0.0621344	0.281407	0.0199981	-1.45914	-1.91829	-0.999992	5.5545e-10	1.06858e-08	0.141448	0.0282077	-0.00277643
Enterocloster clostridioformis_A	23.9397	+	0.244189	4.11075e-20	8.45993e-17	-0.0464666	-0.0601365	-0.0327967	3.35608e-11	3.38964e-09	0.190584	-0.806473	-1.04712	-0.565824	6.25688e-11	6.31945e-09	0.131934	-0.589225	-0.92905	-0.2494	0.000686003	0.00615644	0.0957333	-1.12258	-1.75591	-0.489246	0.000520739	0.00396941	0.15594	0.551952	0.368297	0.735608	4.3941e-09	1.97246e-07	0.143507	-0.305824	-0.869552	0.257905	0.287495	0.537723	0.0188855	-2.14914	-2.76367	-1.5346	9.16462e-12	3.6082e-10	0.144771	0.0260743	-0.0156294
Enterocloster bolteae	97.5495	+	0.16793	3.09193e-18	6.3632e-15	-0.0307831	-0.0407063	-0.0208599	1.39578e-09	7.0487e-08	0.187731	-0.609044	-0.783272	-0.434817	9.34959e-12	1.25908e-09	0.133494	-0.403031	-0.646878	-0.159185	0.00120904	0.00846263	0.0952558	-0.899627	-1.34099	-0.458258	6.66705e-05	0.00192392	0.157849	0.420061	0.287026	0.553096	7.13332e-10	4.8031e-08	0.144973	-0.444856	-0.853018	-0.0366944	0.0326809	0.241316	0.0205108	-1.56036	-2.00565	-1.11506	8.35323e-12	3.6082e-10	0.144846	0.0512188	0.0210319
Hungatella effluvii	84.9199	+	0.167004	3.99169e-17	8.2149e-14	-0.0284734	-0.038699	-0.0182477	5.31177e-08	7.66412e-07	0.184949	-0.560665	-0.7403	-0.381029	1.11027e-09	4.07771e-08	0.129575	-0.290108	-0.540722	-0.0394937	0.0233013	0.0517238	0.0928284	-0.764731	-1.2173	-0.312161	0.000938287	0.00574345	0.155398	0.351309	0.214086	0.488531	5.58871e-07	6.10226e-06	0.13961	-0.261096	-0.681293	0.159101	0.223147	0.490413	0.0190527	-1.59976	-2.05788	-1.14164	9.8243e-12	3.6082e-10	0.144715	0.0309225	-0.000105137
Enterocloster clostridioformis	90.6221	+	0.162377	1.51654e-16	3.12103e-13	-0.0285807	-0.0387081	-0.0184533	3.51754e-08	5.9212e-07	0.185264	-0.467113	-0.645527	-0.288698	3.0947e-07	3.0079e-06	0.124965	-0.349116	-0.59792	-0.100313	0.00597963	0.022163	0.0939269	-0.719868	-1.17103	-0.268704	0.00178069	0.00818909	0.154812	0.306425	0.17032	0.442531	1.06112e-05	5.56746e-05	0.137256	-0.4026	-0.818627	0.0134268	0.0578591	0.281407	0.0200541	-1.33857	-1.79384	-0.883288	9.34336e-09	9.43679e-08	0.139163	0.026121	-0.00466414
Enterocloster aldenensis	95.0047	+	0.155102	8.10124e-16	1.66723e-12	-0.0268601	-0.0367789	-0.0169413	1.20921e-07	1.39577e-06	0.184321	-0.540743	-0.714938	-0.366548	1.36079e-09	4.58134e-08	0.129408	-0.388382	-0.632206	-0.144558	0.00181054	0.0107828	0.0949173	-0.663786	-1.10135	-0.226224	0.00296722	0.011346	0.154348	0.335412	0.202332	0.468492	8.32204e-07	7.81885e-06	0.139291	-0.329562	-0.73689	0.0777664	0.112734	0.355815	0.0195415	-1.44456	-1.88942	-0.999686	2.35218e-10	5.00148e-09	0.142143	0.0345638	0.0044583
Blautia_A caecimuris	96.8897	+	0.157363	8.20424e-16	1.68843e-12	-0.0271934	-0.0372589	-0.0171278	1.29384e-07	1.45198e-06	0.18427	-0.37998	-0.557569	-0.202391	2.83001e-05	7.12186e-05	0.121295	-0.30634	-0.55269	-0.0599902	0.0148259	0.040199	0.0931891	-0.572479	-1.02775	-0.117213	0.0137483	0.0310297	0.15298	0.285116	0.149817	0.420416	3.7291e-05	0.000131005	0.136257	-0.364206	-0.777503	0.0490902	0.0841059	0.303382	0.0197633	-1.11987	-1.57315	-0.666598	1.35896e-06	4.32299e-06	0.135146	0.0167588	-0.0138743
Enterocloster lavalensis	88.8784	+	0.157622	1.03207e-15	2.124e-12	-0.0260058	-0.0361293	-0.0158823	5.11686e-07	3.65981e-06	0.183222	-0.452698	-0.630886	-0.27451	6.8037e-07	4.67046e-06	0.124322	-0.295675	-0.543522	-0.0478275	0.0194026	0.047056	0.0929738	-0.53256	-0.983318	-0.0818016	0.0206056	0.0418324	0.152627	0.337035	0.201266	0.472805	1.21097e-06	1.04603e-05	0.13899	-0.627983	-1.04281	-0.213158	0.00302369	0.112355	0.0225112	-1.28476	-1.73957	-0.829954	3.41331e-08	2.54249e-07	0.138116	0.0421312	0.0114632
Sellimonas intestinalis	62.9123	+	0.170249	1.76595e-15	3.63432e-12	-0.0336545	-0.0446506	-0.0226583	2.29338e-09	9.26524e-08	0.187351	-0.529504	-0.723364	-0.335644	9.42605e-08	1.17682e-06	0.125936	-0.216689	-0.487321	0.0539427	0.116515	0.161205	0.0916045	-0.972214	-1.46515	-0.479278	0.000113684	0.00238779	0.157351	0.35173	0.203814	0.499646	3.31001e-06	2.34604e-05	0.138186	-0.416464	-0.868795	0.0358675	0.0711253	0.288383	0.0198927	-1.49811	-1.99284	-1.00338	3.36435e-09	4.53066e-08	0.13999	0.0225542	-0.0110109
Enterocloster sp900555905	11.8756	+	0.251062	3.68016e-15	7.57378e-12	-0.0430824	-0.0595213	-0.0266435	3.0118e-07	2.70393e-06	0.183626	-0.92676	-1.21516	-0.638363	3.57955e-10	2.06591e-08	0.130503	-0.534961	-0.940433	-0.129489	0.00973899	0.032517	0.0935286	-0.687403	-1.45128	0.0764706	0.0777416	0.116325	0.151509	0.707164	0.487522	0.926805	3.31687e-10	2.68003e-08	0.145591	-0.623729	-1.2984	0.0509432	0.0699719	0.288383	0.0199054	-1.78226	-2.52245	-1.04206	2.49208e-06	7.19144e-06	0.134659	0.0684358	0.0183867
Erysipelatoclostridium ramosum	84.59	+	0.155953	5.61523e-15	1.15561e-11	-0.0249395	-0.0352285	-0.0146504	2.13677e-06	1.07907e-05	0.182135	-0.535928	-0.71652	-0.355335	6.81137e-09	1.52877e-07	0.128088	-0.268015	-0.520331	-0.0156994	0.037362	0.0682998	0.0924581	-0.803765	-1.265	-0.342528	0.00064586	0.00474413	0.155741	0.320139	0.182159	0.458119	5.67203e-06	3.42572e-05	0.137755	-0.374347	-0.796264	0.0475704	0.0820078	0.301192	0.0197827	-1.19391	-1.65641	-0.731412	4.50407e-07	1.85678e-06	0.136035	0.0314232	0.000109664
Blautia sp001304935	62.2997	+	0.164985	1.22907e-14	2.52942e-11	-0.0270097	-0.0380315	-0.0159879	1.65169e-06	8.86123e-06	0.182331	-0.579537	-0.772984	-0.38609	4.90943e-09	1.16671e-07	0.128356	-0.235615	-0.505813	0.0345837	0.0873957	0.13077	0.0918137	-0.849024	-1.3414	-0.356651	0.000735681	0.00506098	0.155621	0.314791	0.166828	0.462754	3.14063e-05	0.000115347	0.136393	-0.295754	-0.747923	0.156414	0.199733	0.457135	0.0191287	-1.56643	-2.06039	-1.07247	6.0342e-10	1.1081e-08	0.141381	0.0407263	0.00734013
†Massilioclostridium methylpentosum	68.3318	+	0.156936	3.59138e-14	7.39106e-11	-0.0322884	-0.0429294	-0.0216473	3.12863e-09	1.0543e-07	0.187113	-0.458176	-0.646009	-0.270343	1.84253e-06	8.96848e-06	0.12351	-0.0998929	-0.360851	0.161066	0.452913	0.478997	0.0907365	-0.642834	-1.11999	-0.165676	0.00830818	0.021661	0.153425	0.376433	0.233472	0.519393	2.65107e-07	3.45494e-06	0.140208	-0.929686	-1.36586	-0.493518	3.03546e-05	0.0122632	0.0265659	-0.808258	-1.28974	-0.326773	0.00101124	0.00126484	0.129893	0.033124	0.000748438
Anaerostipes caccae	28.4637	+	0.189395	5.81364e-14	1.19645e-10	-0.0339116	-0.0468877	-0.0209356	3.24889e-07	2.70595e-06	0.183568	-0.683796	-0.91171	-0.455882	4.66454e-09	1.16671e-07	0.128398	-0.508017	-0.82638	-0.189654	0.00177675	0.0107828	0.0949331	-0.892	-1.48493	-0.29907	0.0032143	0.011631	0.154276	0.492637	0.318893	0.666381	3.03686e-08	8.17945e-07	0.14195	-0.0521263	-0.585079	0.480826	0.84791	0.926109	0.0183665	-1.55296	-2.13653	-0.969397	1.98056e-07	9.52555e-07	0.136697	0.0372674	-0.00223146
Eggerthella lenta	96.7012	+	0.144184	6.3244e-14	1.30156e-10	-0.0286807	-0.038559	-0.0188024	1.4189e-08	3.01704e-07	0.185957	-0.477066	-0.651061	-0.303071	8.42588e-08	1.09808e-06	0.126028	-0.486865	-0.72903	-0.2447	8.33057e-05	0.00210347	0.0975291	-0.743281	-1.18586	-0.300703	0.00100805	0.00584941	0.155332	0.336874	0.204226	0.469521	6.86858e-07	7.03554e-06	0.139444	-0.15384	-0.560107	0.252427	0.457802	0.692326	0.0186105	-1.73549	-2.17702	-1.29396	1.96343e-14	3.96612e-12	0.149744	0.0337374	0.00360339
†Hungatella sp005845265	99.7644	+	0.136844	9.22025e-13	1.89753e-09	-0.0273144	-0.0371622	-0.0174666	5.97683e-08	8.26484e-07	0.184859	-0.45409	-0.627536	-0.280644	3.09736e-07	3.0079e-06	0.124964	-0.375541	-0.617021	-0.134062	0.00231916	0.0123281	0.0947106	-0.574014	-1.00928	-0.138753	0.00977505	0.0237899	0.15328	0.397626	0.265688	0.529564	3.98436e-09	1.97246e-07	0.143586	-0.262763	-0.667397	0.141871	0.202979	0.460693	0.0191176	-1.15704	-1.60038	-0.713695	3.37109e-07	1.51325e-06	0.136268	0.0381894	0.00814614
Anaerostipes sp900756035	99.3874	+	0.132258	8.25154e-12	1.69817e-08	-0.0219681	-0.0319349	-0.0120012	1.61589e-05	5.209e-05	0.180604	-0.435956	-0.61115	-0.260763	1.14142e-06	6.31689e-06	0.1239	-0.407477	-0.650022	-0.164933	0.00100233	0.00778735	0.0954135	-0.751356	-1.19226	-0.310456	0.000848453	0.00535586	0.15549	0.198202	0.0642692	0.332134	0.00374501	0.00516376	0.132658	0.0255734	-0.383048	0.434194	0.902329	0.949749	0.0183562	-1.04098	-1.4891	-0.592866	5.52546e-06	1.38651e-05	0.13402	0.0149097	-0.0153245
Muricomes contortus_B	71.9133	+	0.139417	1.17893e-11	2.42623e-08	-0.0269701	-0.037539	-0.0164012	6.07595e-07	4.16048e-06	0.183091	-0.428187	-0.6144	-0.241974	6.86252e-06	2.29129e-05	0.122442	-0.32035	-0.579537	-0.0611637	0.015441	0.0410406	0.0931565	-0.612017	-1.0874	-0.136636	0.0116567	0.027065	0.153125	0.334196	0.192407	0.475984	4.02827e-06	2.71237e-05	0.138029	-0.475982	-0.90946	-0.0425037	0.0314022	0.241316	0.0205432	-1.19403	-1.66954	-0.718514	9.13122e-07	3.20784e-06	0.135466	0.0144654	-0.0176144
Flavonifractor plautii	99.9529	+	0.127942	1.73912e-11	3.57912e-08	-0.0217856	-0.0315791	-0.0119921	1.34907e-05	4.4674e-05	0.18074	-0.502655	-0.674441	-0.330869	1.09704e-08	2.21601e-07	0.127697	-0.311801	-0.551699	-0.0719037	0.0108787	0.0357291	0.0934388	-0.83655	-1.26902	-0.404084	0.000153419	0.0026089	0.157072	0.269187	0.137806	0.400568	6.07589e-05	0.000184561	0.13587	-0.315711	-0.717027	0.0856043	0.123035	0.366487	0.0194765	-1.21182	-1.65129	-0.772353	7.11998e-08	4.35829e-07	0.137522	0.0242982	-0.00544141
Lactonifactor sp009677585	73.7983	+	0.138103	1.85715e-11	3.82202e-08	-0.024784	-0.0353649	-0.0142031	4.61917e-06	2.02842e-05	0.181551	-0.401654	-0.588013	-0.215295	2.47427e-05	6.53337e-05	0.121404	-0.292392	-0.552038	-0.0327453	0.0273239	0.057494	0.0927027	-0.52855	-1.0068	-0.0503005	0.0303237	0.0544479	0.152295	0.359096	0.217349	0.500843	7.31184e-07	7.20483e-06	0.139394	-0.43668	-0.870318	-0.00304058	0.0484166	0.267949	0.0201951	-1.57834	-2.05186	-1.10482	7.89139e-11	2.00066e-09	0.143028	0.0314054	-0.00066022
Enterocloster citroniae	96.8897	+	0.128647	2.13248e-11	4.38864e-08	-0.019678	-0.0295778	-0.00977813	0.000100031	0.000211584	0.179233	-0.355686	-0.52988	-0.181493	6.43688e-05	0.000134741	0.120633	-0.325312	-0.567451	-0.083172	0.00848424	0.0298463	0.0936408	-0.716209	-1.15383	-0.278587	0.00135232	0.0070953	0.155063	0.238003	0.105182	0.370824	0.000450677	0.000910368	0.134294	-0.303381	-0.708705	0.101943	0.14229	0.392087	0.0193698	-1.25098	-1.69467	-0.807286	3.62132e-08	2.56669e-07	0.138068	0.0235164	-0.0064627
Anaerotruncus colihominis	99.7644	+	0.126799	3.1877e-11	6.56028e-08	-0.0222021	-0.0320352	-0.0123691	1.00063e-05	3.64194e-05	0.180966	-0.364971	-0.538129	-0.191813	3.71521e-05	8.8291e-05	0.121076	-0.214054	-0.454464	0.0263554	0.0809373	0.123579	0.0918704	-0.759387	-1.20013	-0.318643	0.000742941	0.00506098	0.155612	0.268122	0.136203	0.40004	6.95499e-05	0.00020361	0.135764	-0.530586	-0.933162	-0.12801	0.00981429	0.146851	0.021507	-1.03567	-1.47783	-0.593503	4.62175e-06	1.20464e-05	0.134163	0.0416122	0.0118867
Enterocloster asparagiformis	64.279	+	0.13803	5.42306e-11	1.11607e-07	-0.0252875	-0.0361152	-0.0144598	4.9242e-06	2.13911e-05	0.181502	-0.403138	-0.593869	-0.212408	3.53343e-05	8.54793e-05	0.121116	-0.306876	-0.571884	-0.0418687	0.0232534	0.0517238	0.09283	-0.387689	-0.861325	0.0859475	0.108582	0.153919	0.151242	0.196183	0.050536	0.341831	0.00831448	0.0103995	0.132054	-0.163755	-0.607855	0.280345	0.469683	0.692326	0.018597	-1.63067	-2.11512	-1.14622	5.16806e-11	1.49135e-09	0.143371	0.0360224	0.00311403
Blautia coccoides	80.6315	+	0.132007	6.72008e-11	1.38299e-07	-0.0199483	-0.030371	-0.00952553	0.000179254	0.000329176	0.178797	-0.329707	-0.513212	-0.146202	0.000435016	0.000675948	0.119104	-0.201973	-0.456714	0.0527688	0.120127	0.164512	0.0915826	-0.420981	-0.885811	0.0438499	0.0758566	0.114351	0.151529	0.264227	0.124496	0.403958	0.000214072	0.000499913	0.134878	-0.462529	-0.888904	-0.0361534	0.033505	0.241316	0.0204906	-1.09567	-1.56373	-0.627608	4.68274e-06	1.21271e-05	0.134153	0.0292178	-0.00230035
UMGS1202 sp900549565	27.6155	+	0.165611	1.93196e-10	3.97597e-07	-0.0249773	-0.0383812	-0.0115734	0.000264202	0.000439249	0.178508	-0.60049	-0.835727	-0.365253	6.02309e-07	4.66884e-06	0.124422	-0.233574	-0.560411	0.0932633	0.161209	0.210092	0.0913758	-0.889688	-1.49345	-0.285923	0.00389881	0.0130029	0.154102	0.308588	0.12883	0.488346	0.000774897	0.00142949	0.133872	-0.464893	-1.01336	0.0835724	0.0966067	0.333582	0.0196577	-1.09742	-1.70045	-0.49438	0.000366696	0.000497131	0.130687	0.0435278	0.00288916
Anaerostipes rhamnosivorans	8.57681	+	0.217914	2.22308e-10	4.57509e-07	-0.037843	-0.0555212	-0.0201647	2.80624e-05	7.76521e-05	0.180187	-0.790783	-1.10136	-0.480203	6.43271e-07	4.66884e-06	0.124368	-0.495251	-0.92932	-0.061182	0.0253586	0.0547855	0.0927615	-0.46898	-1.29221	0.354252	0.264003	0.323204	0.150581	0.437429	0.200214	0.674644	0.000305972	0.000657862	0.134597	0.254529	-0.469979	0.979036	0.490924	0.703309	0.0185741	-2.02369	-2.81751	-1.22987	6.2328e-07	2.40315e-06	0.135773	0.00905238	-0.0443634
Massilimaliae timonensis	86.5221	+	0.123606	4.27473e-10	8.79739e-07	-0.0271685	-0.0373334	-0.0170035	1.75408e-07	1.85749e-06	0.184038	-0.399848	-0.579099	-0.220597	1.27718e-05	3.96907e-05	0.121939	-0.396699	-0.646625	-0.146773	0.00187905	0.0108405	0.0948863	-0.970974	-1.42663	-0.515315	3.06947e-05	0.00139532	0.158575	0.212603	0.0757503	0.349455	0.00234352	0.00353276	0.133017	-0.377271	-0.794574	0.0400315	0.0763786	0.288383	0.0198375	-1.3297	-1.78639	-0.873006	1.2932e-08	1.215e-07	0.138901	0.0469256	0.0160418
Fusobacterium_A ulcerans_A	91.9887	+	0.121027	8.32863e-10	1.71403e-06	-0.0216933	-0.031839	-0.0115477	2.8661e-05	7.8769e-05	0.180172	-0.293674	-0.472538	-0.114809	0.00130218	0.0017773	0.118237	-0.296088	-0.544525	-0.047651	0.0195216	0.047056	0.092969	-0.30912	-0.757449	0.139209	0.176446	0.229948	0.15087	0.208169	0.0718943	0.344444	0.00277039	0.00407892	0.132888	-0.184807	-0.600573	0.23096	0.38347	0.648208	0.0187093	-1.085	-1.54092	-0.629074	3.25179e-06	8.85679e-06	0.134445	0.0354332	0.00471701
Mediterraneibacter torques	99.7644	+	0.118195	9.60636e-10	1.97699e-06	-0.0199132	-0.0298631	-0.00996324	8.96202e-05	0.000196775	0.179315	-0.349304	-0.524418	-0.17419	9.45375e-05	0.000183621	0.120324	-0.2783	-0.522622	-0.0339781	0.0256006	0.0548391	0.092754	-0.553119	-0.99621	-0.110029	0.0144491	0.0318986	0.152936	0.228035	0.0945321	0.361538	0.000823358	0.00149836	0.133825	-0.325063	-0.732428	0.0823031	0.117761	0.365964	0.019509	-0.827493	-1.27531	-0.379672	0.000297329	0.000415643	0.130852	0.0379888	0.00788906
Blautia sp900547685	22.573	+	0.1647	1.01572e-09	2.09035e-06	-0.0318036	-0.0456723	-0.0179348	7.26728e-06	2.81948e-05	0.181208	-0.390559	-0.635248	-0.145869	0.00177119	0.00228323	0.117996	-0.495148	-0.835038	-0.155258	0.00432121	0.0179976	0.0941943	-0.908059	-1.54612	-0.269999	0.00530793	0.0160484	0.153824	0.457952	0.272193	0.643711	1.43147e-06	1.13395e-05	0.138856	-0.372929	-0.941504	0.195646	0.198484	0.457135	0.0191331	-0.961777	-1.5873	-0.33625	0.00259846	0.00297387	0.129163	0.0455275	0.00345098
Murimonas intestini	15.6456	+	0.177704	1.04482e-09	2.15023e-06	-0.0351528	-0.050124	-0.0201815	4.38103e-06	1.98869e-05	0.181591	-0.670748	-0.933992	-0.407503	6.31439e-07	4.66884e-06	0.124383	-0.081	-0.446485	0.284485	0.663873	0.691249	0.0905653	-0.850843	-1.53729	-0.164398	0.0151561	0.0329198	0.152894	0.565153	0.364931	0.765375	3.4979e-08	8.8322e-07	0.141837	-0.585899	-1.19954	0.0277444	0.0612861	0.281407	0.0200089	-1.93945	-2.61116	-1.26774	1.70105e-08	1.52717e-07	0.138679	0.0173659	-0.0281988
Eisenbergiella massiliensis	81.4326	+	0.118116	3.34055e-09	6.87485e-06	-0.0197919	-0.0300745	-0.00950934	0.00016468	0.00031089	0.17886	-0.394169	-0.574959	-0.213379	1.99168e-05	5.51123e-05	0.121579	-0.269703	-0.520955	-0.0184505	0.0354013	0.0659085	0.0925	-0.675511	-1.1335	-0.217521	0.00386549	0.0130029	0.154109	0.279418	0.141591	0.417244	7.2559e-05	0.000210891	0.13573	-0.182933	-0.603977	0.238111	0.394283	0.650094	0.0186932	-1.1435	-1.60501	-0.681998	1.26729e-06	4.09589e-06	0.135202	0.0411128	0.0100868
Muricomes oroticus	22.8558	+	0.156627	3.5829e-09	7.3736e-06	-0.0260507	-0.0397131	-0.0123883	0.000189517	0.000344887	0.178755	-0.420895	-0.661469	-0.180321	0.000613053	0.000907228	0.118832	-0.328476	-0.66303	0.00607816	0.0543059	0.0913089	0.0921704	-0.262115	-0.880248	0.356018	0.405695	0.460395	0.150304	0.327889	0.14468	0.511098	0.000458042	0.000920641	0.134282	-0.38441	-0.943666	0.174845	0.177809	0.438336	0.01921	-1.22102	-1.83542	-0.606626	0.000100318	0.000166706	0.131709	0.0258248	-0.0157413
Ruminococcus_G gauvreauii	28.9821	+	0.147781	4.65466e-09	9.57928e-06	-0.0226547	-0.0356471	-0.00966227	0.000639385	0.000906356	0.177852	-0.4817	-0.710058	-0.253342	3.66307e-05	8.75669e-05	0.121087	-0.195739	-0.51213	0.120653	0.225164	0.275655	0.0911513	-0.304768	-0.885645	0.276108	0.303596	0.360743	0.150487	0.234121	0.0597692	0.408473	0.00851657	0.0106194	0.132036	0.119627	-0.412119	0.651374	0.65912	0.816823	0.0184414	-1.49342	-2.07596	-0.910877	5.39485e-07	2.11604e-06	0.135889	0.00300258	-0.0363816
Blautia_A sp900540785	15.41	+	0.169895	6.6913e-09	1.37707e-05	-0.0243481	-0.0394456	-0.00925054	0.00158569	0.00194127	0.177184	-0.586016	-0.85116	-0.320872	1.53161e-05	4.61768e-05	0.121791	-0.466658	-0.835875	-0.0974419	0.0132672	0.0380139	0.0932785	-0.270252	-0.954097	0.413593	0.438377	0.490393	0.150259	0.339385	0.137057	0.541712	0.00102023	0.00176898	0.133658	-0.0231743	-0.640855	0.594507	0.941354	0.970171	0.0183516	-1.26258	-1.94117	-0.583988	0.000269971	0.000382695	0.130928	0.0126704	-0.0332034
Collinsella sp900547505	12.394	+	0.184569	8.69007e-09	1.78842e-05	-0.0359775	-0.0524706	-0.0194844	1.97247e-05	6.08305e-05	0.180453	-0.676583	-0.966665	-0.386501	5.06625e-06	1.84393e-05	0.122688	-0.203006	-0.60867	0.202657	0.326504	0.369489	0.090919	-0.68886	-1.47847	0.100755	0.0872468	0.128174	0.151416	0.637536	0.417197	0.857875	1.58803e-08	5.34638e-07	0.142472	-0.160442	-0.836527	0.515644	0.641701	0.805115	0.0184518	-2.07422	-2.81401	-1.33442	4.30369e-08	2.89782e-07	0.137929	0.0140685	-0.0360578
Ruminococcus_B gnavus	99.4345	+	0.109659	1.18254e-08	2.43366e-05	-0.0181097	-0.0280108	-0.00820852	0.000342309	0.000542325	0.178315	-0.351139	-0.525274	-0.177003	7.92686e-05	0.000159326	0.120466	-0.155044	-0.397111	0.0870235	0.209221	0.258487	0.0911995	-0.601354	-1.03858	-0.164124	0.00705301	0.0193838	0.15357	0.254436	0.121763	0.38711	0.000173966	0.000420501	0.135041	-0.45377	-0.858659	-0.0488811	0.0280688	0.231424	0.0206345	-0.917275	-1.36229	-0.472263	5.48627e-05	9.91316e-05	0.132188	0.0242352	-0.0058246
Faecalimonas sp000209385	20.7352	+	0.152873	1.6204e-08	3.33478e-05	-0.0215897	-0.0355356	-0.00764389	0.00242712	0.00276993	0.176873	-0.578315	-0.823029	-0.333601	3.79985e-06	1.46204e-05	0.122922	-0.521383	-0.862396	-0.18037	0.00274707	0.0136189	0.0945697	-0.178276	-0.803541	0.446989	0.576083	0.620525	0.150116	0.401067	0.214429	0.587705	2.61403e-05	0.000102489	0.136539	-0.49109	-1.06115	0.0789713	0.0912866	0.320864	0.0197007	-0.780566	-1.40839	-0.152747	0.0148424	0.0157384	0.127843	0.00972839	-0.0327022
Lawsonibacter sp900754605	99.6701	+	0.107428	1.6312e-08	3.35701e-05	-0.020424	-0.0302084	-0.0106397	4.40904e-05	0.000111328	0.179847	-0.441259	-0.613101	-0.269417	5.17098e-07	4.35224e-06	0.124546	-0.1788	-0.418215	0.0606141	0.143178	0.190276	0.0914583	-0.883219	-1.31635	-0.450091	6.61806e-05	0.00192392	0.157856	0.228741	0.0974254	0.360057	0.000647533	0.00124573	0.134012	-0.281358	-0.682127	0.119412	0.168727	0.426036	0.0192472	-1.10122	-1.54057	-0.661867	9.55324e-07	3.32716e-06	0.135429	0.0149824	-0.0146017
Longicatena caecimuris	55.1367	+	0.121907	2.04219e-08	4.20283e-05	-0.0185449	-0.0297409	-0.00734897	0.00117924	0.00151242	0.177401	-0.334509	-0.531522	-0.137495	0.000884458	0.0012671	0.118542	-0.197855	-0.472473	0.076762	0.157822	0.207013	0.0913905	-0.328962	-0.835073	0.177149	0.202539	0.259764	0.150769	0.298514	0.148616	0.448412	9.7066e-05	0.000268594	0.1355	-0.249654	-0.707646	0.208337	0.285187	0.537609	0.0188907	-0.643276	-1.14742	-0.139128	0.0124151	0.0133042	0.127976	0.0143133	-0.0195708
†Actinomyces oris	92.9783	+	0.111247	2.24156e-08	4.61313e-05	-0.028415	-0.038614	-0.0182161	5.22196e-08	7.66412e-07	0.184962	-0.414399	-0.594297	-0.234501	6.61112e-06	2.22574e-05	0.122472	-0.136853	-0.385853	0.112147	0.281221	0.324609	0.0910096	-0.776975	-1.23632	-0.317634	0.000926932	0.00574345	0.155409	0.349496	0.212632	0.48636	5.9687e-07	6.34567e-06	0.139557	-0.297433	-0.716491	0.121626	0.164094	0.423062	0.019267	-0.476016	-0.937637	-0.0143948	0.0432775	0.0440405	0.127062	0.0139859	-0.0169787
Faecalimonas umbilicata	48.4449	+	0.126511	2.50338e-08	5.15195e-05	-0.0269234	-0.0385874	-0.0152593	6.33139e-06	2.58372e-05	0.181312	-0.417349	-0.622854	-0.211844	7.04872e-05	0.000144552	0.12056	-0.406667	-0.69233	-0.121004	0.00529023	0.020275	0.0940276	-0.42492	-0.946611	0.096771	0.110332	0.155853	0.15123	0.328986	0.172505	0.485467	3.88681e-05	0.000133074	0.136224	-0.0986188	-0.57701	0.379773	0.686051	0.829835	0.0184266	-1.28256	-1.80693	-0.758188	1.72815e-06	5.28918e-06	0.134953	0.0448622	0.00946203
Ruminococcus_B sp900544395	77.3327	+	0.11356	3.43495e-08	7.06912e-05	-0.020102	-0.030693	-0.00951091	0.000202753	0.000359801	0.178705	-0.298216	-0.48479	-0.111643	0.00174498	0.0022741	0.118008	-0.285423	-0.543895	-0.0269503	0.030457	0.0621446	0.0926175	-0.812084	-1.27627	-0.347894	0.000614969	0.00460088	0.155786	0.243756	0.101679	0.385834	0.000780552	0.00143338	0.133866	-0.208073	-0.64169	0.225543	0.346789	0.595055	0.0187688	-0.925995	-1.40233	-0.449656	0.000141667	0.000225329	0.131436	0.0228787	-0.0093116
Blautia sp900556555	54.0999	+	0.123503	3.80431e-08	7.82927e-05	-0.0182966	-0.0298642	-0.00672903	0.00194865	0.00232228	0.177033	-0.396784	-0.600118	-0.19345	0.000133619	0.000246494	0.120047	-0.302197	-0.585436	-0.0189578	0.0365272	0.0673835	0.0924756	-0.318901	-0.837336	0.199534	0.227802	0.285951	0.150684	0.288621	0.133679	0.443563	0.00026554	0.000589441	0.134708	0.0547768	-0.418435	0.527988	0.820439	0.903154	0.0183735	-0.839841	-1.36013	-0.319547	0.00157036	0.00187146	0.129552	0.0378633	0.00271607
†Emergencia sp900551775	99.3402	+	0.108409	3.84933e-08	7.92192e-05	-0.0182328	-0.0283836	-0.0080819	0.000436749	0.000660849	0.178134	-0.326823	-0.505449	-0.148197	0.00034078	0.000546329	0.119299	-0.210198	-0.459094	0.0386976	0.0978306	0.142171	0.091731	-0.452027	-0.901341	-0.00271351	0.0486339	0.0779686	0.151895	0.208008	0.0717668	0.344249	0.00278469	0.00407892	0.132884	-0.377761	-0.792981	0.0374592	0.0745395	0.288383	0.0198564	-0.850216	-1.30673	-0.393703	0.00026626	0.000378764	0.130938	0.00504851	-0.0256743
Anaerostipes sp000508985	22.2903	+	0.147224	4.34328e-08	8.93847e-05	-0.0246182	-0.0384575	-0.0107788	0.00049583	0.000731078	0.17804	-0.593755	-0.836686	-0.350824	1.75802e-06	8.81003e-06	0.123549	-0.362001	-0.701882	-0.0221199	0.0368533	0.067676	0.0924687	-0.232881	-0.845106	0.379344	0.455729	0.505809	0.150237	0.241537	0.0557765	0.427297	0.0108452	0.0131575	0.131856	-0.326898	-0.893222	0.239427	0.257763	0.518091	0.0189564	-1.26319	-1.88518	-0.641211	7.04476e-05	0.000122676	0.13199	-0.0151845	-0.0570398
†Streptococcus mutans	47.9265	+	0.128764	4.42291e-08	9.10235e-05	-0.0290017	-0.0410839	-0.0169194	2.67553e-06	1.33446e-05	0.181965	-0.346354	-0.559604	-0.133104	0.00146817	0.00195112	0.118143	0.0263343	-0.269803	0.322471	0.861571	0.876762	0.0904929	-0.8838	-1.4332	-0.334404	0.00163196	0.00794353	0.154891	0.327083	0.164853	0.489313	7.94607e-05	0.00022449	0.135658	-0.785857	-1.28046	-0.291257	0.00185866	0.102939	0.0229319	-1.32084	-1.86426	-0.777414	2.00339e-06	6.00846e-06	0.134834	0.030377	-0.00637888
Ruthenibacterium lactatiformans	99.9057	+	0.102165	7.24451e-08	0.000149092	-0.0194811	-0.0292391	-0.0097231	9.32491e-05	0.000200386	0.179285	-0.35851	-0.530182	-0.186837	4.37562e-05	0.000101014	0.120944	-0.283437	-0.522669	-0.0442043	0.0202509	0.0478443	0.0929398	-0.536052	-0.971177	-0.100927	0.0157839	0.0341	0.152859	0.308473	0.17776	0.439185	3.91913e-06	2.6836e-05	0.138051	-0.467914	-0.867142	-0.0686866	0.0216316	0.196699	0.0208481	-1.01099	-1.4494	-0.572589	6.45816e-06	1.57175e-05	0.133895	0.0173967	-0.0122514
UBA1417 sp900549945	32.5165	+	0.130667	7.67426e-08	0.000157936	-0.0224533	-0.0349663	-0.00994029	0.000442511	0.000665253	0.178124	-0.598759	-0.818122	-0.379396	9.61267e-08	1.17682e-06	0.12592	-0.266915	-0.573423	0.0395935	0.0878252	0.130928	0.09181	-0.650258	-1.21304	-0.087478	0.0235623	0.0457652	0.152511	0.339434	0.171828	0.50704	7.38273e-05	0.000213044	0.135716	-0.0251916	-0.537425	0.487041	0.923175	0.961668	0.0183535	-0.708206	-1.27193	-0.144478	0.0138309	0.0147433	0.127895	-0.004157	-0.0421894
†Lactobacillus paragasseri	15.2686	+	0.161062	1.11024e-07	0.000228488	-0.0425758	-0.0581315	-0.0270201	8.87489e-08	1.1566e-06	0.184557	-0.516107	-0.790872	-0.241341	0.000235811	0.000401973	0.119592	-0.502574	-0.884255	-0.120894	0.00988432	0.0327317	0.0935166	-0.985805	-1.71757	-0.254043	0.00831053	0.021661	0.153424	0.553585	0.344985	0.762186	2.13857e-07	3.19993e-06	0.140381	-1.01824	-1.65602	-0.38045	0.00176679	0.102939	0.0229759	-1.50632	-2.20791	-0.804725	2.65726e-05	5.28956e-05	0.132765	0.00538607	-0.0422598
UBA1691 sp900544715	9.61357	+	0.172336	1.47981e-07	0.000304546	-0.0306474	-0.0475224	-0.0137724	0.000376851	0.000581099	0.178244	-0.714254	-1.01055	-0.417955	2.42694e-06	1.05429e-05	0.123286	-0.808507	-1.22391	-0.393106	0.000139183	0.00251871	0.0970897	-0.795749	-1.58346	-0.00803334	0.0477115	0.0771017	0.151911	0.478825	0.252882	0.704768	3.36997e-05	0.000122005	0.136337	0.0674526	-0.623389	0.758294	0.848169	0.926109	0.0183664	-1.92276	-2.67964	-1.16587	6.81824e-07	2.59865e-06	0.135701	0.0133616	-0.0376293
OF09 33XD sp003481995	98.5862	+	0.0993015	1.63154e-07	0.00033577	-0.018291	-0.0280457	-0.0085362	0.00024178	0.000413895	0.178574	-0.289035	-0.460819	-0.117251	0.000984411	0.00139057	0.118458	-0.103605	-0.342958	0.135749	0.396043	0.435971	0.0908082	-0.749191	-1.18616	-0.312225	0.000788638	0.00506098	0.155557	0.295725	0.165163	0.426288	9.38545e-06	4.98911e-05	0.137354	-0.505896	-0.904732	-0.107061	0.0129413	0.147781	0.0212748	-0.676296	-1.11556	-0.237033	0.00256407	0.00294285	0.129173	0.0224901	-0.00711631
†F0422 sp003999875	32.7521	+	0.132035	1.89497e-07	0.000389984	-0.0237151	-0.0367564	-0.0106738	0.000370407	0.000577723	0.178256	-0.289999	-0.519879	-0.0601189	0.0134411	0.0140679	0.116434	-0.169224	-0.488745	0.150296	0.299086	0.34133	0.0909718	-0.299112	-0.879057	0.280833	0.311879	0.367344	0.150469	0.345005	0.170287	0.519722	0.000111073	0.000301164	0.135394	-0.279949	-0.813716	0.253819	0.303808	0.557567	0.0188505	-1.07952	-1.66611	-0.492924	0.000314602	0.000436767	0.130807	0.080526	0.0411461
Dorea_B phocaeensis	29.6418	+	0.129474	2.33976e-07	0.000481523	-0.0258618	-0.0387381	-0.0129856	8.4577e-05	0.000189828	0.179358	-0.360873	-0.587799	-0.133947	0.00184156	0.00234697	0.117965	-0.343992	-0.660216	-0.027768	0.0330165	0.0646323	0.0925543	-0.497565	-1.08121	0.0860785	0.0946908	0.136681	0.151351	0.264881	0.0920083	0.437754	0.00268879	0.00399364	0.132911	-0.227694	-0.755103	0.299714	0.397285	0.650094	0.0186889	-1.10334	-1.68277	-0.523909	0.000193318	0.000294174	0.131191	0.0273934	-0.0120148
Mediterraneibacter sp900752395	21.9604	+	0.138405	2.57287e-07	0.000529496	-0.0243621	-0.0381855	-0.0105386	0.000558868	0.000812167	0.177952	-0.578729	-0.821432	-0.336027	3.10918e-06	1.28174e-05	0.123085	-0.265318	-0.604522	0.0738859	0.125195	0.170874	0.0915531	-0.700827	-1.32523	-0.076421	0.0278408	0.0518327	0.152368	0.315433	0.130101	0.500764	0.000859436	0.00154042	0.133791	0.10559	-0.460209	0.671389	0.714415	0.839612	0.0184126	-1.51851	-2.13867	-0.898343	1.68438e-06	5.19458e-06	0.134974	-0.00382686	-0.0457012
Lawsonibacter sp902363045	99.8586	+	0.0973679	3.48938e-07	0.000718114	-0.0162224	-0.0260596	-0.00638522	0.00123971	0.00157788	0.177364	-0.389156	-0.561907	-0.216406	1.04854e-05	3.33552e-05	0.122098	-0.277684	-0.518312	-0.0370569	0.0237321	0.0521075	0.0928139	-0.717284	-1.15529	-0.279282	0.00134285	0.0070953	0.155069	0.237487	0.105606	0.369368	0.000422244	0.000870339	0.134345	-0.120101	-0.522578	0.282377	0.558476	0.739751	0.0185114	-0.773227	-1.2156	-0.330858	0.000620241	0.000813563	0.130275	0.0255234	-0.00414228
†Blautia_A sp900542045	43.7795	+	0.117372	3.78263e-07	0.000778465	-0.0238213	-0.0357008	-0.0119419	8.68271e-05	0.000191684	0.179339	-0.449738	-0.658689	-0.240788	2.53703e-05	6.61265e-05	0.121383	-0.242401	-0.534453	0.0496517	0.103738	0.147932	0.0916883	-0.323299	-0.856083	0.209485	0.234145	0.291958	0.150665	0.122009	-0.0377387	0.281757	0.134332	0.135676	0.130071	-0.127318	-0.613947	0.35931	0.607942	0.772353	0.0184739	-1.44219	-1.97494	-0.909433	1.22154e-07	6.58002e-07	0.137087	0.0120892	-0.0237888
Hydrogeniiclostridium mannosilyticum	66.2582	+	0.105872	4.53444e-07	0.000933187	-0.0190935	-0.0298909	-0.00829617	0.000535201	0.000786259	0.177984	-0.241435	-0.431726	-0.0511435	0.0129177	0.0135905	0.116464	-0.241454	-0.507525	0.0246169	0.075276	0.116967	0.0919243	-0.716462	-1.19566	-0.237262	0.00340767	0.0118681	0.154223	0.302271	0.157712	0.44683	4.27908e-05	0.000140549	0.136148	-0.589522	-1.03076	-0.148288	0.00885226	0.146851	0.0215941	-1.11097	-1.59572	-0.626222	7.35581e-06	1.75843e-05	0.133791	0.0114303	-0.0212063
Agathobaculum desmolans	29.8775	+	0.128553	5.01136e-07	0.00103134	-0.0170729	-0.0302508	-0.0038951	0.0111332	0.0115625	0.175778	-0.33282	-0.564656	-0.100983	0.00491882	0.00556639	0.117201	-0.194001	-0.514705	0.126702	0.235625	0.283311	0.0911218	-0.89857	-1.48952	-0.307624	0.00290088	0.011346	0.154369	0.29899	0.122541	0.475438	0.000905805	0.00161209	0.133751	-0.225522	-0.764116	0.313072	0.411648	0.664935	0.0186687	-1.03415	-1.62617	-0.442121	0.000625287	0.000817527	0.130268	0.0434457	0.003622
UBA1691 sp900549825	8.90669	+	0.168878	6.60548e-07	0.00135941	-0.0282051	-0.0456859	-0.0107243	0.0015775	0.00193712	0.177188	-0.780708	-1.08726	-0.474159	6.39328e-07	4.66884e-06	0.124373	-0.818458	-1.24654	-0.390379	0.000182176	0.0027259	0.0968597	-0.486529	-1.2935	0.320437	0.237163	0.294812	0.150656	0.45493	0.220873	0.688987	0.000142017	0.000367789	0.1352	0.301792	-0.413279	1.01686	0.40795	0.661894	0.0186738	-2.01327	-2.79672	-1.22982	5.07047e-07	2.0083e-06	0.135939	-0.00153854	-0.0541505
†Enterocloster sp900770345	52.7333	+	0.114179	7.13819e-07	0.00146904	-0.0201064	-0.031958	-0.00825489	0.000892989	0.00120167	0.177606	-0.284464	-0.493238	-0.0756903	0.00759682	0.00825031	0.116867	-0.120976	-0.410468	0.168517	0.412573	0.449616	0.0907858	-0.689764	-1.20992	-0.169612	0.00937788	0.0232433	0.153317	0.256595	0.097676	0.415513	0.0015655	0.00256057	0.133327	-0.497418	-0.981947	-0.0128889	0.0442146	0.248093	0.0202675	-0.764325	-1.29785	-0.2308	0.00500883	0.00554402	0.12866	0.0567389	0.020863
†Citrobacter_B koseri	30.9614	+	0.126582	7.63757e-07	0.00157181	-0.0260985	-0.0392593	-0.0129377	0.000103842	0.000217953	0.179205	-0.295054	-0.527169	-0.0629388	0.0127491	0.0134481	0.116473	-0.24207	-0.562747	0.0786075	0.13892	0.186457	0.0914795	-0.272429	-0.862076	0.317217	0.364965	0.417693	0.150369	0.330442	0.153957	0.506926	0.00024687	0.000566678	0.134766	-0.193492	-0.732534	0.345551	0.481543	0.692326	0.018584	-1.17792	-1.76992	-0.585921	9.84122e-05	0.000164291	0.131725	0.0624181	0.0226181
Eggerthella sp014287365	92.7898	+	0.0967549	1.13765e-06	0.00234128	-0.022962	-0.0331719	-0.0127522	1.08387e-05	3.82096e-05	0.180905	-0.288608	-0.468705	-0.108511	0.00169764	0.00222677	0.118029	-0.323117	-0.572347	-0.0738874	0.0110793	0.0358084	0.093424	-0.654515	-1.10971	-0.199316	0.00485543	0.0152062	0.153904	0.299531	0.162637	0.436425	1.8607e-05	7.91286e-05	0.136809	-0.112085	-0.530717	0.306546	0.599589	0.772353	0.0184798	-0.997156	-1.45657	-0.537741	2.16854e-05	4.49278e-05	0.132927	0.00593114	-0.0249437
Streptococcus sp900550895	58.7653	+	0.107393	1.36323e-06	0.00280552	-0.0203789	-0.0318148	-0.00894288	0.000484596	0.000717131	0.178057	-0.31187	-0.513278	-0.110462	0.00242182	0.00297391	0.117751	-0.239944	-0.519609	0.0397214	0.0926075	0.135556	0.0917711	-0.974352	-1.48236	-0.466344	0.000174357	0.0026089	0.156953	0.291955	0.138732	0.445177	0.000191456	0.00045499	0.134965	-0.437244	-0.90499	0.0305026	0.0669129	0.281407	0.0199402	-0.642722	-1.15792	-0.127527	0.0145059	0.015422	0.12786	0.0225024	-0.0120635
Merdimonas faecis	73.7983	+	0.100153	1.40135e-06	0.00288399	-0.019689	-0.0303638	-0.00901424	0.00030499	0.000496404	0.178401	-0.30221	-0.490219	-0.114201	0.00164287	0.00216902	0.118055	-0.283612	-0.544045	-0.0231787	0.0328256	0.0646323	0.0925589	-0.358245	-0.837642	0.121151	0.142917	0.19639	0.151029	0.263189	0.120061	0.406317	0.000318122	0.000680008	0.134567	-0.178215	-0.615205	0.258775	0.423926	0.675996	0.0186523	-1.09123	-1.57062	-0.611829	8.47769e-06	1.99127e-05	0.133678	0.0420062	0.00969715
Rubneribacter badeniensis	26.0603	+	0.122609	1.68084e-06	0.00345917	-0.0279461	-0.0410996	-0.0147925	3.219e-05	8.61242e-05	0.180084	-0.564737	-0.795918	-0.333556	1.78022e-06	8.81003e-06	0.123538	-0.178921	-0.501722	0.14388	0.277157	0.321758	0.0910187	-0.655701	-1.25056	-0.0608474	0.0307582	0.0545267	0.152282	0.395556	0.219327	0.571785	1.12806e-05	5.73995e-05	0.137207	-0.379793	-0.918641	0.159055	0.167048	0.424449	0.0192543	-1.27021	-1.86185	-0.678582	2.65787e-05	5.28956e-05	0.132765	0.000502492	-0.039302
†Escherichia marmotae	41.2347	+	0.11391	1.75326e-06	0.0036082	-0.0208653	-0.0331254	-0.00860518	0.000860065	0.00116992	0.177633	-0.333389	-0.549259	-0.11752	0.0024861	0.00304358	0.117731	-0.245858	-0.544577	0.0528602	0.10666	0.150142	0.0916682	-0.2545	-0.795058	0.286058	0.355917	0.409659	0.150384	0.355947	0.191874	0.52002	2.18837e-05	9.02146e-05	0.13668	-0.384639	-0.886097	0.116819	0.132669	0.378674	0.019421	-1.06817	-1.61923	-0.517116	0.000148025	0.000232694	0.131402	0.0751246	0.0381582
Anaerotignum sp001304995	9.99057	+	0.15717	1.81122e-06	0.0037275	-0.0251725	-0.0421225	-0.00822245	0.00362452	0.00397909	0.176582	-0.437779	-0.736099	-0.13946	0.00404441	0.00467362	0.117353	-0.489996	-0.907752	-0.072239	0.0215352	0.0494331	0.0928909	-0.658811	-1.4275	0.109874	0.0929452	0.135071	0.151365	0.339897	0.112709	0.567085	0.00338278	0.00474529	0.132736	-0.216574	-0.909729	0.476581	0.540113	0.7347	0.0185271	-1.60976	-2.37062	-0.84889	3.47284e-05	6.68109e-05	0.132552	-0.00136619	-0.0525181
Streptococcus vestibularis	90.9991	+	0.0982054	2.06312e-06	0.0042459	-0.0222103	-0.0328384	-0.0115822	4.32281e-05	0.000111032	0.179862	-0.293103	-0.48048	-0.105726	0.00218542	0.00272503	0.117831	-0.109551	-0.368519	0.149418	0.406852	0.446653	0.0907934	-0.720138	-1.19272	-0.247554	0.00284103	0.011346	0.154388	0.229074	0.0863004	0.371847	0.00167577	0.00271891	0.133275	-0.340073	-0.775359	0.0952139	0.125641	0.370502	0.019461	-0.941359	-1.41966	-0.463058	0.000116993	0.00018906	0.131588	0.0111666	-0.021089
Agathobaculum sp900291975	98.8219	+	0.0912452	2.15132e-06	0.00442742	-0.0154671	-0.0253771	-0.00555702	0.00223586	0.00261823	0.176933	-0.228652	-0.403176	-0.0541273	0.0102589	0.0109069	0.116638	-0.194683	-0.437458	0.0480908	0.115953	0.16098	0.091608	-0.645989	-1.08493	-0.207044	0.00394454	0.0130029	0.154091	0.151851	0.0188796	0.284823	0.0252257	0.0276184	0.131233	-0.272982	-0.678197	0.132233	0.186599	0.448726	0.0191761	-0.950901	-1.39581	-0.505994	2.88796e-05	5.66376e-05	0.132699	0.039425	0.00938142
Massiliomicrobiota sp002160815	50.1414	+	0.106396	2.2426e-06	0.00461527	-0.0170576	-0.0286365	-0.00547876	0.00390431	0.00427464	0.176528	-0.216772	-0.420747	-0.0127976	0.0372686	0.0381178	0.115677	-0.217157	-0.50203	0.0677162	0.135079	0.181906	0.0914993	-0.570246	-1.08703	-0.0534646	0.0305819	0.0545267	0.152287	0.232866	0.0776563	0.388076	0.0032939	0.00465292	0.132756	-0.206895	-0.680346	0.266556	0.391548	0.650094	0.0186972	-1.03525	-1.55524	-0.515261	9.74909e-05	0.000163893	0.131732	0.00370751	-0.0313182
CAG-1427 sp900548955	20.4995	+	0.128947	2.39668e-06	0.00493237	-0.0230929	-0.0371591	-0.00902671	0.0013035	0.00164567	0.177327	-0.440516	-0.68796	-0.193072	0.000490761	0.000739804	0.119009	-0.37289	-0.718888	-0.0268914	0.0346753	0.0651972	0.0925161	0.00819358	-0.623667	0.640054	0.979712	0.984586	0.14996	0.241987	0.0532581	0.430717	0.0119946	0.0142525	0.131781	-0.0275462	-0.603081	0.547989	0.925228	0.961668	0.0183532	-1.3614	-1.993	-0.729802	2.46978e-05	5.01402e-05	0.132824	-0.00220832	-0.0445497
Anaerofustis sp900549875	69.1329	+	0.101098	2.56794e-06	0.00528482	-0.0212862	-0.032337	-0.0102354	0.000162868	0.000308914	0.178868	-0.419071	-0.613387	-0.224756	2.44482e-05	6.49807e-05	0.121413	-0.343202	-0.612799	-0.0736051	0.0126197	0.0372143	0.0933188	-0.800626	-1.29389	-0.307365	0.00148113	0.00754262	0.15498	0.286056	0.137937	0.434175	0.000156563	0.000392473	0.135124	-0.327213	-0.779574	0.125149	0.156179	0.415107	0.0193024	-1.23351	-1.72948	-0.737548	1.15647e-06	3.85166e-06	0.135276	0.018509	-0.0150373
CAG-317 sp900543415	96.1828	+	0.0919183	2.59161e-06	0.00533354	-0.0168749	-0.0269345	-0.00681522	0.00101967	0.00133749	0.177508	-0.223758	-0.400999	-0.0465166	0.0133732	0.0140332	0.116437	-0.0860467	-0.331885	0.159792	0.492522	0.518174	0.0906943	-0.596876	-1.04646	-0.147288	0.00929668	0.0232433	0.153325	0.180325	0.0453562	0.315295	0.00885367	0.0109385	0.132007	-0.140334	-0.551938	0.27127	0.503807	0.714168	0.018561	-0.813273	-1.26561	-0.360935	0.00043115	0.000582557	0.13056	0.0155269	-0.0148538
Clostridium_AQ innocuum	100	+	0.0897635	2.86185e-06	0.00588968	-0.0194163	-0.0292728	-0.00955984	0.000115353	0.000235366	0.179126	-0.434835	-0.607913	-0.261758	9.01106e-07	5.51586e-06	0.124093	-0.284057	-0.52472	-0.043394	0.0207266	0.0486835	0.0929213	-0.517026	-0.95097	-0.0830825	0.0195609	0.0405261	0.152672	0.207656	0.0752838	0.340028	0.00212223	0.00330534	0.133093	-0.127332	-0.531027	0.276363	0.53627	0.731936	0.0185305	-0.960721	-1.40376	-0.517683	2.20669e-05	4.54848e-05	0.132913	0.00763524	-0.0223382
Anaerofustis stercorihominis	22.1489	+	0.123919	3.55832e-06	0.00732303	-0.0165555	-0.0303243	-0.00278672	0.0184649	0.0186495	0.175423	-0.250502	-0.492906	-0.00809772	0.0428289	0.0435841	0.115576	-0.296269	-0.631537	0.0389991	0.0832451	0.125959	0.0918496	-0.380997	-1.00182	0.239828	0.228883	0.286281	0.150681	0.245673	0.0608854	0.430461	0.00919218	0.0112877	0.131979	-0.442034	-1.00443	0.120361	0.123372	0.366487	0.0194745	-1.014	-1.63265	-0.395346	0.00132754	0.00162032	0.129682	0.0342608	-0.00736008
Providencia rettgeri	15.4571	+	0.138191	3.76683e-06	0.00775213	-0.0283113	-0.0436772	-0.0129454	0.000309533	0.000500206	0.17839	-0.210032	-0.481159	0.0610944	0.128864	0.128864	0.114808	-0.505567	-0.881153	-0.129981	0.00835869	0.0298463	0.0936529	-0.237045	-0.934703	0.460613	0.505236	0.551663	0.150181	0.310615	0.104436	0.516794	0.00316737	0.00455191	0.132786	-0.00346738	-0.632589	0.625654	0.991377	0.996309	0.0183491	-1.28016	-1.97134	-0.588975	0.00028782	0.000406114	0.130877	0.0677932	0.0213033
†Escherichia albertii	51.0839	+	0.105262	3.90297e-06	0.00803231	-0.0204716	-0.0321984	-0.00874486	0.000630132	0.000901911	0.177863	-0.2862	-0.492796	-0.0796037	0.00664757	0.00733776	0.116969	-0.287835	-0.573795	-0.00187389	0.0485189	0.0841272	0.0922564	-0.371019	-0.887111	0.145073	0.158716	0.211256	0.150949	0.310445	0.153387	0.467504	0.000109329	0.000298437	0.135406	-0.248661	-0.728514	0.231191	0.309627	0.559135	0.0188386	-0.94518	-1.4726	-0.417755	0.000450152	0.00060419	0.130526	0.0756421	0.0402249
UMGS1251 sp900549995	78.1338	+	0.0958541	4.24338e-06	0.00873288	-0.0181652	-0.0288857	-0.00744462	0.000906207	0.00121228	0.177595	-0.318533	-0.507209	-0.129857	0.000946106	0.00134115	0.118489	-0.260797	-0.521764	0.000171078	0.0501502	0.0865842	0.0922311	-0.522673	-0.997512	-0.0478341	0.030994	0.0546794	0.152276	0.168632	0.0247196	0.312545	0.021663	0.0239121	0.131344	-0.0136765	-0.452393	0.42504	0.951257	0.972931	0.0183508	-0.948844	-1.43064	-0.46705	0.00011582	0.000187917	0.131596	0.0254991	-0.00710943
Lachnoclostridium_B sp900543315	50.377	+	0.103124	4.61079e-06	0.00948901	-0.0199212	-0.0314973	-0.00834518	0.000752125	0.00104061	0.177732	-0.33575	-0.539525	-0.131975	0.00125198	0.0017204	0.118268	-0.116432	-0.399635	0.166771	0.420178	0.455099	0.090776	-1.15283	-1.66975	-0.63592	1.29214e-05	0.00139532	0.159388	0.120307	-0.0352043	0.275818	0.129379	0.131001	0.130095	-0.278321	-0.751936	0.195294	0.249268	0.51681	0.0189785	-0.981937	-1.50238	-0.461498	0.000221118	0.000324842	0.131085	0.0310353	-0.0040587
UMGS1071 sp900541905	91.3289	+	0.0897801	4.6836e-06	0.00963885	-0.0196792	-0.0297566	-0.00960177	0.000132138	0.000262974	0.179024	-0.289705	-0.467247	-0.112162	0.00139488	0.00187843	0.118183	-0.265939	-0.512899	-0.0189795	0.0348213	0.0651972	0.0925128	-0.287867	-0.73927	0.163537	0.211184	0.268297	0.150739	0.204552	0.0692866	0.339817	0.00305506	0.00443972	0.132814	-0.164672	-0.577368	0.248024	0.434002	0.679963	0.0186394	-0.777658	-1.23134	-0.323979	0.000789093	0.00099623	0.130087	0.0227547	-0.00780136
Frisingicoccus caecimuris	34.213	+	0.112014	4.84907e-06	0.00997938	-0.0163527	-0.0289705	-0.00373488	0.011107	0.0115625	0.17578	-0.283241	-0.505314	-0.0611676	0.0124513	0.0131684	0.116491	-0.302753	-0.610838	0.00533082	0.0540941	0.0913089	0.0921733	-0.775115	-1.3348	-0.21543	0.00666812	0.0185829	0.15362	0.165574	-0.0036746	0.334823	0.0551809	0.0570156	0.130674	-0.188763	-0.704487	0.326962	0.472965	0.692326	0.0185933	-0.91623	-1.48333	-0.349132	0.00155483	0.00185844	0.129559	0.0539915	0.0159636
Blautia_A sp900553515	92.3657	+	0.0933109	5.45864e-06	0.0112339	-0.0147672	-0.0253327	-0.00420161	0.00617815	0.00665593	0.176198	-0.366576	-0.552186	-0.180966	0.000110776	0.000209128	0.120197	-0.305419	-0.562751	-0.0480866	0.0200316	0.0476045	0.0929484	-0.609267	-1.07589	-0.142641	0.0105251	0.0247218	0.153215	0.116633	-0.0251707	0.258438	0.106895	0.108507	0.130221	-0.0286876	-0.460693	0.403317	0.896398	0.949749	0.0183571	-0.86728	-1.34194	-0.392618	0.000347187	0.000473863	0.13073	0.0191066	-0.0128823
UBA1191 sp900542385	9.70782	+	0.151208	5.77095e-06	0.0118766	-0.0342433	-0.0513762	-0.0171104	9.15644e-05	0.000198882	0.179299	-0.543696	-0.845429	-0.241963	0.000418696	0.000655632	0.119135	-0.0360909	-0.457279	0.385097	0.866562	0.877421	0.0904919	-0.899707	-1.68497	-0.114443	0.0247546	0.0471738	0.152469	0.22474	-0.00555406	0.455035	0.0557817	0.0574893	0.130666	0.108518	-0.593324	0.81036	0.76175	0.876772	0.0183927	-1.33006	-2.10148	-0.55864	0.00073486	0.000936541	0.130142	0.0550732	0.00301558
UMGS1690 sp900554165	13.2422	+	0.138189	5.84698e-06	0.0120331	-0.0250225	-0.0407108	-0.00933424	0.00178488	0.00215251	0.177097	-0.265752	-0.542266	0.0107625	0.0595995	0.0604979	0.115339	-0.169854	-0.553557	0.213849	0.385419	0.427773	0.0908233	-0.190928	-0.900044	0.518187	0.597504	0.640296	0.150099	0.190225	-0.0203976	0.400847	0.0766766	0.0782256	0.130446	0.32501	-0.316653	0.966673	0.320668	0.575777	0.0188168	-1.24337	-1.94871	-0.538035	0.000557142	0.000737984	0.130359	-0.00680007	-0.0540766
UBA1691 sp900544375	36.0038	+	0.107739	6.53324e-06	0.0134454	-0.0233785	-0.035661	-0.011096	0.000194488	0.000352347	0.178736	-0.444781	-0.66082	-0.228742	5.59829e-05	0.000120947	0.120745	-0.55023	-0.850955	-0.249505	0.000340906	0.00405077	0.096326	-0.794556	-1.35305	-0.236066	0.00532298	0.0160484	0.153822	0.386142	0.22171	0.550575	4.36824e-06	2.89306e-05	0.137964	0.107895	-0.395069	0.610859	0.674022	0.822673	0.018433	-1.25061	-1.80235	-0.698881	9.24315e-06	2.15514e-05	0.133608	0.00182425	-0.0353103
Blautia sp900541955	49.623	+	0.103993	6.78547e-06	0.0139645	-0.0219052	-0.0337842	-0.0100262	0.000305952	0.000496404	0.178398	-0.333301	-0.542529	-0.124074	0.00180839	0.00231199	0.11798	-0.232543	-0.524289	0.0592037	0.118169	0.162936	0.0915944	-0.378914	-0.910973	0.153144	0.162651	0.214043	0.150931	0.311314	0.15213	0.470499	0.000129161	0.000345569	0.135275	-0.107983	-0.594324	0.378357	0.663296	0.819485	0.018439	-0.939044	-1.47355	-0.404534	0.000581702	0.000765497	0.130325	0.00692424	-0.0291727
Lawsonibacter sp900553135	16.6824	+	0.131563	8.19817e-06	0.0168718	-0.0260971	-0.0412669	-0.0109272	0.0007552	0.0010413	0.177729	-0.587383	-0.853893	-0.320874	1.61758e-05	4.82253e-05	0.121747	-0.15219	-0.524485	0.220105	0.422822	0.455521	0.0907726	-0.908203	-1.59827	-0.218135	0.00992414	0.0239621	0.153267	0.317331	0.113896	0.520766	0.00224872	0.00341535	0.133048	0.210703	-0.410077	0.831482	0.50572	0.714374	0.0185591	-1.08513	-1.76779	-0.402473	0.00185014	0.00218554	0.129425	0.0396653	-0.00621611
CAG-110 sp900546915	41.6117	+	0.104098	8.55488e-06	0.0176059	-0.0186824	-0.0307161	-0.00664866	0.002359	0.00271521	0.176894	-0.401255	-0.612806	-0.189705	0.000204763	0.00035657	0.119705	-0.01255	-0.307051	0.281951	0.933404	0.940387	0.0904821	-0.591952	-1.12902	-0.0548856	0.0307725	0.0545267	0.152282	0.304729	0.143593	0.465864	0.0002138	0.000499913	0.134879	-0.0193187	-0.511563	0.472925	0.938658	0.969866	0.0183519	-1.26659	-1.80636	-0.726825	4.44128e-06	1.16512e-05	0.134195	0.028043	-0.00827729
Lawsonibacter sp900066645	99.8115	+	0.0839716	9.70489e-06	0.0199727	-0.0110202	-0.0207968	-0.00124348	0.0271766	0.0272441	0.175155	-0.286257	-0.458078	-0.114435	0.0011038	0.00153771	0.118367	-0.233462	-0.473319	0.00639521	0.0564229	0.0934216	0.0921413	-0.68504	-1.11424	-0.255839	0.00177477	0.00818909	0.154815	0.0446715	-0.0865614	0.175904	0.504489	0.504489	0.129315	-0.12315	-0.522613	0.276313	0.545519	0.735807	0.0185224	-0.982673	-1.42093	-0.544413	1.152e-05	2.60005e-05	0.133432	0.0239367	-0.0054424
UMGS1472 sp900552095	13.8077	+	0.130333	1.06854e-05	0.0219905	-0.0274244	-0.0426424	-0.0122064	0.000418108	0.000637417	0.178167	-0.424606	-0.692612	-0.156599	0.00191555	0.00243359	0.117935	-0.231203	-0.605648	0.143241	0.226065	0.275923	0.0911487	-0.393273	-1.08256	0.296013	0.263275	0.323204	0.150583	0.326722	0.122607	0.530837	0.00171854	0.00277717	0.133255	0.129916	-0.493042	0.752873	0.682594	0.828132	0.0184284	-1.67596	-2.35876	-0.993153	1.58964e-06	4.97841e-06	0.13502	0.0283975	-0.017288
Dysosmobacter welbionis	99.9057	+	0.0837995	1.25688e-05	0.0258666	-0.0132772	-0.0231538	-0.00340063	0.00844308	0.00895277	0.175975	-0.262076	-0.435821	-0.088332	0.00313006	0.00373022	0.117551	-0.23421	-0.476388	0.00796711	0.0580203	0.0956743	0.0921201	-0.698904	-1.13983	-0.25798	0.00190872	0.00847388	0.154749	0.129107	-0.00339107	0.261605	0.056153	0.0577247	0.130662	-0.301787	-0.705359	0.101786	0.142665	0.392087	0.0193679	-0.938566	-1.38175	-0.495384	3.41141e-05	6.59431e-05	0.132566	0.0191715	-0.0105531
Catenibacillus sp900553975	21.5363	+	0.116623	1.34244e-05	0.0276275	-0.0257479	-0.0395168	-0.0119789	0.000251337	0.000424855	0.178545	-0.36094	-0.603549	-0.118332	0.00356498	0.00416258	0.11745	-0.483697	-0.82322	-0.144174	0.00525694	0.020275	0.0940328	-0.9247	-1.5368	-0.3126	0.00308851	0.0114473	0.154312	0.289111	0.104367	0.473856	0.00217567	0.0033677	0.133074	0.162894	-0.400853	0.726642	0.571006	0.748982	0.0185013	-0.966047	-1.58603	-0.346067	0.00227338	0.00264682	0.129266	0.0281154	-0.0135021
†Ligilactobacillus salivarius	10.4147	+	0.142456	1.62272e-05	0.0333957	-0.031924	-0.0489044	-0.0149436	0.000232771	0.000401878	0.178602	-0.424304	-0.723566	-0.125042	0.00547616	0.00611151	0.117118	-0.343747	-0.756945	0.0694521	0.102939	0.147473	0.0916939	-0.330962	-1.14066	0.478732	0.422836	0.474516	0.15028	0.618846	0.392058	0.845634	9.69523e-08	1.95844e-06	0.141016	-0.531964	-1.2269	0.162973	0.133456	0.378674	0.0194166	-1.10039	-1.86525	-0.335521	0.0048273	0.00535778	0.128689	0.024693	-0.0274247
UMGS403 sp900541565	33.7418	+	0.105221	1.91628e-05	0.039437	-0.0193396	-0.0320035	-0.00667569	0.00277793	0.00312614	0.176775	-0.18941	-0.412617	0.0337966	0.0962295	0.0964683	0.115005	-0.00665297	-0.318113	0.304808	0.966589	0.971398	0.0904798	-0.333937	-0.898304	0.230429	0.245992	0.304849	0.15063	0.207661	0.0377752	0.377548	0.0166102	0.0189563	0.131539	-0.509488	-1.02701	0.00803253	0.0536601	0.274413	0.0201136	-0.739639	-1.30964	-0.169637	0.0110076	0.0118273	0.128066	0.0363581	-0.0018948
Clostridium_AQ sp003481775	66.6824	+	0.0905044	1.93456e-05	0.0398132	-0.0146393	-0.0255427	-0.00373591	0.00852493	0.00899235	0.175968	-0.347458	-0.539085	-0.155831	0.000385177	0.000612644	0.119201	-0.0522848	-0.320502	0.215932	0.702281	0.725631	0.0905457	-0.778015	-1.25924	-0.296794	0.00154603	0.00771107	0.154941	0.161718	0.0153474	0.308089	0.0303685	0.0328925	0.131099	-0.0728046	-0.518553	0.372943	0.748765	0.866765	0.0183977	-0.993668	-1.48309	-0.504249	7.08008e-05	0.000122762	0.131986	0.0210994	-0.0120099
Enterocloster sp900540675	57.6343	+	0.092995	2.03039e-05	0.0417854	-0.0189355	-0.0301564	-0.00771468	0.000950885	0.00126368	0.177559	-0.392275	-0.58955	-0.194999	9.94287e-05	0.000192197	0.120284	-0.0421528	-0.31878	0.234474	0.765091	0.788512	0.0905198	-0.23409	-0.732885	0.264705	0.35745	0.410255	0.150382	0.251846	0.101406	0.402286	0.0010441	0.00179496	0.13364	-0.177398	-0.636515	0.281719	0.448685	0.689235	0.0186213	-0.464525	-0.97021	0.0411602	0.0717717	0.0723087	0.126707	0.0171291	-0.0168033
CAG-317 sp000433535	90.1037	+	0.083057	2.21619e-05	0.0456091	-0.0134007	-0.0234786	-0.00332279	0.00918053	0.00965868	0.175915	-0.265992	-0.443275	-0.088709	0.00329287	0.00388982	0.117512	-0.136992	-0.383471	0.109487	0.275844	0.321156	0.0910216	-0.60195	-1.05215	-0.151751	0.00880693	0.0225134	0.153373	0.174822	0.0397051	0.30994	0.0112409	0.0134359	0.131829	-0.303617	-0.715406	0.108172	0.148343	0.404936	0.0193396	-0.305243	-0.759131	0.148645	0.187361	0.188293	0.126072	0.0375252	0.00697336
UMGS1071 sp900542375	74.4109	+	0.0857644	2.28357e-05	0.0469958	-0.0206243	-0.0310264	-0.0102223	0.000104121	0.000217953	0.179203	-0.270017	-0.453382	-0.0866513	0.00391907	0.00454973	0.117377	-0.232592	-0.485832	0.0206481	0.0718144	0.112935	0.0919594	-0.543899	-1.00484	-0.0829593	0.0207664	0.0419481	0.15262	0.151975	0.0121948	0.291756	0.0331076	0.0353848	0.131037	-0.586287	-1.01164	-0.160938	0.00692519	0.144685	0.021802	-0.872354	-1.34047	-0.40424	0.000263965	0.000376826	0.130945	0.023242	-0.00845734
[truncated: 4 more columns]

## Sheet: Table 6
Supplementary Data 6 | Associations between incident hip fracture, falls, death and microbial species positively associated with the Frailty Mortality Index after Bonferroni correction in the main analysis.
Associations between microbial species positively associated with the Frailty Mortality Index (FMI) and the risk of incident death, hip fracture, other fracture outcomes, and fall injuries were assessed using Cox proportional hazards models. Hazard ratios (HRs) and 95% confidence intervals are reported. P-values were derived from two-sided tests, and false discovery rate (FDR)-adjusted q-values a…
			Frailty-Mortality Index (FMI)			Mortality					Hip Fractures					Fall Injuries
Taxa	Prevalence (%)	FMI association	FMI-Beta	P_value	p-value (Bonferroni adj)	Hazard Ratio4	CI_Lower3	CI_Upper4	P_value6	FDR q-value	Hazard Ratio432	CI_Lower343	CI_Upper454	P_value665	FDR q-value2	Hazard Ratio423	CI_Lower324	CI_Upper435	P_value646	FDR q-value3
†Clostridium_AP scindens	81.3855	+	0.192654	1.9948e-21	4.1053e-18	1.1376	1.01733	1.27208	0.0237389	0.0893796	0.96042	0.803883	1.14744	0.656399	0.988924	1.10716	1.01865	1.20336	0.0166368	0.0665471
Clostridium_Q symbiosum	87.2762	+	0.183043	2.60484e-20	5.36077e-17	1.16727	1.04579	1.30287	0.00580648	0.0553627	1.06337	0.89621	1.26172	0.481318	0.988924	1.11256	1.02519	1.20736	0.0105783	0.0588474
Enterocloster clostridioformis_A	23.9397	+	0.244189	4.11075e-20	8.45993e-17	1.1213	0.976445	1.28765	0.104756	0.205678	1.00654	0.799866	1.26661	0.955689	0.991757	1.15713	1.04477	1.28158	0.00510546	0.0459436
Enterocloster bolteae	97.5495	+	0.16793	3.09193e-18	6.3632e-15	1.20991	1.08679	1.34697	0.000501174	0.0178001	1.03119	0.874932	1.21535	0.714124	0.988924	1.10426	1.019	1.19666	0.0155607	0.0644468
Hungatella effluvii	84.9199	+	0.167004	3.99169e-17	8.2149e-14	1.15255	1.03182	1.2874	0.0119077	0.0691751	1.05311	0.887834	1.24916	0.552427	0.988924	1.12009	1.03132	1.2165	0.00710142	0.0531292
Enterocloster clostridioformis	90.6221	+	0.162377	1.51654e-16	3.12103e-13	1.11427	0.99844	1.24353	0.0533487	0.138159	0.969583	0.817638	1.14977	0.722447	0.988924	1.12019	1.03374	1.21388	0.00561002	0.0465326
Enterocloster aldenensis	95.0047	+	0.155102	8.10124e-16	1.66723e-12	1.16808	1.04899	1.3007	0.00463017	0.0526268	0.978743	0.828729	1.15591	0.800178	0.988924	1.10723	1.02192	1.19966	0.012775	0.0614417
Blautia_A caecimuris	96.8897	+	0.157363	8.20424e-16	1.68843e-12	1.11285	0.997613	1.24139	0.0552235	0.140316	1.05191	0.888911	1.2448	0.555776	0.988924	1.10684	1.01969	1.20144	0.0152694	0.0644468
Enterocloster lavalensis	88.8784	+	0.157622	1.03207e-15	2.124e-12	1.15966	1.03923	1.29404	0.00809995	0.0613682	0.984997	0.831864	1.16632	0.860813	0.988924	1.12797	1.03992	1.22349	0.00368678	0.0442832
Sellimonas intestinalis	62.9123	+	0.170249	1.76595e-15	3.63432e-12	1.09378	0.971553	1.23137	0.138176	0.230674	1.11853	0.933344	1.34045	0.225144	0.988924	1.12416	1.03146	1.22519	0.00768729	0.0547138
Enterocloster sp900555905	11.8756	+	0.251062	3.68016e-15	7.57378e-12	1.19996	1.02691	1.40217	0.0217791	0.088883	1.01422	0.773199	1.33036	0.918787	0.988924	1.14954	1.01866	1.29724	0.0238402	0.0776728
Erysipelatoclostridium ramosum	84.59	+	0.155953	5.61523e-15	1.15561e-11	1.08838	0.97469	1.21534	0.132441	0.226858	0.853664	0.716527	1.01705	0.0766007	0.988924	1.05249	0.968858	1.14335	0.22587	0.326682
Blautia sp001304935	62.2997	+	0.164985	1.22907e-14	2.52942e-11	1.10537	0.983617	1.24219	0.0924653	0.192557	1.1283	0.943304	1.34957	0.186449	0.988924	1.17575	1.07918	1.28095	0.000213254	0.0297192
†Massilioclostridium methylpentosum	68.3318	+	0.156936	3.59138e-14	7.39106e-11	1.18334	1.05621	1.32577	0.00369629	0.0464963	1.08087	0.905715	1.28989	0.388638	0.988924	1.11305	1.02207	1.21212	0.013827	0.0617825
Anaerostipes caccae	28.4637	+	0.189395	5.81364e-14	1.19645e-10	1.18414	1.0407	1.34734	0.0103001	0.0648395	0.979767	0.787039	1.21969	0.854871	0.988924	1.18143	1.07165	1.30245	0.00080603	0.0361818
Eggerthella lenta	96.7012	+	0.144184	6.3244e-14	1.30156e-10	1.22583	1.10099	1.36482	0.000202725	0.0111314	1.13203	0.962226	1.3318	0.13476	0.988924	1.12972	1.04315	1.22346	0.00271174	0.0442832
†Hungatella sp005845265	99.7644	+	0.136844	9.22025e-13	1.89753e-09	1.19456	1.0737	1.32903	0.0010888	0.0231513	1.03236	0.876166	1.21639	0.703605	0.988924	1.08223	0.999709	1.17156	0.0508477	0.116719
Anaerostipes sp900756035	99.3874	+	0.132258	8.25154e-12	1.69817e-08	1.16793	1.04869	1.30073	0.00472631	0.0526268	0.999449	0.846114	1.18057	0.994825	0.994825	0.996149	0.919603	1.07907	0.924649	0.938588
Muricomes contortus_B	71.9133	+	0.139417	1.17893e-11	2.42623e-08	1.18282	1.05798	1.3224	0.00317534	0.0442357	1.02171	0.858709	1.21564	0.808649	0.988924	1.05645	0.971485	1.14884	0.199248	0.296921
Flavonifractor plautii	99.9529	+	0.127942	1.73912e-11	3.57912e-08	1.01392	0.91088	1.12862	0.800398	0.848716	1.07983	0.916727	1.27195	0.357952	0.988924	1.05325	0.972925	1.14021	0.199907	0.296921
Lactonifactor sp009677585	73.7983	+	0.138103	1.85715e-11	3.82202e-08	1.0598	0.944689	1.18893	0.322166	0.426738	1.07308	0.90003	1.2794	0.431809	0.988924	1.14031	1.04785	1.24093	0.00234008	0.0442832
Enterocloster citroniae	96.8897	+	0.128647	2.13248e-11	4.38864e-08	1.15967	1.0412	1.29162	0.00705275	0.0593606	1.18955	1.00879	1.4027	0.0390146	0.988924	1.12506	1.03793	1.2195	0.00416762	0.0442832
Anaerotruncus colihominis	99.7644	+	0.126799	3.1877e-11	6.56028e-08	1.13728	1.02372	1.26344	0.0165417	0.0805163	1.17382	0.996925	1.3821	0.0544785	0.988924	1.09734	1.01408	1.18743	0.0210337	0.0738922
Enterocloster asparagiformis	64.279	+	0.13803	5.42306e-11	1.11607e-07	1.14909	1.02441	1.28895	0.0177141	0.0813239	1.01843	0.849277	1.22128	0.843768	0.988924	1.06827	0.980079	1.16439	0.133042	0.220254
Blautia coccoides	80.6315	+	0.132007	6.72008e-11	1.38299e-07	1.03424	0.924996	1.15639	0.554428	0.630954	0.951733	0.800264	1.13187	0.575916	0.988924	1.10651	1.01945	1.201	0.0154879	0.0644468
UMGS1202 sp900549565	27.6155	+	0.165611	1.93196e-10	3.97597e-07	1.14459	0.998449	1.31212	0.0526611	0.13793	1.12103	0.907867	1.38425	0.288358	0.988924	1.11368	1.00501	1.2341	0.0398509	0.102698
Anaerostipes rhamnosivorans	8.57681	+	0.217914	2.22308e-10	4.57509e-07	1.0075	0.837742	1.21165	0.936774	0.948513	0.725636	0.5001	1.05288	0.0912898	0.988924	1.09409	0.959181	1.24796	0.18049	0.275163
Massilimaliae timonensis	86.5221	+	0.123606	4.27473e-10	8.79739e-07	1.15366	1.03399	1.28719	0.0105236	0.0648395	1.12576	0.952095	1.33111	0.165831	0.988924	1.12523	1.03767	1.22019	0.00430998	0.0442832
Fusobacterium_A ulcerans_A	91.9887	+	0.121027	8.32863e-10	1.71403e-06	1.02479	0.916505	1.14587	0.667359	0.730659	0.921006	0.776266	1.09273	0.345508	0.988924	1.06609	0.983195	1.15597	0.12124	0.211006
Mediterraneibacter torques	99.7644	+	0.118195	9.60636e-10	1.97699e-06	1.09324	0.98111	1.21819	0.106403	0.205678	0.946109	0.801655	1.11659	0.512246	0.988924	1.03463	0.955369	1.12047	0.402472	0.488284
Blautia sp900547685	22.573	+	0.1647	1.01572e-09	2.09035e-06	1.12904	0.982003	1.29809	0.0882229	0.184674	0.944736	0.744879	1.19822	0.639217	0.988924	1.13709	1.02335	1.26347	0.0168805	0.0668602
Murimonas intestini	15.6456	+	0.177704	1.04482e-09	2.15023e-06	1.11264	0.959064	1.29081	0.159002	0.2539	1.11991	0.889795	1.40954	0.334546	0.988924	1.12497	1.0065	1.25738	0.0380721	0.101319
Eisenbergiella massiliensis	81.4326	+	0.118116	3.34055e-09	6.87485e-06	1.05307	0.941251	1.17818	0.366589	0.462344	1.02704	0.864201	1.22057	0.76193	0.988924	1.05928	0.974893	1.15097	0.173948	0.268576
Muricomes oroticus	22.8558	+	0.156627	3.5829e-09	7.3736e-06	1.01508	0.876082	1.17612	0.842133	0.879456	1.02875	0.82338	1.28535	0.80297	0.988924	1.1494	1.03673	1.27431	0.00816299	0.0547138
Ruminococcus_G gauvreauii	28.9821	+	0.147781	4.65466e-09	9.57928e-06	1.19521	1.05262	1.35711	0.00593883	0.0553627	1.16773	0.956767	1.42522	0.127198	0.988924	1.15445	1.04798	1.27174	0.0036242	0.0442832
Blautia_A sp900540785	15.41	+	0.169895	6.6913e-09	1.37707e-05	1.03622	0.88941	1.20726	0.648061	0.719276	1.02529	0.806306	1.30374	0.838587	0.988924	1.06273	0.944873	1.19529	0.31036	0.39679
Collinsella sp900547505	12.394	+	0.184569	8.69007e-09	1.78842e-05	1.35807	1.17716	1.56678	2.71515e-05	0.00365641	1.11309	0.865944	1.43077	0.402956	0.988924	1.14575	1.01404	1.29456	0.0289834	0.0870317
Ruminococcus_B gnavus	99.4345	+	0.109659	1.18254e-08	2.43366e-05	1.00682	0.904564	1.12064	0.900973	0.916859	0.927291	0.78592	1.09409	0.371081	0.988924	1.06527	0.983708	1.1536	0.119761	0.211006
Faecalimonas sp000209385	20.7352	+	0.152873	1.6204e-08	3.33478e-05	1.02837	0.88859	1.19015	0.707399	0.770322	0.888535	0.694544	1.13671	0.347026	0.988924	1.0941	0.983891	1.21665	0.0968821	0.182899
Lawsonibacter sp900754605	99.6701	+	0.107428	1.6312e-08	3.35701e-05	1.08686	0.975032	1.21152	0.132696	0.226858	1.0522	0.893044	1.23973	0.543101	0.988924	1.05967	0.978253	1.14787	0.155338	0.247073
Longicatena caecimuris	55.1367	+	0.121907	2.04219e-08	4.20283e-05	1.04803	0.929927	1.18114	0.441856	0.529703	1.09679	0.915269	1.31431	0.316905	0.988924	1.07913	0.987919	1.17877	0.0909878	0.175043
†Actinomyces oris	92.9783	+	0.111247	2.24156e-08	4.61313e-05	1.10614	0.989499	1.23653	0.0760146	0.165107	1.11339	0.939541	1.31942	0.214971	0.988924	1.04825	0.965171	1.13848	0.263342	0.353455
Faecalimonas umbilicata	48.4449	+	0.126511	2.50338e-08	5.15195e-05	1.06523	0.940989	1.20587	0.317958	0.424781	0.914972	0.748695	1.11818	0.38518	0.988924	1.1218	1.0238	1.22918	0.0137266	0.0617825
Ruminococcus_B sp900544395	77.3327	+	0.11356	3.43495e-08	7.06912e-05	1.00102	0.891688	1.12375	0.986231	0.986231	1.01271	0.849529	1.20724	0.887957	0.988924	1.09538	1.0069	1.19162	0.0339973	0.0978734
Blautia sp900556555	54.0999	+	0.123503	3.80431e-08	7.82927e-05	1.07275	0.946129	1.21631	0.273156	0.374085	0.799924	0.648052	0.987386	0.0376974	0.988924	1.01088	0.920438	1.11021	0.82097	0.856632
†Emergencia sp900551775	99.3402	+	0.108409	3.84933e-08	7.92192e-05	1.07802	0.965212	1.204	0.182829	0.283072	1.01029	0.853195	1.19632	0.905472	0.988924	1.07338	0.990116	1.16364	0.0856406	0.167429
Anaerostipes sp000508985	22.2903	+	0.147224	4.34328e-08	8.93847e-05	1.02819	0.888284	1.19012	0.709527	0.770562	1.11689	0.89801	1.38913	0.320536	0.988924	1.10774	0.997991	1.22955	0.0545829	0.120854
†Streptococcus mutans	47.9265	+	0.128764	4.42291e-08	9.10235e-05	1.23332	1.08857	1.3973	0.000993465	0.0230727	1.10004	0.901483	1.34232	0.34785	0.988924	1.0958	0.996299	1.20524	0.0596158	0.129632
Ruthenibacterium lactatiformans	99.9057	+	0.102165	7.24451e-08	0.000149092	1.04969	0.943252	1.16813	0.374027	0.469276	1.06057	0.900447	1.24916	0.481314	0.988924	1.04819	0.967733	1.13534	0.248064	0.344392
UBA1417 sp900549945	32.5165	+	0.130667	7.67426e-08	0.000157936	1.21401	1.07085	1.37631	0.00245236	0.0381059	0.921596	0.740526	1.14694	0.464434	0.988924	1.04911	0.949798	1.15881	0.344733	0.429852
†Lactobacillus paragasseri	15.2686	+	0.161062	1.11024e-07	0.000228488	1.35437	1.17591	1.55991	2.57898e-05	0.00365641	1.22416	0.966896	1.54986	0.0929026	0.988924	1.17866	1.05022	1.32279	0.0052312	0.0459436
UBA1691 sp900544715	9.61357	+	0.172336	1.47981e-07	0.000304546	1.05409	0.885634	1.25458	0.553241	0.630954	0.870442	0.634259	1.19457	0.390268	0.988924	1.07524	0.944097	1.22459	0.274345	0.361027
OF09 33XD sp003481995	98.5862	+	0.0993015	1.63154e-07	0.00033577	1.09026	0.98035	1.21249	0.110957	0.210454	1.09754	0.932807	1.29135	0.262008	0.988924	1.03505	0.957388	1.11902	0.386648	0.470499
†F0422 sp003999875	32.7521	+	0.132035	1.89497e-07	0.000389984	1.14922	1.00474	1.31448	0.042464	0.118313	1.01501	0.818723	1.25835	0.89194	0.988924	1.12282	1.01583	1.24107	0.0233675	0.0773566
Dorea_B phocaeensis	29.6418	+	0.129474	2.33976e-07	0.000481523	1.05112	0.918046	1.20348	0.470377	0.55403	0.961364	0.772022	1.19714	0.724775	0.988924	1.05988	0.959052	1.17131	0.254188	0.348108
Mediterraneibacter sp900752395	21.9604	+	0.138405	2.57287e-07	0.000529496	1.10049	0.953037	1.27076	0.192021	0.293411	0.950056	0.746358	1.20935	0.677318	0.988924	1.11261	1.00005	1.23784	0.0498823	0.116552
Lawsonibacter sp902363045	99.8586	+	0.0973679	3.48938e-07	0.000718114	1.10611	0.992583	1.23262	0.0679661	0.157703	1.14753	0.971825	1.35501	0.104608	0.988924	1.04276	0.962723	1.12945	0.30413	0.393809
†Blautia_A sp900542045	43.7795	+	0.117372	3.78263e-07	0.000778465	1.12089	0.990279	1.26872	0.0710082	0.160264	1.17394	0.97342	1.41577	0.0933329	0.988924	1.06984	0.973211	1.17606	0.162192	0.253975
Hydrogeniiclostridium mannosilyticum	66.2582	+	0.105872	4.53444e-07	0.000933187	1.07691	0.958377	1.21011	0.212983	0.311757	1.03099	0.862132	1.23293	0.738042	0.988924	1.05692	0.969065	1.15275	0.211187	0.310252
Agathobaculum desmolans	29.8775	+	0.128553	5.01136e-07	0.00103134	1.23138	1.08146	1.40207	0.00167617	0.0282156	1.01758	0.819741	1.26317	0.874447	0.988924	1.1147	1.00726	1.2336	0.0357472	0.0980683
UBA1691 sp900549825	8.90669	+	0.168878	6.60548e-07	0.00135941	1.04178	0.872324	1.24415	0.651343	0.720939	0.875312	0.634864	1.20683	0.416386	0.988924	1.0666	0.933617	1.21853	0.342625	0.428547
†Enterocloster sp900770345	52.7333	+	0.114179	7.13819e-07	0.00146904	1.17708	1.03874	1.33383	0.0105926	0.0648395	1.02029	0.838691	1.2412	0.840827	0.988924	1.05535	0.960514	1.15956	0.262114	0.35298
†Citrobacter_B koseri	30.9614	+	0.126582	7.63757e-07	0.00157181	1.11461	0.972336	1.2777	0.119393	0.218637	0.899787	0.713458	1.13478	0.372413	0.988924	1.09382	0.988015	1.21095	0.0840492	0.166811
Eggerthella sp014287365	92.7898	+	0.0967549	1.13765e-06	0.00234128	1.1228	1.00484	1.2546	0.0408274	0.116981	1.14375	0.966442	1.3536	0.118098	0.988924	1.08845	1.00308	1.18107	0.041966	0.107306
Streptococcus sp900550895	58.7653	+	0.107393	1.36323e-06	0.00280552	1.0952	0.969162	1.23763	0.144894	0.237389	1.1192	0.928804	1.34863	0.23654	0.988924	1.12741	1.03089	1.23296	0.0086343	0.0547138
Merdimonas faecis	73.7983	+	0.100153	1.40135e-06	0.00288399	1.12872	1.00636	1.26596	0.0386113	0.113608	1.12557	0.943551	1.34271	0.18873	0.988924	1.07217	0.984348	1.16783	0.110007	0.197524
Rubneribacter badeniensis	26.0603	+	0.122609	1.68084e-06	0.00345917	1.01418	0.88144	1.1669	0.844078	0.879456	1.01439	0.816957	1.25955	0.897038	0.988924	0.946462	0.850291	1.05351	0.314191	0.400421
†Escherichia marmotae	41.2347	+	0.11391	1.75326e-06	0.0036082	1.12514	0.990996	1.27744	0.0687097	0.157703	0.973266	0.794399	1.19241	0.793679	0.988924	1.10013	1.00076	1.20936	0.0481952	0.116131
Anaerotignum sp001304995	9.99057	+	0.15717	1.81122e-06	0.0037275	1.0348	0.86792	1.23376	0.703052	0.767656	1.21122	0.94844	1.5468	0.124607	0.988924	1.13426	0.999733	1.2869	0.0504867	0.116552
Streptococcus vestibularis	90.9991	+	0.0982054	2.06312e-06	0.0042459	1.1983	1.06709	1.34565	0.00223218	0.0360721	1.05177	0.878626	1.25904	0.582303	0.988924	1.14557	1.05176	1.24774	0.00182326	0.0442832
Agathobaculum sp900291975	98.8219	+	0.0912452	2.15132e-06	0.00442742	1.11514	1.00097	1.24233	0.0479797	0.130972	1.09748	0.932103	1.29221	0.264325	0.988924	1.08612	1.00245	1.17677	0.0434053	0.108918
Massiliomicrobiota sp002160815	50.1414	+	0.106396	2.2426e-06	0.00461527	1.10899	0.981434	1.25313	0.0970429	0.196027	1.05427	0.872716	1.27359	0.583641	0.988924	1.07906	0.98494	1.18217	0.102245	0.188068
CAG-1427 sp900548955	20.4995	+	0.128947	2.39668e-06	0.00493237	1.11628	0.968102	1.28714	0.130067	0.226776	1.15417	0.927917	1.43558	0.197767	0.988924	1.13332	1.01948	1.25987	0.0204949	0.0738922
Anaerofustis sp900549875	69.1329	+	0.101098	2.56794e-06	0.00528482	1.01289	0.898943	1.14128	0.833384	0.874512	1.24195	1.04022	1.48278	0.016573	0.988924	1.07512	0.984794	1.17373	0.105721	0.191531
CAG-317 sp900543415	96.1828	+	0.0919183	2.59161e-06	0.00533354	1.04583	0.93789	1.1662	0.420079	0.509732	0.91818	0.776079	1.0863	0.31971	0.988924	1.09074	1.00658	1.18193	0.0340083	0.0978734
Clostridium_AQ innocuum	100	+	0.0897635	2.86185e-06	0.00588968	1.07801	0.967697	1.2009	0.172629	0.271371	0.976532	0.829124	1.15015	0.776079	0.988924	0.995856	0.919139	1.07898	0.919132	0.937959
Anaerofustis stercorihominis	22.1489	+	0.123919	3.55832e-06	0.00732303	1.1975	1.04701	1.36962	0.00852846	0.0618789	1.07678	0.864044	1.34189	0.51008	0.988924	1.09207	0.983436	1.2127	0.0994501	0.186008
Providencia rettgeri	15.4571	+	0.138191	3.76683e-06	0.00775213	1.13497	0.97584	1.32004	0.100456	0.201911	0.897797	0.685088	1.17655	0.434524	0.988924	1.12956	1.00671	1.26741	0.0381008	0.101319
†Escherichia albertii	51.0839	+	0.105262	3.90297e-06	0.00803231	1.11082	0.982546	1.25584	0.0932079	0.193108	0.96224	0.791771	1.16941	0.698832	0.988924	1.07977	0.984902	1.18377	0.101898	0.188068
UMGS1251 sp900549995	78.1338	+	0.0958541	4.24338e-06	0.00873288	1.03358	0.919801	1.16144	0.578813	0.655015	1.05463	0.883526	1.25888	0.555911	0.988924	1.08315	0.994789	1.17935	0.0658247	0.138506
Lachnoclostridium_B sp900543315	50.377	+	0.103124	4.61079e-06	0.00948901	1.06226	0.938627	1.20219	0.338698	0.442828	1.00977	0.833782	1.2229	0.920757	0.988924	1.06817	0.974894	1.17037	0.157194	0.249045
UMGS1071 sp900541905	91.3289	+	0.0897801	4.6836e-06	0.00963885	1.14794	1.02825	1.28155	0.0140518	0.0727811	1.03336	0.872323	1.22412	0.704222	0.988924	1.04683	0.965611	1.13487	0.266711	0.355615
Frisingicoccus caecimuris	34.213	+	0.112014	4.84907e-06	0.00997938	1.00256	0.87468	1.14914	0.970666	0.975495	1.01728	0.826235	1.25251	0.871723	0.988924	1.03891	0.940788	1.14727	0.450782	0.529089
Blautia_A sp900553515	92.3657	+	0.0933109	5.45864e-06	0.0112339	1.04567	0.932765	1.17225	0.443639	0.530267	1.17202	0.987716	1.39071	0.0690081	0.988924	1.02141	0.938326	1.11185	0.624574	0.681968
UBA1191 sp900542385	9.70782	+	0.151208	5.77095e-06	0.0118766	1.21568	1.035	1.42789	0.0173594	0.0813239	1.16156	0.903645	1.49309	0.242377	0.988924	1.03977	0.912152	1.18525	0.559374	0.626003
UMGS1690 sp900554165	13.2422	+	0.138189	5.84698e-06	0.0120331	1.18768	1.02457	1.37676	0.0224871	0.088883	0.921616	0.697741	1.21732	0.565355	0.988924	0.925063	0.810933	1.05526	0.246283	0.343097
UBA1691 sp900544375	36.0038	+	0.107739	6.53324e-06	0.0134454	0.98706	0.864	1.12765	0.847966	0.880664	0.864206	0.694124	1.07596	0.191832	0.988924	1.03393	0.937896	1.1398	0.502284	0.570007
Blautia sp900541955	49.623	+	0.103993	6.78547e-06	0.0139645	0.969351	0.851754	1.10318	0.637104	0.709063	1.08334	0.893336	1.31375	0.41589	0.988924	1.0637	0.968591	1.16815	0.196291	0.293709
Lawsonibacter sp900553135	16.6824	+	0.131563	8.19817e-06	0.0168718	1.10786	0.949465	1.29268	0.193186	0.293411	0.980403	0.757735	1.2685	0.880319	0.988924	1.07056	0.951279	1.2048	0.257952	0.349707
CAG-110 sp900546915	41.6117	+	0.104098	8.55488e-06	0.0176059	1.07511	0.946883	1.22071	0.263698	0.367359	1.05306	0.865698	1.28098	0.604993	0.988924	1.01586	0.923469	1.11751	0.746304	0.791357
Lawsonibacter sp900066645	99.8115	+	0.0839716	9.70489e-06	0.0199727	1.14346	1.02802	1.27186	0.0135522	0.0727811	1.07883	0.917599	1.2684	0.358228	0.988924	1.08094	0.999852	1.16861	0.0504375	0.116552
UMGS1472 sp900552095	13.8077	+	0.130333	1.06854e-05	0.0219905	1.15838	0.998838	1.3434	0.0518243	0.137744	0.899849	0.680873	1.18925	0.458254	0.988924	1.10494	0.982241	1.24296	0.0965937	0.182899
Dysosmobacter welbionis	99.9057	+	0.0837995	1.25688e-05	0.0258666	1.0467	0.938709	1.16711	0.411356	0.502079	1.11952	0.949332	1.32023	0.179614	0.988924	1.06453	0.982169	1.15381	0.127996	0.217352
Catenibacillus sp900553975	21.5363	+	0.116623	1.34244e-05	0.0276275	1.03716	0.894963	1.20196	0.627678	0.701415	1.00852	0.802114	1.26804	0.942104	0.991757	1.05693	0.948015	1.17837	0.318333	0.404423
†Ligilactobacillus salivarius	10.4147	+	0.142456	1.62272e-05	0.0333957	1.30371	1.12369	1.51256	0.000468609	0.0178001	1.04862	0.802214	1.37072	0.728291	0.988924	1.03728	0.910527	1.18167	0.582057	0.647798
UMGS403 sp900541565	33.7418	+	0.105221	1.91628e-05	0.039437	1.16986	1.02646	1.33328	0.0187009	0.0833465	1.04269	0.843493	1.28893	0.699141	0.988924	1.03588	0.93685	1.14537	0.491743	0.564386
Clostridium_AQ sp003481775	66.6824	+	0.0905044	1.93456e-05	0.0398132	1.12013	0.996777	1.25875	0.0566845	0.142239	1.15865	0.970933	1.38266	0.102496	0.988924	1.13814	1.04469	1.23995	0.00307509	0.0442832
Enterocloster sp900540675	57.6343	+	0.092995	2.03039e-05	0.0417854	1.05845	0.938749	1.19342	0.353555	0.454892	1.04319	0.867204	1.25488	0.653792	0.988924	1.03167	0.943485	1.1281	0.494017	0.565391
CAG-317 sp000433535	90.1037	+	0.083057	2.21619e-05	0.0456091	1.10795	0.995676	1.23288	0.0600428	0.147014	1.15506	0.979548	1.36202	0.0864855	0.988924	1.10317	1.01736	1.19621	0.0174797	0.067902
UMGS1071 sp900542375	74.4109	+	0.0857644	2.28357e-05	0.0469958	1.0589	0.946547	1.18459	0.317286	0.424781	1.22754	1.03823	1.45137	0.0164398	0.988924	1.10298	1.01653	1.19679	0.0185918	0.0701527

## Sheet: Table 7
Supplementary Data 7 | Associations between clinical outcomes and microbial species negatively associated with the Frailty Mortality Index after Bonferroni correction in the main analysis.
Associations between clinical outcomes and microbial species negatively associated with the Frailty Mortality Index (FMI) were assessed using linear regression models adjusted for age, BMI, education level, smoking, alcohol intake, statin use, proton pump inhibitor use, and metformin use. P-values were derived from two-sided tests, and false discovery rate (FDR)-adjusted q-values are reported to …
						Physical function tests
			FMI			Walking speed						Chair stand						Grip strength						One-leg standing						Timed Up and Go						Mental component score SF-12						Physical component score SF-12						SIRI
Taxa	Prevalence	FMI association	FMI Beta	p-value	p-value (Bonferroni adj)	Beta2	Lower_CI	Upper_CI	P_value2	FDR q-value	R_square4	Beta3	Lower_CI2	Upper_CI3	P_value3	FDR q-value2	R_square5	Beta4	Lower_CI3	Upper_CI4	P_value4	FDR q-value3	R_square6	Beta5	Lower_CI4	Upper_CI5	P_value5	FDR q-value4	R_square7	Beta6	Lower_CI5	Upper_CI6	P_value6	FDR q-value42	R_square8	Beta8	Lower_CI7	Upper_CI8	P_value8	FDR q-value44	R_square10	Beta9	Lower_CI8	Upper_CI9	P_value9	FDR q-value45	R_square11	beta42	CI_lower43
CAG-95 sp000438155	94.4863		-0.173826	4.35822e-19	8.96921e-16	0.0355773	0.0255813	0.0455733	3.96301e-12	1.60105e-09	0.192219	0.664243	0.488582	0.839904	1.75465e-13	7.08879e-11	0.136754	0.407751	0.162598	0.652904	0.00112539	0.0081996	0.0953161	0.859354	0.412301	1.30641	0.000168644	0.0026089	0.156984	-0.454346	-0.588492	-0.3202	3.9381e-11	1.13828e-08	0.14731	0.550183	0.138113	0.962254	0.00889847	0.146851	0.0215897	1.73869	1.28999	2.18738	4.48325e-14	6.03745e-12	0.149077	-0.0254157	-0.0559679
†Faecalibacterium prausnitzii_I	98.4449		-0.166113	2.00645e-18	4.12928e-15	0.0325032	0.0227545	0.042252	7.80308e-11	5.25408e-09	0.189938	0.542876	0.371131	0.714622	6.84122e-10	2.9286e-08	0.129972	0.361684	0.12203	0.601338	0.00311519	0.0151631	0.0944652	0.791366	0.356661	1.22607	0.00036606	0.00343926	0.156265	-0.421424	-0.552217	-0.29063	3.21865e-10	2.68003e-08	0.145615	0.498997	0.0975974	0.900397	0.0148548	0.147781	0.0211596	1.54778	1.1098	1.98576	5.58651e-12	3.6082e-10	0.145172	-0.0191234	-0.0487362
Faecalibacterium sp900539945	96.23		-0.157841	1.60489e-16	3.30286e-13	0.0283627	0.0185132	0.0382122	1.85523e-08	3.56911e-07	0.185752	0.557662	0.384651	0.730672	3.1694e-10	2.06591e-08	0.130603	0.47336	0.231772	0.714948	0.000125542	0.00251724	0.0971779	0.479411	0.0414572	0.917365	0.0319323	0.0560898	0.15225	-0.412635	-0.544559	-0.28071	1.02408e-09	5.9104e-08	0.144682	0.500314	0.0958042	0.904823	0.0153689	0.147834	0.0211312	1.59872	1.15761	2.03983	1.61723e-12	1.6334e-10	0.146176	-0.0186755	-0.0486125
†Agathobaculum sp003481705	98.7276		-0.156155	2.45019e-16	5.0425e-13	0.0266312	0.0168193	0.0364432	1.13246e-07	1.34563e-06	0.184371	0.407459	0.23449	0.580429	4.07869e-06	1.55452e-05	0.122864	0.214513	-0.0279703	0.456997	0.0829065	0.125918	0.0918526	0.371241	-0.0613803	0.803862	0.0925429	0.134972	0.151369	-0.33848	-0.470086	-0.206874	4.96103e-07	5.56738e-06	0.139705	0.719154	0.317151	1.12116	0.000460641	0.0930495	0.0241514	0.71714	0.273837	1.16044	0.00153334	0.00184366	0.12957	-0.0304231	-0.0601796
CAG-238 sp900551415	74.7408		-0.162983	1.18776e-15	2.4444e-12	0.0295865	0.0191097	0.0400632	3.44473e-08	5.9212e-07	0.18528	0.517284	0.332884	0.701683	4.23498e-08	6.58051e-07	0.126591	0.535522	0.280976	0.790068	3.84433e-05	0.00188756	0.0981934	0.89846	0.434766	1.36215	0.000149569	0.0026089	0.157096	-0.296626	-0.437528	-0.155724	3.79599e-05	0.000131075	0.136243	0.284305	-0.146277	0.714887	0.195505	0.456556	0.0191436	1.85213	1.38414	2.32012	1.3108e-14	3.96612e-12	0.150071	-0.0405789	-0.0723766
Lawsonibacter sp900549405	79.2648		-0.154773	1.17979e-14	2.42801e-11	0.0296936	0.0193826	0.0400046	1.85134e-08	3.56911e-07	0.185754	0.549203	0.367884	0.730521	3.33319e-09	9.61863e-08	0.128673	0.189715	-0.064258	0.443687	0.143089	0.190276	0.0914588	0.676735	0.216484	1.13699	0.00397711	0.0130029	0.154084	-0.405842	-0.544024	-0.267661	9.67969e-09	3.82402e-07	0.142871	0.303418	-0.120446	0.727282	0.160518	0.421098	0.0192828	1.39224	0.928728	1.85575	4.48109e-09	5.65738e-08	0.139758	-0.0280063	-0.0592789
†UBA9502 sp003480315	97.7851		-0.147144	1.95583e-14	4.02509e-11	0.0339547	0.0241025	0.043807	1.80324e-11	2.42837e-09	0.19106	0.434658	0.260369	0.608948	1.08164e-06	6.06923e-06	0.123944	0.468706	0.226096	0.711315	0.000155861	0.00251871	0.0969929	0.213191	-0.23275	0.659133	0.348549	0.402325	0.150398	-0.444463	-0.576769	-0.312157	5.63505e-11	1.13828e-08	0.147021	0.265471	-0.140892	0.671833	0.200279	0.457135	0.0191268	1.18863	0.74352	1.63373	1.79739e-07	8.74874e-07	0.136775	-0.0113136	-0.0413342
†Faecalibacterium sp900539885	97.9736		-0.142294	9.61625e-14	1.97903e-10	0.0312126	0.0214079	0.0410174	5.19153e-10	2.99625e-08	0.188488	0.570797	0.398371	0.743222	1.05682e-10	8.53911e-09	0.131504	0.378725	0.137119	0.620331	0.00213952	0.0116806	0.0947779	0.554115	0.119971	0.988258	0.0123949	0.0282912	0.153071	-0.37336	-0.505038	-0.241683	3.03692e-08	8.17945e-07	0.14195	0.334654	-0.0690108	0.73832	0.104136	0.338727	0.019601	1.36287	0.921582	1.80416	1.64582e-09	2.67169e-08	0.140568	-0.0205401	-0.0504031
†CAG-115_sp003531585	55.4194		-0.161265	1.84526e-13	3.79754e-10	0.0377014	0.0264722	0.0489306	5.77579e-11	4.66684e-09	0.190168	0.624487	0.426626	0.822347	7.249e-10	2.9286e-08	0.129924	0.32932	0.0537947	0.604844	0.0191729	0.047056	0.0929833	0.615766	0.123405	1.10813	0.0142685	0.0316729	0.152947	-0.423973	-0.574954	-0.272992	4.10325e-08	9.20951e-07	0.141708	0.314216	-0.148671	0.777104	0.183258	0.44333	0.0191888	1.7089	1.20386	2.21394	4.10903e-11	1.27696e-09	0.143556	-0.0106572	-0.0449118
CAG-269 sp900753165	72.6673		-0.150519	4.60527e-13	9.47764e-10	0.0211504	0.0104212	0.0318797	0.000114085	0.000234187	0.179134	0.460508	0.272045	0.648971	1.76898e-06	8.81003e-06	0.123544	0.387513	0.126475	0.648551	0.00363871	0.0161543	0.0943364	0.375832	-0.0899131	0.841577	0.113673	0.160013	0.151206	-0.295346	-0.439118	-0.151574	5.81262e-05	0.000180638	0.135906	0.189633	-0.249775	0.62904	0.397458	0.650094	0.0186886	0.913675	0.430907	1.39644	0.000211435	0.000315201	0.13112	-0.0477669	-0.080121
UMGS1865 sp900547725	58.1998		-0.155046	5.80132e-13	1.19391e-09	0.0323283	0.0212763	0.0433803	1.10891e-08	2.63528e-07	0.186146	0.407869	0.212614	0.603125	4.3548e-05	0.000101014	0.120948	0.554712	0.28505	0.824375	5.68538e-05	0.00188756	0.097857	1.00399	0.51678	1.4912	5.54126e-05	0.00186556	0.158022	-0.241975	-0.390922	-0.0930283	0.00146419	0.00244256	0.133379	0.253166	-0.201354	0.707685	0.274814	0.530275	0.0189146	1.53384	1.03714	2.03055	1.65328e-09	2.67169e-08	0.140565	-0.0356371	-0.069194
CAG-95 sp900066375	99.0104		-0.137456	6.24345e-13	1.2849e-09	0.0293253	0.0195171	0.0391334	5.26183e-09	1.48885e-07	0.186716	0.435454	0.262427	0.608481	8.63388e-07	5.42932e-06	0.124128	0.387643	0.147274	0.628011	0.00158636	0.010048	0.0950279	0.858453	0.420893	1.29601	0.000123473	0.00238779	0.157274	-0.293609	-0.425557	-0.16166	1.34097e-05	6.29945e-05	0.13707	0.37752	-0.0257737	0.780814	0.0665336	0.281407	0.0199447	1.46757	1.02724	1.90789	7.92339e-11	2.00066e-09	0.143025	-0.026844	-0.0566571
Anaerosacchariphilus sp900553635	73.1857		-0.147459	7.3755e-13	1.51788e-09	0.0271366	0.0165588	0.0377143	5.297e-07	3.68963e-06	0.183196	0.558187	0.372445	0.743929	4.40357e-09	1.16671e-07	0.128445	0.16808	-0.0916162	0.427776	0.204484	0.253871	0.0912147	0.824948	0.360586	1.28931	0.000505734	0.00392916	0.155966	-0.379753	-0.521526	-0.23798	1.64972e-07	2.66594e-06	0.140589	0.329039	-0.105083	0.763161	0.137324	0.385271	0.0193957	1.08773	0.611311	1.56414	7.96325e-06	1.88138e-05	0.133728	-0.053621	-0.0855706
†Dysosmobacter sp900542115	90.2451		-0.137753	1.04593e-12	2.15252e-09	0.0301097	0.0201864	0.040033	3.13159e-09	1.0543e-07	0.187112	0.498375	0.323561	0.673189	2.5576e-08	4.49248e-07	0.127004	0.280254	0.0364184	0.52409	0.0243003	0.0530666	0.0927952	0.314512	-0.124315	0.753339	0.159988	0.211918	0.150943	-0.390233	-0.523389	-0.257077	1.04119e-08	3.82402e-07	0.142812	-0.0762872	-0.484735	0.332161	0.714191	0.839612	0.0184127	1.35671	0.910345	1.80308	2.94479e-09	4.24891e-08	0.140097	-0.0229804	-0.0531165
SFFH01 sp900542395	79.4533		-0.141378	1.33276e-12	2.74283e-09	0.0258885	0.01563	0.0361471	8.05971e-07	5.16845e-06	0.182876	0.361892	0.180957	0.542828	9.0511e-05	0.000177507	0.120359	0.292131	0.0417204	0.542542	0.0222477	0.0502128	0.0928651	0.61517	0.154823	1.07552	0.00884524	0.0225134	0.153369	-0.288986	-0.426749	-0.151222	4.04425e-05	0.000134551	0.136193	0.376972	-0.0438801	0.797824	0.0791278	0.295996	0.0198102	1.20276	0.741481	1.66404	3.45376e-07	1.53332e-06	0.136249	-0.00766994	-0.0387704
CAG-238 sp900754805	79.1235		-0.14319	1.39173e-12	2.86417e-09	0.0266981	0.0163015	0.0370947	5.1636e-07	3.65981e-06	0.183215	0.517831	0.3351	0.700561	3.08988e-08	5.2013e-07	0.126849	0.537591	0.284621	0.79056	3.20873e-05	0.00188756	0.098349	0.843193	0.390748	1.29564	0.000264705	0.00293889	0.156565	-0.339235	-0.478673	-0.199796	1.96022e-06	1.49421e-05	0.138604	0.537394	0.111103	0.963686	0.0135073	0.147781	0.021239	1.42097	0.954449	1.88749	2.72952e-09	4.08417e-08	0.140159	-0.0507061	-0.0822334
Dysosmobacter sp900544615	98.3506		-0.134943	2.14471e-12	4.41382e-09	0.0275119	0.0176419	0.0373819	5.14487e-08	7.66412e-07	0.184973	0.509604	0.336036	0.683172	9.78735e-09	2.0811e-07	0.127791	0.46575	0.224901	0.706599	0.000153611	0.00251871	0.0970054	0.657282	0.222877	1.09169	0.0030426	0.0114473	0.154325	-0.342176	-0.474602	-0.20975	4.39309e-07	5.22002e-06	0.139803	0.131965	-0.273728	0.537657	0.5236	0.719505	0.018542	1.54512	1.10293	1.98731	9.52921e-12	3.6082e-10	0.14474	-0.0179499	-0.0478841
UBA11524 sp000437595	62.2055		-0.148674	2.1877e-12	4.50229e-09	0.0264553	0.015558	0.0373526	2.06003e-06	1.05349e-05	0.182163	0.416468	0.224475	0.608461	2.19328e-05	5.90723e-05	0.121501	0.4749	0.208254	0.741545	0.000488335	0.00469732	0.0960209	1.01988	0.547003	1.49276	2.45929e-05	0.00139532	0.158783	-0.360717	-0.506762	-0.214673	1.36841e-06	1.12824e-05	0.138892	0.590969	0.144502	1.03744	0.00950279	0.146851	0.0215342	1.32229	0.832728	1.81185	1.30293e-07	6.74852e-07	0.137035	-0.0570522	-0.089976
Faecalibacterium prausnitzii_H	98.7747		-0.132789	2.23519e-12	4.60003e-09	0.0264902	0.0167668	0.0362137	1.01595e-07	1.28263e-06	0.184454	0.39668	0.22523	0.56813	6.02213e-06	2.13416e-05	0.122548	0.307258	0.0679914	0.546524	0.0118651	0.0360413	0.0933686	0.217826	-0.212909	0.648561	0.3214	0.376364	0.15045	-0.344241	-0.474642	-0.213839	2.47249e-07	3.40522e-06	0.140264	-0.0989415	-0.498502	0.300619	0.627287	0.791949	0.0184609	1.09121	0.653332	1.52909	1.10152e-06	3.70846e-06	0.135315	-0.0433988	-0.072913
CAG-110 sp900763965	97.0782		-0.134122	3.24983e-12	6.68815e-09	0.0264485	0.0165518	0.0363452	1.75969e-07	1.85749e-06	0.184035	0.445393	0.271122	0.619665	5.84108e-07	4.62705e-06	0.124447	0.475783	0.233119	0.718447	0.000124251	0.00251724	0.0971867	0.607362	0.16448	1.05024	0.00721974	0.0197079	0.153549	-0.327078	-0.459884	-0.194273	1.46623e-06	1.13915e-05	0.138837	0.140106	-0.266447	0.546659	0.49922	0.712667	0.0185656	1.56515	1.12213	2.00817	5.66056e-12	3.6082e-10	0.145162	-0.0110668	-0.0410968
UMGS1600 sp900553315	89.868		-0.135942	5.10622e-12	1.05086e-08	0.0269472	0.0168239	0.0370705	1.96517e-07	1.98482e-06	0.183951	0.40679	0.228319	0.585261	8.24545e-06	2.66493e-05	0.122293	0.362086	0.114185	0.609986	0.0042207	0.0177621	0.0942137	0.734982	0.289043	1.18092	0.00124994	0.00673302	0.155135	-0.265761	-0.401861	-0.129661	0.000132258	0.000346963	0.135256	0.352539	-0.063069	0.768146	0.0963618	0.333582	0.0196596	1.02413	0.567895	1.48036	1.12615e-05	2.55598e-05	0.133451	-0.0288638	-0.0596024
Faecalibacterium sp900551435	96.5127		-0.131861	5.68878e-12	1.17075e-08	0.0243237	0.0144737	0.0341737	1.37505e-06	7.60979e-06	0.18247	0.526087	0.353238	0.698936	2.80335e-09	8.71195e-08	0.128815	0.288731	0.0475548	0.529907	0.0189793	0.047056	0.0929914	0.5941	0.155386	1.03281	0.00798018	0.021351	0.15346	-0.332077	-0.464099	-0.200055	8.75198e-07	7.85733e-06	0.13925	0.148925	-0.255314	0.553164	0.470074	0.692326	0.0185965	1.34118	0.899358	1.78299	3.08225e-09	4.2939e-08	0.140061	-0.0219218	-0.0517178
Collinsella sp900754435	88.0773		-0.135528	6.63348e-12	1.36517e-08	0.0185428	0.00836097	0.0287247	0.000363037	0.000568476	0.178271	0.449509	0.270814	0.628205	8.73529e-07	5.42932e-06	0.124118	0.30928	0.0620945	0.556465	0.0142203	0.0393493	0.0932226	0.504857	0.0542939	0.955419	0.0281042	0.052083	0.15236	-0.263427	-0.399986	-0.126868	0.000159321	0.000392473	0.13511	0.57084	0.154725	0.986956	0.00719588	0.144685	0.0217695	1.1816	0.725009	1.63818	4.21806e-07	1.7751e-06	0.136088	-0.0213261	-0.052189
CAG-288 sp000437395	29.5005		-0.170206	9.63431e-12	1.98274e-08	0.0336293	0.0207849	0.0464737	3.09234e-07	2.70595e-06	0.183605	0.620674	0.394767	0.846581	7.93046e-08	1.06797e-06	0.126078	0.736452	0.424449	1.04845	3.90927e-06	0.000986893	0.100169	1.03004	0.483167	1.57692	0.000227518	0.00293889	0.156706	-0.322022	-0.494739	-0.149305	0.000262167	0.000586952	0.134718	0.546396	0.019359	1.07343	0.0421652	0.248093	0.0203055	1.63147	1.05429	2.20865	3.34688e-08	2.54249e-07	0.138132	-0.0486442	-0.0873544
Butyrivibrio_A sp000431815	76.1546		-0.139945	1.00888e-11	2.07628e-08	0.0274066	0.0168342	0.0379789	4.03276e-07	3.07403e-06	0.183403	0.469358	0.283233	0.655483	8.21081e-07	5.3476e-06	0.124169	0.462925	0.205146	0.720703	0.000438142	0.00462456	0.0961129	0.471261	0.00583751	0.936684	0.0471981	0.0765784	0.15192	-0.309953	-0.451917	-0.167988	1.93945e-05	8.16186e-05	0.136776	0.0338939	-0.40029	0.468078	0.878342	0.946267	0.0183602	1.42896	0.954404	1.90351	4.10597e-09	5.351e-08	0.139828	-0.0150248	-0.0471517
†UMGS1375 sp900066615	99.7644		-0.127518	1.89155e-11	3.8928e-08	0.0242524	0.0144847	0.0340201	1.20491e-06	7.05485e-06	0.182571	0.4085	0.236515	0.580486	3.3953e-06	1.35887e-05	0.123013	0.0963204	-0.143008	0.335649	0.430037	0.458404	0.0907636	0.334444	-0.101909	0.770797	0.13295	0.183317	0.151084	-0.283336	-0.414471	-0.152201	2.3618e-05	9.54169e-05	0.13662	0.278746	-0.122012	0.679504	0.172702	0.433363	0.0192306	0.903455	0.463285	1.34363	5.89738e-05	0.000104465	0.132131	-0.0124399	-0.0420868
CAG-353 sp900066885	89.3968		-0.132623	2.11768e-11	4.35819e-08	0.0237601	0.0135698	0.0339504	5.10154e-06	2.19258e-05	0.181475	0.45932	0.280167	0.638474	5.38346e-07	4.42292e-06	0.124513	0.372256	0.122957	0.621555	0.0034456	0.0161543	0.0943816	0.494204	0.0488531	0.939555	0.0296541	0.0544479	0.152314	-0.317128	-0.453753	-0.180504	5.62023e-06	3.42572e-05	0.137763	0.42981	0.0122162	0.847405	0.04367	0.248093	0.0202774	1.58722	1.13162	2.04281	1.09555e-11	3.68835e-10	0.144627	-0.0211166	-0.0520101
K 1XD42 69 sp014287635	92.9783		-0.132167	2.18043e-11	4.48732e-08	0.0286219	0.0184838	0.03876	3.47562e-08	5.9212e-07	0.185273	0.473108	0.294531	0.651686	2.24091e-07	2.3926e-06	0.125229	0.431875	0.183587	0.680162	0.000659549	0.00605586	0.0957665	0.495644	0.0481199	0.943168	0.0299741	0.0544479	0.152304	-0.444761	-0.580306	-0.309217	1.52989e-10	2.06026e-08	0.146215	0.201993	-0.214748	0.618733	0.341947	0.593608	0.0187774	1.20112	0.744638	1.6576	2.70249e-07	1.25495e-06	0.136446	-0.0325092	-0.0632779
CAG-95 sp900553305	48.7747		-0.151632	2.30811e-11	4.75008e-08	0.0241125	0.0124273	0.0357978	5.38414e-05	0.000131036	0.179697	0.584448	0.379529	0.789368	2.52378e-08	4.49248e-07	0.127015	0.400776	0.116681	0.68487	0.00571633	0.0215129	0.0939639	1.00383	0.500958	1.5067	9.38678e-05	0.00223074	0.15753	-0.374475	-0.530929	-0.21802	2.85569e-06	2.06018e-05	0.138304	0.503756	0.0254406	0.982071	0.0390077	0.248093	0.0203679	1.4998	0.976063	2.02354	2.21849e-08	1.82912e-07	0.138464	-0.00752745	-0.0429447
UBA11452 sp003526375	33.6475		-0.160803	2.76051e-11	5.68113e-08	0.0320702	0.0196575	0.044483	4.40375e-07	3.29466e-06	0.183336	0.477582	0.258744	0.69642	1.95555e-05	5.44857e-05	0.121594	0.275661	-0.0274674	0.578789	0.0746654	0.116469	0.0919304	0.816992	0.285101	1.34888	0.0026277	0.0110582	0.154458	-0.246256	-0.413347	-0.0791653	0.00388937	0.00534458	0.132629	0.474987	-0.0343497	0.984323	0.0675654	0.281407	0.0199327	1.43751	0.879128	1.9959	4.83737e-07	1.9543e-06	0.135977	-0.0432837	-0.0808185
Butyrivibrio_A crossotus	95.5231		-0.130681	2.8195e-11	5.80254e-08	0.0221225	0.0120127	0.0322322	1.85759e-05	5.81758e-05	0.180498	0.468512	0.290945	0.64608	2.50728e-07	2.59728e-06	0.125137	0.286397	0.039652	0.533143	0.022933	0.0514718	0.092841	0.599549	0.156231	1.04287	0.00806244	0.0214291	0.153451	-0.274181	-0.409777	-0.138585	7.57458e-05	0.000217031	0.135696	0.452759	0.0387666	0.866752	0.0320889	0.241316	0.0205256	1.25831	0.804752	1.71186	5.93293e-08	3.86597e-07	0.13767	-0.0465523	-0.0770361
CAG-238 sp000435615	73.8454		-0.13467	4.75045e-11	9.77642e-08	0.0228672	0.0123272	0.0334073	2.18618e-05	6.47047e-05	0.180376	0.427197	0.241804	0.612589	6.56513e-06	2.22574e-05	0.122478	0.423468	0.167146	0.679791	0.00121493	0.00846263	0.0952517	0.976861	0.520147	1.43357	2.86735e-05	0.00139532	0.158639	-0.24523	-0.386734	-0.103727	0.000689981	0.00131487	0.133962	0.309389	-0.122465	0.741244	0.160178	0.421098	0.0192843	1.33557	0.862868	1.80826	3.39205e-08	2.54249e-07	0.138121	-0.047127	-0.0789804
CAG-115 sp000432175	49.246		-0.147257	4.87372e-11	1.00301e-07	0.0353892	0.023908	0.0468704	1.76888e-09	7.94032e-08	0.187549	0.588151	0.3859	0.790403	1.3465e-08	2.5904e-07	0.127529	0.279596	-0.00112616	0.560319	0.0509253	0.0874416	0.0922194	0.693764	0.196431	1.1911	0.00628297	0.0180023	0.153673	-0.403872	-0.558169	-0.249575	3.11475e-07	3.93237e-06	0.140079	0.145284	-0.327387	0.617955	0.546719	0.735807	0.0185213	1.51102	0.994116	2.02793	1.13332e-08	1.11673e-07	0.139007	0.00737745	-0.0276646
Faecalibacterium prausnitzii_E	98.9161		-0.124325	5.40164e-11	1.11166e-07	0.0243322	0.0145874	0.0340769	1.04958e-06	6.36285e-06	0.182675	0.420629	0.249094	0.592163	1.62661e-06	8.53444e-06	0.123612	0.44295	0.204911	0.680989	0.000269645	0.00340069	0.0965254	0.464352	0.0274444	0.90126	0.0372578	0.0635199	0.152119	-0.300915	-0.43167	-0.170161	6.74214e-06	3.94757e-05	0.137618	0.391637	-0.00802839	0.791303	0.0547786	0.275775	0.0200973	1.18434	0.746422	1.62225	1.25511e-07	6.67188e-07	0.137065	-0.0200611	-0.0495952
COE1 sp001916965	96.7012		-0.127716	7.10133e-11	1.46145e-07	0.0297334	0.019684	0.0397829	7.54768e-09	1.90579e-07	0.18644	0.49962	0.32263	0.676609	3.48799e-08	5.63659e-07	0.12675	0.395954	0.150355	0.641553	0.00159176	0.010048	0.0950251	0.938609	0.495255	1.38196	3.45377e-05	0.00139532	0.158465	-0.289389	-0.424611	-0.154166	2.81961e-05	0.000107464	0.136479	0.359635	-0.0535587	0.772828	0.087989	0.31458	0.0197288	1.25817	0.805692	1.71065	5.54104e-08	3.6698e-07	0.137725	-0.0344645	-0.0649596
Anaerosacchariphilus sp900066385	99.7644		-0.123118	8.57318e-11	1.76436e-07	0.0231411	0.0133837	0.0328986	3.51138e-06	1.64953e-05	0.181759	0.413138	0.241441	0.584835	2.53061e-06	1.08763e-05	0.123252	0.0925463	-0.146668	0.331761	0.448107	0.475158	0.090742	0.666357	0.228726	1.10399	0.00286261	0.011346	0.154381	-0.339829	-0.470488	-0.20917	3.69409e-07	4.52246e-06	0.139942	0.149352	-0.250916	0.54962	0.464405	0.692326	0.0186029	1.19293	0.75473	1.63113	1.03813e-07	5.90711e-07	0.137218	-0.0156103	-0.045171
ER4 sp900317525	90.6221		-0.125897	9.26778e-11	1.90731e-07	0.0261784	0.0161942	0.0361625	2.97405e-07	2.70393e-06	0.183635	0.44304	0.267242	0.618837	8.33908e-07	5.3476e-06	0.124156	0.172357	-0.0721282	0.416842	0.166951	0.214803	0.0913518	0.596068	0.15251	1.03963	0.00847158	0.0219392	0.153407	-0.26317	-0.39739	-0.128951	0.000124076	0.000334177	0.135307	0.162059	-0.247971	0.57209	0.438367	0.681154	0.0186339	1.34069	0.892421	1.78896	5.20505e-09	5.981e-08	0.139637	-0.00409058	-0.0343985
Gemmiger sp900540775	97.361		-0.121571	1.30775e-10	2.69134e-07	0.0215013	0.0117648	0.0312378	1.55682e-05	5.07223e-05	0.180632	0.455869	0.284866	0.626871	1.88554e-07	2.17645e-06	0.12537	0.261479	0.0213046	0.501654	0.032873	0.0646323	0.0925577	0.185089	-0.247655	0.617834	0.401647	0.457086	0.15031	-0.278192	-0.408744	-0.14764	3.05107e-05	0.000113085	0.136416	0.00312813	-0.396054	0.402311	0.98774	0.99551	0.0183492	0.731729	0.292906	1.17055	0.00109268	0.00136247	0.129833	0.00801093	-0.0214121
CAG-245 sp900761475	50.0471		-0.142542	1.48378e-10	3.05362e-07	0.0235136	0.0120566	0.0349705	5.90585e-05	0.000142022	0.179628	0.4386	0.237065	0.640136	2.06168e-05	5.66611e-05	0.121551	0.371305	0.0929611	0.64965	0.00896023	0.0312063	0.0935963	0.501019	0.00387535	0.998163	0.0482426	0.0776495	0.151902	-0.340736	-0.494207	-0.187264	1.40172e-05	6.44169e-05	0.137034	0.279832	-0.189446	0.749109	0.242371	0.515357	0.0189972	0.966863	0.451164	1.48256	0.00024219	0.000348233	0.131013	-0.0501852	-0.08468
Bacteroides_F pectinophilus	98.9632		-0.121898	1.63656e-10	3.36803e-07	0.0242316	0.0144284	0.0340348	1.34333e-06	7.53755e-06	0.182488	0.380588	0.207861	0.553315	1.62587e-05	4.82253e-05	0.121743	0.198782	-0.0408929	0.438457	0.103992	0.147932	0.0916865	3.34485e-05	-0.435341	0.435408	0.99988	0.99988	0.14996	-0.353351	-0.484612	-0.222089	1.43314e-07	2.51735e-06	0.140702	0.00531099	-0.397063	0.407685	0.979352	0.994116	0.0183494	0.888172	0.446355	1.32999	8.3364e-05	0.000142708	0.131856	-0.0238641	-0.0535752
UBA7182 sp003481535	99.4816		-0.121709	1.7137e-10	3.52679e-07	0.0208067	0.0109934	0.03062	3.34067e-05	8.87914e-05	0.180056	0.349599	0.176829	0.522368	7.48533e-05	0.000152731	0.120512	0.0235548	-0.218174	0.265284	0.848466	0.865606	0.0904956	0.270302	-0.169003	0.709608	0.227672	0.285951	0.150685	-0.299975	-0.431445	-0.168504	8.0693e-06	4.64499e-05	0.137474	0.307247	-0.0947275	0.709221	0.134036	0.378674	0.0194134	0.915495	0.473983	1.35701	4.9521e-05	9.09385e-05	0.13227	0.00796971	-0.0218111
CAG-115 sp900768125	43.591		-0.146734	1.72205e-10	3.54398e-07	0.0351844	0.0233998	0.0469689	5.52792e-09	1.48885e-07	0.186678	0.575026	0.367392	0.782659	6.25688e-08	9.26884e-07	0.126272	0.250555	-0.0383959	0.539507	0.0891823	0.131977	0.0917988	0.640027	0.129635	1.15042	0.0140108	0.0314465	0.152963	-0.390655	-0.549051	-0.23226	1.41713e-06	1.13395e-05	0.138864	0.251035	-0.233787	0.735857	0.310015	0.559135	0.0188378	1.53527	1.00491	2.06563	1.56442e-08	1.43643e-07	0.138747	-0.00207225	-0.0380087
†CAG-590_sp900548855	93.4967		-0.12472	2.1917e-10	4.51052e-07	0.0266101	0.0165175	0.0367026	2.5568e-07	2.4594e-06	0.18375	0.565308	0.388214	0.742402	4.66312e-10	2.35488e-08	0.130286	0.137419	-0.10896	0.383797	0.274155	0.320112	0.0910255	0.459995	0.0119372	0.908053	0.0442072	0.0726005	0.151975	-0.303145	-0.438663	-0.167626	1.2078e-05	5.95065e-05	0.137153	0.549066	0.135173	0.96296	0.00934546	0.146851	0.0215483	1.13667	0.68239	1.59095	9.97151e-07	3.41398e-06	0.135395	5.48043e-05	-0.0306414
ER4 sp900552015	85.5325		-0.124039	2.7144e-10	5.58624e-07	0.0228651	0.0127588	0.0329714	9.60412e-06	3.52733e-05	0.180997	0.445326	0.267654	0.622999	9.55535e-07	5.6385e-06	0.124045	0.312148	0.0647855	0.559511	0.0134141	0.0381641	0.0932696	0.36059	-0.087035	0.808216	0.114293	0.160328	0.151202	-0.280256	-0.415825	-0.144688	5.21828e-05	0.000164702	0.135991	0.156154	-0.258229	0.570538	0.459981	0.692326	0.018608	1.35831	0.905306	1.81131	4.7622e-09	5.83009e-08	0.139709	-0.0372095	-0.0677781
†TF01 11 sp001414325	94.722		-0.121924	3.15168e-10	6.48616e-07	0.0248704	0.0149104	0.0348303	1.04863e-06	6.36285e-06	0.182676	0.444531	0.269276	0.619785	7.08708e-07	4.77197e-06	0.124289	0.177664	-0.0666347	0.421963	0.153958	0.202603	0.0914077	0.501804	0.0645444	0.939063	0.0245204	0.046949	0.152477	-0.367116	-0.500458	-0.233775	7.45628e-08	1.58544e-06	0.141228	0.422184	0.0137338	0.830635	0.0427851	0.248093	0.0202938	1.03145	0.583031	1.47987	6.8155e-06	1.64878e-05	0.133852	-0.0189502	-0.0493457
CAG-245 sp000435175	49.3874		-0.140284	3.24789e-10	6.68417e-07	0.0234849	0.0119949	0.0349748	6.32948e-05	0.000151308	0.179576	0.426575	0.224413	0.628737	3.64256e-05	8.75669e-05	0.121092	0.474217	0.194939	0.753495	0.000884116	0.00728945	0.0955192	0.552204	0.0527114	1.0517	0.0302709	0.0544479	0.152296	-0.337681	-0.491606	-0.183757	1.76889e-05	7.76772e-05	0.136849	0.256062	-0.214579	0.726703	0.286104	0.537609	0.0188886	1.06056	0.543724	1.5774	5.92138e-05	0.000104465	0.132128	-0.0373787	-0.0720854
Coprococcus sp900066115	98.492		-0.121113	3.46762e-10	7.13636e-07	0.0245449	0.014627	0.0344627	1.30444e-06	7.52848e-06	0.18251	0.40666	0.232001	0.581318	5.2613e-06	1.89782e-05	0.122658	0.170122	-0.0726702	0.412914	0.169546	0.216576	0.0913412	0.706557	0.264487	1.14863	0.0017489	0.00818909	0.154828	-0.296253	-0.429332	-0.163175	1.32945e-05	6.29945e-05	0.137076	0.515395	0.108915	0.921876	0.0129758	0.147781	0.0212725	1.15056	0.704643	1.59648	4.56072e-07	1.86114e-06	0.136025	-0.0365141	-0.0665187
Marvinbryantia sp900066075	98.6805		-0.120388	3.5899e-10	7.38802e-07	0.0294109	0.0195693	0.0392525	5.3525e-09	1.48885e-07	0.186703	0.382445	0.20859	0.5563	1.6784e-05	4.8826e-05	0.121717	0.214846	-0.0265506	0.456242	0.0810602	0.123579	0.0918693	0.733719	0.298282	1.16915	0.000969718	0.00580801	0.155368	-0.294808	-0.427203	-0.162413	1.32263e-05	6.29945e-05	0.137081	0.431928	0.0273593	0.836496	0.0364052	0.245128	0.0204235	1.13101	0.68732	1.5747	6.24582e-07	2.40315e-06	0.135771	-0.0276939	-0.0575773
UBA737 sp900549055	50.1885		-0.139241	3.7947e-10	7.8095e-07	0.0238817	0.0124354	0.0353281	4.44703e-05	0.00011159	0.179841	0.532307	0.331353	0.733261	2.25047e-07	2.3926e-06	0.125225	0.349238	0.0690615	0.629415	0.0145888	0.039833	0.093202	0.994145	0.496339	1.49195	9.32186e-05	0.00223074	0.157536	-0.216585	-0.370345	-0.062826	0.00578818	0.00759229	0.132327	0.320572	-0.148284	0.789429	0.180108	0.438336	0.019201	1.30429	0.790386	1.81819	6.98033e-07	2.63557e-06	0.135682	-0.0449736	-0.079834
CAG-83 sp900548615	96.607		-0.119825	4.36292e-10	8.9789e-07	0.0214864	0.0116055	0.0313673	2.0934e-05	6.3589e-05	0.180408	0.415932	0.242198	0.589667	2.84027e-06	1.20786e-05	0.123158	0.343382	0.102276	0.584487	0.00527101	0.020275	0.0940306	0.962615	0.527561	1.39767	1.51003e-05	0.00139532	0.159241	-0.291002	-0.423442	-0.158561	1.71681e-05	7.62187e-05	0.136873	0.146858	-0.25814	0.551857	0.477086	0.692326	0.0185888	1.27252	0.829481	1.71555	2.01462e-08	1.73116e-07	0.138542	-0.0350904	-0.0650341
Lachnospira sp900316325	84.1659		-0.124218	4.47057e-10	9.20042e-07	0.0228023	0.012555	0.0330496	1.34065e-05	4.4674e-05	0.180745	0.442674	0.26251	0.622837	1.5508e-06	8.25018e-06	0.123651	0.279521	0.0284239	0.530618	0.0291407	0.0605134	0.0926521	0.618037	0.164133	1.07194	0.00764376	0.0207254	0.153499	-0.249695	-0.387308	-0.112082	0.000381555	0.000807059	0.134424	0.125964	-0.294155	0.546083	0.556598	0.73969	0.018513	0.865362	0.403798	1.32693	0.000242212	0.000348233	0.131013	-0.0320675	-0.063246
UBA7182 sp003480725	99.7172		-0.117932	5.36334e-10	1.10378e-06	0.0254874	0.0157311	0.0352437	3.28197e-07	2.70595e-06	0.18356	0.409605	0.237722	0.581487	3.15279e-06	1.28659e-05	0.123074	0.208459	-0.0325655	0.449483	0.0900083	0.132713	0.091792	0.297791	-0.140982	0.736563	0.183317	0.236613	0.150842	-0.367753	-0.498391	-0.237116	3.80185e-08	9.03499e-07	0.141769	0.105347	-0.295338	0.506032	0.606182	0.772353	0.0184751	0.936331	0.49654	1.37612	3.09964e-05	6.02046e-05	0.132642	-0.0214733	-0.050947
ER4 sp000765235	99.7172		-0.116562	5.59794e-10	1.15206e-06	0.0226513	0.0129862	0.0323164	4.56418e-06	2.02629e-05	0.18156	0.45004	0.280181	0.619899	2.23671e-07	2.3926e-06	0.12523	0.348538	0.111201	0.585874	0.00401886	0.0174583	0.0942542	0.244859	-0.18779	0.677508	0.26714	0.323965	0.150573	-0.29439	-0.423987	-0.164793	8.84418e-06	4.76407e-05	0.137401	-0.0247105	-0.42119	0.371769	0.902732	0.949749	0.0183561	1.17322	0.739182	1.60726	1.27482e-07	6.68867e-07	0.137052	-0.0214643	-0.0506327
Faecalibacterium sp900758465	96.984		-0.118667	5.78752e-10	1.19107e-06	0.0244859	0.0146443	0.0343275	1.14617e-06	6.80958e-06	0.182609	0.433101	0.259907	0.606294	1.01166e-06	5.83873e-06	0.123999	0.369973	0.127837	0.612109	0.00276424	0.0136189	0.0945645	0.456219	0.0105526	0.901886	0.0448223	0.0733126	0.151964	-0.353099	-0.484909	-0.221288	1.64563e-07	2.66594e-06	0.140591	0.00425466	-0.399726	0.408235	0.983524	0.99551	0.0183493	1.11299	0.670339	1.55564	8.83369e-07	3.13054e-06	0.135492	-0.0140841	-0.0439709
CAG-45 sp000438375	98.7276		-0.117839	6.88585e-10	1.41711e-06	0.0273294	0.0175277	0.037131	5.1003e-08	7.66412e-07	0.18498	0.391642	0.218721	0.564562	9.39769e-06	3.01323e-05	0.122187	0.496915	0.257106	0.736723	5.01612e-05	0.00188756	0.0979646	0.451991	0.0148417	0.889139	0.0427209	0.0707346	0.152004	-0.349387	-0.480861	-0.217914	2.05835e-07	3.19836e-06	0.140411	0.236284	-0.166514	0.639083	0.250112	0.51681	0.0189763	0.995248	0.553243	1.43725	1.05838e-05	2.42946e-05	0.1335	-0.0232791	-0.0530353
Eubacterium_F sp900539115	88.0302		-0.121251	8.98327e-10	1.84876e-06	0.0243868	0.0142135	0.03456	2.75832e-06	1.35898e-05	0.181942	0.315161	0.135681	0.494641	0.000585335	0.000872602	0.118869	0.208182	-0.0418631	0.458226	0.102666	0.147473	0.0916958	0.777068	0.323862	1.23027	0.00078822	0.00506098	0.155558	-0.302851	-0.439344	-0.166358	1.41909e-05	6.44169e-05	0.137025	0.286101	-0.131139	0.703342	0.17886	0.438336	0.0192059	1.13292	0.67546	1.59038	1.2825e-06	4.11213e-06	0.135193	-0.0116044	-0.0427047
UMGS1484 sp900552285	32.8935		-0.148115	1.07883e-09	2.22022e-06	0.0286345	0.0161427	0.0411263	7.32786e-06	2.81948e-05	0.181201	0.525005	0.305252	0.744758	2.97817e-06	1.24039e-05	0.12312	0.31528	0.00966256	0.620898	0.0431899	0.0765295	0.0923459	0.906224	0.368041	1.44441	0.000977586	0.00580801	0.15536	-0.321512	-0.489218	-0.153805	0.000174862	0.000420501	0.135037	0.574252	0.0625259	1.08598	0.0278651	0.231424	0.0206405	1.35747	0.795858	1.91908	2.28057e-06	6.72517e-06	0.13473	-0.0410341	-0.0790053
Lawsonibacter sp014287875	99.8115		-0.114949	1.12814e-09	2.32172e-06	0.0249744	0.0152808	0.0346679	4.74104e-07	3.48251e-06	0.18328	0.375884	0.205004	0.546765	1.67991e-05	4.8826e-05	0.121717	0.27126	0.0330307	0.50949	0.0256549	0.0548391	0.0927524	0.419783	-0.0147439	0.854309	0.0582872	0.0902223	0.151745	-0.311789	-0.441825	-0.181753	2.74368e-06	2.01536e-05	0.138336	0.0914184	-0.306629	0.489466	0.652467	0.81357	0.0184453	1.43167	0.997309	1.86604	1.26913e-10	2.9215e-09	0.142643	-0.00701112	-0.0364218
Anaerosacchariphilus sp014290175	88.1715		-0.121025	1.16918e-09	2.40618e-06	0.0212785	0.0110412	0.0315158	4.7501e-05	0.000118459	0.179791	0.2902	0.109744	0.470656	0.00163495	0.00216564	0.118059	0.333414	0.0831278	0.583701	0.00905546	0.0312684	0.0935877	0.399548	-0.0516552	0.85075	0.0826007	0.123139	0.15146	-0.29281	-0.430031	-0.155589	2.97441e-05	0.000111265	0.136436	0.522869	0.103975	0.941764	0.0144524	0.147781	0.0211825	0.868292	0.407461	1.32912	0.000225504	0.000328894	0.131069	-0.0185388	-0.0495003
CAG-170 sp900545925	89.1612		-0.118212	1.34786e-09	2.77389e-06	0.0254385	0.0154214	0.0354556	6.87534e-07	4.48006e-06	0.182997	0.32663	0.149846	0.503415	0.000297789	0.000481227	0.119406	0.262682	0.0176161	0.507747	0.0356672	0.0660988	0.0924941	0.921251	0.479705	1.3628	4.47211e-05	0.00164248	0.158223	-0.158448	-0.293367	-0.0235294	0.0213707	0.0236542	0.131354	0.0859751	-0.325289	0.497239	0.681869	0.828132	0.0184288	1.17355	0.723097	1.62401	3.5324e-07	1.54263e-06	0.13623	-0.00820636	-0.0387011
Bariatricus comes	99.8586		-0.114546	1.41393e-09	2.90987e-06	0.0197819	0.0100425	0.0295213	7.03304e-05	0.000163296	0.179497	0.343637	0.172214	0.515059	8.72718e-05	0.000172832	0.120388	0.258656	0.0205804	0.496731	0.0332371	0.0646323	0.0925491	-0.0292344	-0.467617	0.409148	0.895952	0.918692	0.149968	-0.224832	-0.355518	-0.0941455	0.000754832	0.00140751	0.133892	0.581616	0.183377	0.979856	0.00422353	0.11644	0.0222239	0.811163	0.372771	1.24956	0.000291787	0.000409313	0.130866	-0.015946	-0.0454939
CAG-238 sp900542245	74.3638		-0.122769	1.75544e-09	3.61269e-06	0.0219673	0.0114711	0.0324634	4.21119e-05	0.000109472	0.179882	0.384873	0.200144	0.569603	4.55885e-05	0.000103817	0.120911	0.244882	-0.0127985	0.502562	0.062504	0.100637	0.0920638	0.336104	-0.131701	0.80391	0.158965	0.211256	0.150948	-0.209216	-0.350187	-0.0682462	0.00364685	0.00506298	0.132678	0.590582	0.161204	1.01996	0.00704537	0.144685	0.0217874	0.940197	0.467867	1.41253	9.77679e-05	0.000163893	0.13173	-0.0121745	-0.0439384
UBA737 sp900547305	43.4967		-0.137859	1.95966e-09	4.03298e-06	0.0261667	0.0143514	0.037982	1.47222e-05	4.83557e-05	0.180674	0.479453	0.271594	0.687312	6.42545e-06	2.22574e-05	0.122495	0.338492	0.049525	0.62746	0.0217066	0.049545	0.0928846	0.915306	0.403783	1.42683	0.000460441	0.00380576	0.156053	-0.195572	-0.354439	-0.036704	0.0158562	0.0181986	0.131574	0.253376	-0.230925	0.737677	0.305006	0.557567	0.018848	1.02612	0.49405	1.55818	0.000159925	0.000250426	0.131341	-0.0433806	-0.0794376
CAG-269 sp003525075	64.3732		-0.12662	2.0251e-09	4.16766e-06	0.028272	0.0174292	0.0391148	3.45347e-07	2.77548e-06	0.183521	0.38991	0.198622	0.581198	6.62814e-05	0.000138029	0.120609	0.15383	-0.111142	0.418802	0.255028	0.302144	0.091071	0.902516	0.430748	1.37428	0.000181174	0.00261409	0.156917	-0.251566	-0.397529	-0.105604	0.000738358	0.001391	0.133909	0.296293	-0.14885	0.741435	0.191922	0.453429	0.0191564	1.04869	0.559967	1.53742	2.68534e-05	5.29209e-05	0.132757	-0.0329975	-0.0659245
Ruminococcus_A faecicola	95.8058		-0.114237	2.04462e-09	4.20782e-06	0.026574	0.0167944	0.0363537	1.09552e-07	1.34118e-06	0.184397	0.408139	0.235745	0.580533	3.65121e-06	1.43212e-05	0.122954	0.13072	-0.109865	0.371306	0.286743	0.33004	0.0909976	0.131537	-0.303517	0.566592	0.553253	0.600845	0.150135	-0.325701	-0.456931	-0.194471	1.21692e-06	1.04603e-05	0.138986	0.108557	-0.293292	0.510406	0.59632	0.772353	0.0184821	0.874094	0.432776	1.31541	0.000105864	0.000174568	0.131667	-0.0232001	-0.0527935
Dorea_A longicatena	99.7644		-0.113032	2.48788e-09	5.12007e-06	0.0256619	0.0159302	0.0353937	2.54837e-07	2.4594e-06	0.183753	0.358386	0.186706	0.530065	4.40511e-05	0.000101117	0.120938	0.245745	0.00596627	0.485525	0.0445707	0.0779505	0.0923216	0.0427595	-0.400145	0.485664	0.849836	0.878092	0.149978	-0.305791	-0.436415	-0.175168	4.67633e-06	2.99879e-05	0.137909	0.256598	-0.142999	0.656196	0.20806	0.464398	0.0191005	0.761969	0.322614	1.20132	0.000683818	0.000888304	0.130199	-0.0300176	-0.0596301
Eubacterium_F sp000434115	84.6843		-0.120275	2.51416e-09	5.17414e-06	0.0241181	0.0137451	0.0344911	5.42085e-06	2.30529e-05	0.18143	0.379401	0.19666	0.562141	4.84466e-05	0.000108736	0.120862	0.326588	0.0725527	0.580624	0.0117709	0.0360413	0.093375	0.548826	0.0847605	1.01289	0.0204805	0.0417885	0.152632	-0.294842	-0.433997	-0.155687	3.38233e-05	0.000122005	0.136334	0.236521	-0.188845	0.661887	0.275638	0.530275	0.0189126	1.2116	0.745567	1.67763	3.7341e-07	1.58797e-06	0.136186	-0.0079458	-0.0396336
UMGS1670 sp900553995	40.1508		-0.137364	3.5002e-09	7.20342e-06	0.027616	0.0156603	0.0395716	6.23725e-06	2.57128e-05	0.181323	0.526758	0.316531	0.736986	9.63012e-07	5.6385e-06	0.124039	0.498483	0.206619	0.790346	0.000824633	0.00699713	0.0955779	0.783625	0.266892	1.30036	0.00297693	0.011346	0.154345	-0.333396	-0.493823	-0.17297	4.76401e-05	0.000152751	0.136063	0.460083	-0.0298906	0.950056	0.0656951	0.281407	0.0199545	1.30242	0.764883	1.83996	2.15624e-06	6.40529e-06	0.134775	-0.0493347	-0.0854868
HGM13006 sp900757695	71.3949		-0.122287	3.95607e-09	8.14159e-06	0.0220998	0.0114097	0.0327899	5.21627e-05	0.000127811	0.179721	0.40079	0.212699	0.588881	3.05236e-05	7.51924e-05	0.121234	0.298369	0.037509	0.55923	0.0249967	0.054294	0.0927729	0.502051	0.0322009	0.971901	0.0362491	0.0625839	0.152143	-0.32564	-0.468852	-0.182427	8.66654e-06	4.73146e-05	0.137417	0.213877	-0.224065	0.651818	0.338304	0.593608	0.0187839	1.07598	0.595431	1.55652	1.18481e-05	2.65925e-05	0.13341	-0.0169255	-0.0493428
Dysosmobacter sp900550685	88.9255		-0.114844	4.53302e-09	9.32895e-06	0.0226448	0.0125743	0.0327153	1.08765e-05	3.82096e-05	0.180903	0.428014	0.25091	0.605119	2.2884e-06	1.03878e-05	0.123334	0.513398	0.267328	0.759467	4.45229e-05	0.00188756	0.0980671	0.688845	0.246361	1.13133	0.00229783	0.00987577	0.15458	-0.339288	-0.474111	-0.204465	8.64635e-07	7.85733e-06	0.13926	0.203325	-0.209528	0.616179	0.334245	0.589673	0.0187912	1.25113	0.799214	1.70305	6.32047e-08	3.98979e-07	0.137618	-0.030585	-0.0609829
CAG-170 sp003516765	82.2809		-0.116681	5.0577e-09	1.04088e-05	0.0229748	0.0127112	0.0332384	1.1912e-05	4.04408e-05	0.180834	0.327243	0.146323	0.508164	0.000398026	0.000628134	0.119175	0.452206	0.201717	0.702695	0.000408605	0.00458546	0.0961721	0.613067	0.158896	1.06724	0.00818235	0.0216057	0.153438	-0.231585	-0.369514	-0.0936566	0.00100884	0.00176438	0.133667	0.156027	-0.264767	0.576821	0.467208	0.692326	0.0185998	1.19903	0.738085	1.65997	3.6803e-07	1.58174e-06	0.136197	-0.0203283	-0.0513797
Gemmiger sp900556255	91.8944		-0.112766	5.25223e-09	1.08091e-05	0.0175775	0.0076304	0.0275247	0.000540097	0.000790577	0.177977	0.437993	0.263443	0.612543	9.29252e-07	5.60325e-06	0.124068	0.402199	0.160175	0.644223	0.00113658	0.0081996	0.0953077	0.289668	-0.151392	0.730728	0.197875	0.254591	0.150786	-0.240734	-0.374062	-0.107407	0.000407483	0.000844221	0.134373	0.298039	-0.10892	0.704997	0.151087	0.407911	0.0193263	0.68263	0.234847	1.13041	0.00282589	0.00319793	0.129098	0.00115941	-0.0289012
Mediterraneibacter faecis	99.3874		-0.110859	5.29766e-09	1.09026e-05	0.0260261	0.0162809	0.0357714	1.79313e-07	1.85749e-06	0.184021	0.358175	0.186227	0.530124	4.5741e-05	0.000103817	0.120908	0.242746	0.00402464	0.481467	0.0462642	0.0805636	0.092293	0.119589	-0.328486	0.567664	0.60071	0.642029	0.150096	-0.275702	-0.406665	-0.144739	3.79598e-05	0.000131075	0.136243	0.582065	0.182482	0.981649	0.00432328	0.11644	0.0222039	0.760739	0.320695	1.20078	0.000711191	0.000917959	0.130168	-0.00740459	-0.0371061
UBA11512 sp003522145	34.1659		-0.140538	5.95588e-09	1.22572e-05	0.0203621	0.00791579	0.0328084	0.00135532	0.00170046	0.177299	0.439403	0.220633	0.658173	8.45596e-05	0.000168286	0.120414	0.355333	0.0535208	0.657145	0.0210494	0.0491558	0.092909	0.78594	0.256107	1.31577	0.00366789	0.0124523	0.154157	-0.239866	-0.406809	-0.0729229	0.0048821	0.00648805	0.132456	0.673175	0.164754	1.1816	0.00948159	0.146851	0.0215361	1.51837	0.960937	2.0758	1.02142e-07	5.89508e-07	0.137231	-0.0415692	-0.0790216
CAG-724 sp003524145	31.7625		-0.14324	6.05409e-09	1.24593e-05	0.0290508	0.0163895	0.0417122	7.18272e-06	2.81854e-05	0.181216	0.47542	0.252445	0.698396	3.01783e-05	7.47978e-05	0.121243	0.549797	0.243208	0.856386	0.00044643	0.00462456	0.096097	1.33808	0.7945	1.88165	1.50153e-06	0.00030331	0.161418	-0.240347	-0.410592	-0.0701027	0.00567907	0.00749785	0.132342	0.437614	-0.0813257	0.956554	0.0983248	0.336637	0.0196443	1.46852	0.899713	2.03733	4.49025e-07	1.85678e-06	0.136037	-0.0649475	-0.103093
Ruminococcus_A sp003011855	99.3402		-0.109863	6.84819e-09	1.40936e-05	0.0240336	0.0142956	0.0337716	1.39387e-06	7.60979e-06	0.18246	0.375827	0.204242	0.547411	1.82375e-05	5.15241e-05	0.12165	0.170348	-0.0696317	0.410327	0.164044	0.213098	0.0913638	0.123267	-0.310697	0.557231	0.577519	0.620525	0.150114	-0.265922	-0.396682	-0.135161	6.88865e-05	0.00020314	0.135771	0.130458	-0.269194	0.530109	0.522138	0.719505	0.0185434	0.865964	0.427033	1.3049	0.000112636	0.000183515	0.131618	-0.000140576	-0.0297765
Faecalibacterium prausnitzii_J	98.115		-0.110403	7.02921e-09	1.44661e-05	0.0184741	0.00865791	0.0282903	0.000229311	0.000397604	0.178613	0.403095	0.230645	0.575546	4.83358e-06	1.79153e-05	0.122726	0.262463	0.021834	0.503091	0.0325484	0.0646323	0.0925655	0.493541	0.0547604	0.932322	0.0275074	0.0516883	0.152378	-0.195333	-0.32707	-0.0635974	0.00367783	0.00508851	0.132672	0.592058	0.190913	0.993202	0.0038381	0.11644	0.022306	0.7228	0.280886	1.16471	0.00135885	0.00164857	0.129664	-0.00756948	-0.0372539
Ruminococcus sp002438605	71.2064		-0.120529	8.00134e-09	1.64668e-05	0.017015	0.00624792	0.0277821	0.00196718	0.00232619	0.177026	0.487696	0.298932	0.67646	4.40483e-07	3.91169e-06	0.124677	0.333227	0.0700773	0.596377	0.0130947	0.0377874	0.093289	0.593547	0.123122	1.06397	0.0134318	0.0304856	0.153	-0.379386	-0.523219	-0.235553	2.52863e-07	3.40522e-06	0.140246	0.284588	-0.155711	0.724886	0.205095	0.461986	0.0191104	1.00755	0.524037	1.49106	4.54461e-05	8.42212e-05	0.132338	-0.0139788	-0.0464595
UBA9502 sp003478505	98.5862		-0.110025	8.29573e-09	1.70726e-05	0.0231199	0.0133085	0.0329313	4.04945e-06	1.88043e-05	0.18165	0.26347	0.0902818	0.436658	0.00288375	0.00345708	0.117615	0.114885	-0.1258	0.35557	0.349329	0.390939	0.0908793	0.0654832	-0.372314	0.50328	0.769276	0.805149	0.150003	-0.283049	-0.414744	-0.151354	2.60569e-05	0.000102489	0.136542	0.29328	-0.109026	0.695585	0.15297	0.409269	0.0193174	1.04462	0.603296	1.48595	3.66722e-06	9.81163e-06	0.134349	-0.0144543	-0.0442438
CAG-83 sp900554275	96.984		-0.110002	8.4805e-09	1.74529e-05	0.019378	0.00954727	0.0292087	0.000114195	0.000234187	0.179134	0.341792	0.168783	0.514801	0.000110249	0.000209111	0.120201	0.235881	-0.00470496	0.476466	0.0546473	0.0913089	0.0921656	0.727476	0.294108	1.16084	0.00101351	0.00584941	0.155327	-0.235668	-0.36752	-0.103817	0.000465904	0.000931807	0.134268	-0.0144651	-0.417143	0.388213	0.943844	0.970262	0.0183514	1.02076	0.579135	1.46238	6.15056e-06	1.51514e-05	0.133935	-0.02232	-0.0520244
Angelakisella sp900547385	60.0377		-0.122951	8.63281e-09	1.77663e-05	0.0179928	0.0069869	0.0289988	0.00136606	0.00170863	0.177293	0.309395	0.115678	0.503111	0.00175936	0.00228323	0.118001	0.411308	0.143454	0.679163	0.00263244	0.0136189	0.0946051	0.601074	0.118153	1.08399	0.0147384	0.0321855	0.152919	-0.203021	-0.350694	-0.0553478	0.00707176	0.00904111	0.132176	0.130377	-0.319901	0.580655	0.570208	0.748982	0.0185019	1.1747	0.680985	1.66842	3.26649e-06	8.85679e-06	0.134442	-0.00922542	-0.0425597
UMGS874 sp900546315	66.3054		-0.121555	8.6566e-09	1.78153e-05	0.0209535	0.0100822	0.0318248	0.00016135	0.000307479	0.178875	0.317549	0.126053	0.509045	0.00116431	0.0016054	0.118325	0.27691	0.00997344	0.543847	0.0420405	0.0758231	0.0923667	0.952452	0.476064	1.42884	9.15302e-05	0.00223074	0.157553	-0.239241	-0.385095	-0.0933879	0.00131638	0.00222518	0.133461	0.258653	-0.18644	0.703746	0.254568	0.51681	0.0189646	0.998403	0.509585	1.48722	6.40617e-05	0.000112526	0.132065	-0.0216064	-0.0543803
UBA3402 sp003478355	99.8586		-0.108784	9.45468e-09	1.94577e-05	0.0210695	0.0113238	0.0308151	2.33559e-05	6.59844e-05	0.180326	0.43869	0.267473	0.609907	5.47391e-07	4.42292e-06	0.1245	0.301162	0.06119	0.541135	0.0139306	0.0390545	0.0932392	0.227852	-0.21243	0.668135	0.310236	0.366478	0.150473	-0.302898	-0.433458	-0.172339	5.68127e-06	3.42572e-05	0.137754	-0.0284637	-0.427946	0.371019	0.888885	0.947519	0.0183583	0.710768	0.271548	1.14999	0.00152789	0.00184259	0.129573	-0.0159384	-0.0454166
Agathobaculum sp900544475	97.5495		-0.11034	9.56827e-09	1.96915e-05	0.0184581	0.00855874	0.0283576	0.000261929	0.000437271	0.178514	0.358	0.1839	0.5321	5.71614e-05	0.000122836	0.120729	0.264681	0.0217109	0.507651	0.0327686	0.0646323	0.0925602	-0.0107599	-0.445299	0.423779	0.961271	0.970525	0.149961	-0.274113	-0.406704	-0.141522	5.21416e-05	0.000164702	0.135992	0.560188	0.155568	0.964807	0.00668025	0.144685	0.0218326	0.853768	0.408546	1.29899	0.000174164	0.000270623	0.131273	-0.0371167	-0.0669367
UMGS363 sp900768245	27.427		-0.146547	9.66485e-09	1.98903e-05	0.026034	0.0128878	0.0391802	0.000106122	0.000219864	0.179188	0.582113	0.351269	0.812957	8.21583e-07	5.3476e-06	0.124168	0.410034	0.0915488	0.72852	0.0116505	0.0360413	0.0933834	0.848226	0.285438	1.41101	0.00315805	0.0115986	0.154292	-0.352979	-0.529188	-0.176771	8.82862e-05	0.000245984	0.135575	0.891239	0.354106	1.42837	0.00115634	0.10258	0.0233448	1.54162	0.951844	2.1314	3.23199e-07	1.4671e-06	0.136302	-0.0171243	-0.0569842
Eubacterium_F sp000433735	85.1555		-0.114232	9.88853e-09	2.03506e-05	0.0229589	0.012715	0.0332028	1.16216e-05	3.97892e-05	0.180853	0.449945	0.269864	0.630027	1.03298e-06	5.87779e-06	0.123982	0.372145	0.121582	0.622708	0.00362225	0.0161543	0.0943402	0.731308	0.281092	1.18152	0.00146901	0.00754262	0.154987	-0.287035	-0.42445	-0.149619	4.35834e-05	0.000141977	0.136134	0.419845	0.000192331	0.839499	0.0498952	0.270735	0.0201712	1.16083	0.700599	1.62107	8.16742e-07	2.94611e-06	0.135556	-0.029476	-0.0605887
Marvinbryantia sp900544685	58.3883		-0.123364	1.01281e-08	2.08437e-05	0.0252525	0.0141838	0.0363213	8.08863e-06	3.05402e-05	0.181127	0.400162	0.205184	0.595141	5.90594e-05	0.000126243	0.120702	0.223528	-0.0477847	0.494842	0.106307	0.150142	0.0916706	0.87791	0.39396	1.36186	0.000383912	0.00352501	0.156221	-0.265106	-0.413787	-0.116424	0.000480904	0.00095707	0.134244	0.449941	-0.00358586	0.903469	0.0518374	0.274413	0.0201409	1.42522	0.928699	1.92174	2.05683e-08	1.73116e-07	0.138525	-0.0461234	-0.0795983
†CAG-81_sp900066055	99.2931		-0.108237	1.22196e-08	2.5148e-05	0.0222656	0.0125001	0.0320312	8.19232e-06	3.06453e-05	0.181117	0.320371	0.148231	0.492511	0.00026891	0.000439837	0.119487	0.397092	0.158543	0.635641	0.00111492	0.0081996	0.0953239	0.0412731	-0.401916	0.484463	0.85509	0.881266	0.149976	-0.267696	-0.398721	-0.136671	6.37447e-05	0.00019075	0.135833	0.161721	-0.238711	0.562153	0.428436	0.676126	0.0186465	0.947033	0.507525	1.38654	2.48519e-05	5.02008e-05	0.132819	-0.00303928	-0.0326802
CAG-170 sp900555665	81.2441		-0.113688	1.28559e-08	2.64574e-05	0.0200555	0.00976944	0.0303415	0.000135336	0.000266711	0.179007	0.380135	0.199211	0.561058	3.93015e-05	9.23128e-05	0.12103	0.320817	0.069654	0.57198	0.0123232	0.0366073	0.093338	0.758036	0.302187	1.21389	0.00112988	0.00625304	0.155227	-0.255135	-0.393079	-0.117191	0.00029347	0.00063743	0.13463	0.00126001	-0.420037	0.422557	0.995321	0.997791	0.0183491	1.36238	0.901781	1.82298	7.62302e-09	8.32351e-08	0.139328	-0.0300524	-0.0610878
COE1 sp900753305	98.7747		-0.109319	1.35325e-08	2.78499e-05	0.0244484	0.0145635	0.0343332	1.32361e-06	7.5315e-06	0.182499	0.422035	0.248033	0.596037	2.10466e-06	9.88703e-06	0.123402	0.152579	-0.089286	0.394444	0.216165	0.265443	0.091178	0.508055	0.0724707	0.94364	0.0222782	0.0439044	0.152559	-0.31967	-0.452207	-0.187132	2.39632e-06	1.7928e-05	0.138444	0.138555	-0.267129	0.54424	0.503068	0.714168	0.0185618	1.25913	0.815267	1.70299	2.99223e-08	2.37032e-07	0.138222	-0.021649	-0.0515836
UBA7160 sp902363135	99.1989		-0.106871	1.52203e-08	3.13234e-05	0.0218062	0.012099	0.0315134	1.10959e-05	3.84406e-05	0.180888	0.352031	0.181066	0.522995	5.58522e-05	0.000120947	0.120747	0.277403	0.0402113	0.514595	0.0219154	0.0497405	0.092877	0.150755	-0.285173	0.586684	0.497681	0.546367	0.150189	-0.258915	-0.38916	-0.12867	9.98679e-05	0.000274467	0.135478	0.0289369	-0.369105	0.426979	0.886645	0.947519	0.0183587	1.08145	0.645236	1.51767	1.25005e-06	4.07273e-06	0.135213	-0.0252252	-0.054638
ER4 sp900763705	89.7738		-0.10964	1.65606e-08	3.40818e-05	0.0218138	0.0118272	0.0318005	1.92257e-05	5.97477e-05	0.180473	0.376458	0.200672	0.552244	2.78416e-05	7.07421e-05	0.121308	0.479645	0.236529	0.722761	0.000112719	0.00251724	0.0972701	0.2391	-0.204366	0.682566	0.290439	0.348182	0.150517	-0.281271	-0.415172	-0.147369	3.94689e-05	0.000133995	0.136212	0.042639	-0.366756	0.452034	0.838177	0.920172	0.0183688	1.36806	0.920711	1.8154	2.35993e-09	3.66697e-08	0.140277	-0.0133165	-0.0435173
Acetatifactor sp003447295	98.6334		-0.106349	1.85403e-08	3.81559e-05	0.0268646	0.0171704	0.0365588	6.13726e-08	8.26484e-07	0.184839	0.342816	0.171631	0.514002	8.87098e-05	0.000174823	0.120375	0.133145	-0.104809	0.3711	0.272622	0.319245	0.091029	0.379009	-0.0503748	0.808393	0.0835877	0.124152	0.151451	-0.284096	-0.414399	-0.153794	1.99129e-05	8.29363e-05	0.136755	0.14415	-0.254275	0.542575	0.478077	0.692326	0.0185877	1.09399	0.657354	1.53062	9.64547e-07	3.33057e-06	0.135422	-0.0289308	-0.058411
ER4 sp900550165	87.2762		-0.109971	1.89279e-08	3.89537e-05	0.0214205	0.0113608	0.0314801	3.09142e-05	8.38211e-05	0.180115	0.431832	0.255024	0.60864	1.78817e-06	8.81003e-06	0.123535	0.375363	0.129845	0.620881	0.00274824	0.0136189	0.0945693	0.250695	-0.192798	0.694188	0.267714	0.323965	0.150572	-0.260359	-0.3953	-0.125417	0.000158845	0.000392473	0.135112	0.124721	-0.287547	0.536988	0.553057	0.73969	0.018516	1.24776	0.796543	1.69898	6.54239e-08	4.06634e-07	0.137591	-0.0200731	-0.0506453
CAG-115 sp003507295	53.3459		-0.123624	2.05578e-08	4.23079e-05	0.0288507	0.0175341	0.0401674	6.22631e-07	4.19238e-06	0.183073	0.505959	0.306787	0.705131	6.82072e-07	4.67046e-06	0.12432	0.219817	-0.0563738	0.496009	0.118715	0.163133	0.0915911	0.465728	-0.0308929	0.962349	0.0660378	0.101058	0.151642	-0.313177	-0.465214	-0.161139	5.54911e-05	0.000173786	0.135942	0.0671278	-0.397525	0.53178	0.77696	0.881719	0.0183871	1.46126	0.953023	1.96949	1.95012e-08	1.71272e-07	0.138568	0.0220405	-0.0124572
UBA7160 sp902363665	99.9057		-0.106334	2.09647e-08	4.31454e-05	0.0211635	0.0114076	0.0309194	2.19106e-05	6.47047e-05	0.180374	0.311176	0.139254	0.483098	0.000394453	0.000624938	0.119182	0.32866	0.0910189	0.566301	0.00673933	0.0245287	0.0938289	0.609914	0.178513	1.04131	0.00561528	0.0167122	0.153774	-0.225302	-0.356278	-0.0943255	0.000756014	0.00140751	0.133891	0.162103	-0.237753	0.561958	0.42668	0.675996	0.0186487	0.813625	0.374259	1.25299	0.000288502	0.000406114	0.130875	-0.0188302	-0.0483889
CAG-353 sp900768995	12.1112		-0.174589	2.22626e-08	4.58164e-05	0.0295653	0.0134981	0.0456325	0.000315104	0.000507179	0.178377	0.661685	0.379466	0.943905	4.5236e-06	1.69216e-05	0.12278	0.360701	-0.0309216	0.752324	0.0710212	0.11252	0.0919677	0.483917	-0.185289	1.15312	0.156287	0.209767	0.150961	-0.462042	-0.677162	-0.246921	2.63834e-05	0.000102489	0.136532	0.848295	0.191482	1.50511	0.0113877	0.147781	0.021382	2.0559	1.33632	2.77549	2.38747e-08	1.92907e-07	0.138405	-0.0422878	-0.090778
ER4 sp900546295	86.8049		-0.109622	2.23527e-08	4.60019e-05	0.0238886	0.0138198	0.0339575	3.48148e-06	1.64953e-05	0.181765	0.408413	0.231158	0.585668	6.57576e-06	2.22574e-05	0.122477	0.466175	0.220078	0.712271	0.000208827	0.00290917	0.0967432	0.624512	0.180518	1.06851	0.00586339	0.0172906	0.153735	-0.288935	-0.424033	-0.153838	2.8532e-05	0.000107728	0.136469	0.155383	-0.257657	0.568423	0.460745	0.692326	0.0186071	1.40812	0.956896	1.85934	1.11629e-09	1.96079e-08	0.140883	-0.014557	-0.0450975
GCA 900066135 sp900543575	94.8162		-0.108371	2.44418e-08	5.03012e-05	0.0224606	0.0124739	0.0324473	1.08347e-05	3.82096e-05	0.180906	0.423637	0.248003	0.599271	2.39341e-06	1.05429e-05	0.123298	0.130966	-0.113439	0.375371	0.293434	0.336782	0.0909834	0.609547	0.169481	1.04961	0.00665971	0.0185829	0.153621	-0.228495	-0.362755	-0.0942351	0.000860064	0.00154042	0.133791	0.363883	-0.0453262	0.773092	0.0813272	0.301192	0.0197891	0.747328	0.297143	1.19751	0.00115006	0.00142523	0.129793	-0.0324657	-0.0627351
SFFH01 sp900548125	81.6211		-0.111438	2.60056e-08	5.35195e-05	0.0223037	0.0120111	0.0325962	2.23578e-05	6.47156e-05	0.180359	0.297771	0.116296	0.479245	0.00131144	0.00178391	0.118232	0.24691	-0.00497462	0.498794	0.0546949	0.0913089	0.0921649	0.542828	0.0863787	0.999278	0.019789	0.0407895	0.152662	-0.267951	-0.406042	-0.12986	0.000145732	0.000372234	0.13518	0.138078	-0.28379	0.559946	0.521026	0.719505	0.0185444	1.03547	0.572611	1.49832	1.20561e-05	2.69099e-05	0.133396	-0.00251725	-0.0337189
CAG-81 sp900066785	98.7276		-0.106508	2.77385e-08	5.70859e-05	0.0258784	0.0160416	0.0357152	2.71598e-07	2.55176e-06	0.183704	0.419014	0.245724	0.592303	2.26094e-06	1.03798e-05	0.123344	0.285481	0.0425425	0.52842	0.0212922	0.0494331	0.0928999	0.514378	0.0750068	0.953748	0.0217859	0.0433292	0.152579	-0.355157	-0.486983	-0.223331	1.40052e-07	2.51735e-06	0.140721	0.168629	-0.235359	0.572618	0.413115	0.664935	0.0186667	1.45234	1.01144	1.89325	1.30166e-10	2.9215e-09	0.142623	-0.0344436	-0.0642411
[truncated: 203 more rows]
[truncated: 4 more columns]

## Sheet: Table 8
Supplementary Data 8 | Associations between hip fracture, falls, death and microbial species negatively associated with the Frailty Mortality Index after Bonferroni correction in the main analysis.
[truncated: 307 more rows]

[truncated: 5 more sheets: Table 9, Table 10, Table 11, Table 12, Table 13]
