# Supplementary material for: Gut microbiota associates with frailty in older women
Source: Nat Commun. 2026 Jul 8;17:5925. doi: 10.1038/s41467-026-75176-5 (PMC13346421; doi:10.1038/s41467-026-75176-5)
Supplement: Supplementary file 6 — Source Data [file 41467_2026_75176_MOESM6_ESM.xlsx]

## Sheet: Source Data Fig. 1c
Figure 1c
Outcome	N	Events	FMI_group	HR	CI	P-value
Mortality	2081	344	Mild frailty	1.18	0.78-1.78	0.439
Mortality	2081	344	Moderate frailty	2.33	1.61-ì3.38	<0.001
Mortality	2081	344	Severe frailty	5.05	3.58-7.11	<0.001
Injurious falls	2081	639	Mild frailty	0.85	0.68-ì1.07	0.173
Injurious falls	2081	639	Moderate frailty	1.04	0.83-1.3	0.737
Injurious falls	2081	639	Severe frailty	1.63	1.32-2.01	<0.001
Hip fracture	2081	148	Mild frailty	0.78	0.46-1.33	0.363
Hip fracture	2081	148	Moderate frailty	1.39	0.86-2.24	0.173
Hip fracture	2081	148	Severe frailty	2.4	1.54-3.75	<0.001

## Sheet: Source Data Fig. 2a
Figure 2a
ID_anon	PC1	PC2	Group
Z0E01I	-12.9633	-8.63372	Mild frailty
28HZGI	-6.81254	-19.2329	No frailty
S9NQLO	-27.014	3.44288	Mild frailty
5GIJW0	11.9155	19.0592	No frailty
G05Y72	20.4822	4.67011	Severe frailty
EHLMR6	-17.5385	12.1404	Moderate frailty
0YUOZ4	33.4066	19.0572	Moderate frailty
P3FHVV	-2.11349	-3.46066	No frailty
4Q7DME	-19.6326	-2.46792	Mild frailty
YVY5YW	-5.69329	-30.912	Mild frailty
N25GCW	-21.5843	-14.3481	No frailty
OXWG2O	-10.6784	29.6512	Severe frailty
WZ5G0E	-6.67973	-2.22605	Mild frailty
FPX5UK	-44.0605	-12.651	Mild frailty
9SYZIG	-11.9037	-19.9129	Mild frailty
7MSDA3	18.0397	-19.0282	Moderate frailty
3YPXKT	12.0305	-19.3204	Moderate frailty
C29VTK	33.9711	-9.31196	Moderate frailty
HUBMFH	0.391332	-17.973	Mild frailty
59NPW6	7.89464	-17.8443	No frailty
GJXWZ6	36.5642	3.46036	Moderate frailty
2JMKYZ	-18.8743	17.3707	Moderate frailty
GYWZ5T	-10.6171	9.05355	Moderate frailty
XIWNF0	-15.6638	-9.30312	Severe frailty
AZQ2Z0	20.1031	-17.8008	Mild frailty
42QT8Y	19.9871	-9.09556	Severe frailty
YHYUR4	37.5658	40.0181	Severe frailty
FGQ1GT	-4.58672	6.20222	Severe frailty
MXCRBL	-14.9778	27.7999	Mild frailty
MFP890	-16.6465	3.43707	Mild frailty
08WC4B	-30.4536	10.7329	Severe frailty
WCI343	-12.8448	19.0173	Mild frailty
I97V12	-27.3579	-5.30811	Mild frailty
6SL7UQ	-10.2765	5.72861	Mild frailty
L383YC	-20.6683	20.3025	Mild frailty
R5Q5ZM	-32.3701	-6.25075	Mild frailty
TT2T3H	3.14579	-32.4901	No frailty
JQRKBS	10.7276	-9.14901	Mild frailty
MM43V3	4.08433	-23.015	Mild frailty
JPE96P	-3.35953	-28.9814	Severe frailty
1L1BLF	29.5749	28.2715	Severe frailty
POSC66	-19.0288	13.2154	Severe frailty
K9JX1R	-21.5214	-20.2681	Severe frailty
QTIKHE	29.7905	-3.16331	Moderate frailty
2FJZIK	-14.1427	29.5916	Moderate frailty
F5LS05	4.206	-6.83672	Moderate frailty
03DX1C	-1.38404	5.73951	Moderate frailty
YDOVXO	4.12192	-21.7161	Moderate frailty
PSH4PI	-17.9574	-14.7582	Mild frailty
K3J7TN	3.12835	5.15492	Moderate frailty
GWHJQF	9.67927	28.4463	Moderate frailty
F1581T	28.1992	14.4839	Severe frailty
AEKTBJ	0.937145	-3.95174	Moderate frailty
2WK6C6	-18.1287	0.233097	No frailty
37BTNY	49.2007	13.4387	Moderate frailty
G84VPV	41.6668	10.8352	Moderate frailty
W5QZWZ	-9.95847	0.284217	Severe frailty
9HO9C6	-18.9439	-4.70026	Moderate frailty
Z1ZQWJ	-6.61877	-31.4578	Mild frailty
ZHHI6C	13.5651	-10.4018	Severe frailty
TNPG9L	-13.4442	25.2066	Moderate frailty
Y0MTJ3	-5.91112	-19.7111	Moderate frailty
LHGOSW	-28.168	12.5125	Moderate frailty
8FGDJQ	3.09376	11.4723	Severe frailty
HCN1FI	-13.7913	4.43224	Moderate frailty
6S7A13	23.7095	-16.1048	Moderate frailty
DZKE9S	7.95826	-4.49908	Severe frailty
ELBRDW	-18.5402	-4.35419	Mild frailty
OOY9CG	-9.55384	8.14094	Mild frailty
DXDCKJ	18.1718	9.54056	Severe frailty
KJO4JX	-14.6362	21.0737	Moderate frailty
8JH5GQ	15.273	-39.6019	Moderate frailty
T6JJBO	-6.06896	-9.26935	Mild frailty
W8BFIW	-11.7487	8.15317	Severe frailty
YOVH2U	-43.0271	12.1433	Severe frailty
I7KDGK	31.033	-10.2286	Mild frailty
71MHBF	-15.0859	8.68168	Moderate frailty
WQ5NGM	8.73684	25.2735	Severe frailty
HKQGSO	-14.9563	-9.4305	Mild frailty
NZ0Q6R	19.0337	-23.7448	No frailty
T0JI4S	8.60908	-11.2333	No frailty
R1U29T	40.9437	5.72889	No frailty
WEBRLM	11.778	15.0371	No frailty
RJI82V	-29.8461	-20.826	No frailty
SH6BEU	-1.17581	2.64885	Severe frailty
490WCO	-22.7218	-3.53907	Mild frailty
G74RR8	-8.69552	3.22923	Mild frailty
IOQG3H	-17.9183	26.2689	Moderate frailty
AI8YBK	-30.71	-2.5606	No frailty
DTKRNC	19.0381	-2.45206	No frailty
1C12WO	-7.58617	-16.4987	No frailty
ZX5HP5	1.99656	-28.0265	Moderate frailty
A3YCVQ	-8.40643	-15.4187	No frailty
TJVQI8	10.6322	0.62009	Severe frailty
UPZ88Z	36.0653	-21.8176	No frailty
M9Y12M	54.1787	15.6786	Severe frailty
UY2T2M	-7.2829	-18.7428	No frailty
M8EMW1	-24.6948	0.302693	No frailty
HXPKW3	0.436204	-4.16265	No frailty
87WLO8	15.8811	29.0588	No frailty
2G27IA	-14.153	-11.4543	No frailty
JWF5PZ	-36.8628	-2.35157	Moderate frailty
PB7N31	-18.5016	-20.9998	No frailty
UW3YFD	-19.0236	15.1488	Moderate frailty
CJ1LCA	-34.4038	-28.5912	No frailty
69MOM3	-0.976295	-1.55098	Moderate frailty
RZ99CY	-3.10983	3.67448	Mild frailty
K3PK54	53.7542	-4.57411	Severe frailty
BVQEO5	-8.51765	15.0038	Mild frailty
37EEGB	24.3482	-22.2101	Severe frailty
PWWXUR	-23.1975	-18.4003	No frailty
SISSEP	-6.4676	13.9622	Severe frailty
5OZT84	-21.5255	-5.91021	Severe frailty
XQGM8M	-24.9401	24.5305	Moderate frailty
NDY2PI	22.9687	0.767633	Moderate frailty
VVXN34	-15.5491	7.69295	Mild frailty
4UQGL5	39.9398	-2.77813	Moderate frailty
SSYQIW	12.5613	-0.500198	Severe frailty
46PHEJ	37.1269	11.7226	Severe frailty
1S6PFH	-13.5753	12.535	Moderate frailty
YN4YHX	3.07335	-7.85635	Mild frailty
EN6A8D	3.4004	-11.475	Moderate frailty
8RJLCZ	-45.0612	5.66765	Mild frailty
LHQES5	-7.32763	1.34298	Severe frailty
BQHRZ3	1.72235	18.4066	No frailty
SE22LA	24.8064	-1.4702	Severe frailty
3GEJ9H	37.7855	40.4334	Moderate frailty
4EVLJ2	35.8699	-13.5701	No frailty
3ANG7J	11.7569	-5.19002	No frailty
OSRVRC	-33.0977	2.25063	Moderate frailty
RAOF6J	-34.413	4.14443	Mild frailty
7ZRE8F	19.1407	24.7942	Moderate frailty
2IVT3N	35.3686	17.6698	Mild frailty
2KTQXY	42.8024	-4.825	Moderate frailty
MLFC1K	-20.6915	3.1899	No frailty
SK9VK0	-5.73835	13.3941	Severe frailty
E4IS1O	0.466832	8.94939	Moderate frailty
K2QYLS	-19.0023	-1.6768	No frailty
GKOIXS	9.50771	-11.3399	No frailty
HRXYGL	-12.2687	-16.8121	No frailty
PC48U7	44.028	5.20038	Severe frailty
19ZAZU	-18.7528	-2.60725	Mild frailty
U83L6M	-38.9604	18.4902	Severe frailty
6XI45B	5.96253	-13.8272	Mild frailty
4086WJ	22.6582	-0.412449	Moderate frailty
SP5SD8	25.3897	-4.06288	Moderate frailty
72M9TC	38.6808	-14.199	Moderate frailty
YUEES3	25.1783	-11.1657	Mild frailty
GQ27QK	21.1574	-5.67595	Severe frailty
N67J7M	-11.685	2.8759	Mild frailty
L86KHQ	-8.73563	-3.16015	Mild frailty
DLN0K2	9.43895	8.81007	No frailty
INE3DD	22.8667	-21.1024	Moderate frailty
51UFTQ	-49.5613	-2.68155	Mild frailty
KU5SA7	-23.4478	16.2825	No frailty
DZAYQU	-15.0595	38.7698	Mild frailty
9QE2I4	-3.34061	-13.3844	Severe frailty
QM2P6O	11.276	-30.4141	Severe frailty
0VHAFV	52.0672	14.4526	No frailty
FEZI4C	-24.7476	5.89001	Moderate frailty
5WRVWY	9.21884	25.4525	Mild frailty
3DQFZ5	-9.15309	-29.1713	No frailty
0KU6HQ	39.2806	-6.56246	Severe frailty
3NXGC6	-41.3169	2.79854	Moderate frailty
XO0XW0	-8.87429	-0.140103	Severe frailty
LH6V7E	-23.3586	-24.2454	Moderate frailty
MS4ZT2	0.878172	-10.807	Moderate frailty
IPU6IK	43.3905	8.53165	Severe frailty
NTX2JG	12.363	5.41294	Moderate frailty
V5KRLG	4.04301	-10.076	No frailty
CRF3F9	16.2415	15.555	Severe frailty
225A7O	23.0563	-11.4692	No frailty
JEEQB0	-12.6976	-2.533	No frailty
KQ8M34	-30.5491	-14.1141	No frailty
7QIIV5	0.640974	28.3718	Severe frailty
BARG0G	2.98186	7.52426	No frailty
9EK04K	15.2773	28.6349	Mild frailty
165WU5	12.2046	-0.645122	Severe frailty
O5GNYC	41.5697	-2.33376	Moderate frailty
WK4CH0	-24.283	9.91132	Severe frailty
4MKVXL	27.4442	8.65444	Severe frailty
ZT91PB	-9.15551	10.772	Severe frailty
SM3EGP	26.7098	-28.4727	Severe frailty
SZJJ02	0.885553	40.9084	Severe frailty
3WUBWS	23.0107	1.16415	Severe frailty
569D1U	-14.4207	1.70288	Mild frailty
KX3KXQ	-28.9809	3.34194	No frailty
W7JDFJ	14.318	16.7097	Mild frailty
S1IGXR	41.408	5.49016	Severe frailty
XHPR2Y	-6.21254	3.69136	Mild frailty
PEWCFY	3.65821	-11.4994	Severe frailty
SKL6HG	-0.974956	-4.96798	Moderate frailty
O8GMTI	41.8564	-0.209885	Severe frailty
LN1I59	31.761	-11.5459	Moderate frailty
S7LNJP	0.561642	9.63593	Severe frailty
6OXR8P	-0.834274	8.95499	Severe frailty
D719SW	-17.2301	34.8875	No frailty
HSGLBR	-26.4583	-10.1477	No frailty
WKBYYQ	-17.0622	24.0696	Mild frailty
ENQBXK	34.1706	31.2724	Severe frailty
6GOZWK	-35.9964	9.41954	No frailty
YJ71FL	-31.2373	6.00053	Mild frailty
S8H1BM	24.1316	1.05071	Moderate frailty
PJOX1B	1.04645	2.226	Severe frailty
EFQ0LO	17.263	-11.8913	Severe frailty
7NBPOJ	4.69943	-5.67124	Severe frailty
X0C73P	15.7458	45.1711	Severe frailty
IM0RI8	18.1391	-30.6128	Moderate frailty
IE1RFV	-17.9981	12.2744	No frailty
YNHCS4	7.30473	3.93424	Severe frailty
B9JD8G	-5.99327	8.23085	No frailty
KBM5KW	-3.69464	37.1851	Mild frailty
78JLHH	-29.724	-11.3043	Mild frailty
DOQ070	26.7044	-21.6562	Mild frailty
QLPJEF	-20.6273	-31.5875	Severe frailty
UQZ4L2	24.2369	30.1001	Mild frailty
XHAW8J	9.44214	12.9354	Mild frailty
1WO2VP	4.54831	4.29878	No frailty
DJJEKL	3.86544	19.5553	Mild frailty
EXD75A	1.60286	7.71207	Severe frailty
SK20XE	18.9915	10.2813	No frailty
BZ1FZ1	13.1852	10.4326	Mild frailty
FDVOFC	28.1624	-18.667	Severe frailty
UJY1A8	-32.1475	-11.5928	No frailty
BSZ6WC	0.557881	-4.71174	Mild frailty
X5MIQN	23.6816	22.6071	Mild frailty
4HLTE8	2.36604	16.9878	Severe frailty
EHZYV4	40.7076	2.17103	Mild frailty
IIQXK5	40.6451	-10.1476	Severe frailty
P014NM	-39.3702	-21.8566	Mild frailty
N4J21I	-24.5941	37.7261	Moderate frailty
MNEZMN	-9.53057	-21.9685	No frailty
HG8MRT	-25.2757	15.1312	No frailty
5HHO6U	31.4935	3.24841	Severe frailty
Q6WFQ1	-9.45431	11.3187	Severe frailty
DJ2WB1	42.0555	14.8373	Severe frailty
GRAKHN	49.6744	18.9662	Severe frailty
HHGHII	-42.1945	12.969	Mild frailty
C78AC5	-19.8813	-2.81633	No frailty
FOQ4TS	-36.8188	-17.8572	No frailty
R8P2KE	-23.4655	2.3725	Moderate frailty
LC931U	-9.55098	-3.15304	Mild frailty
5JT3K1	18.7077	-33.934	Mild frailty
RBUSO1	16.2046	-26.258	Moderate frailty
X7TER0	-14.2634	29.3565	Moderate frailty
4K2AG8	-33.4227	29.3136	Moderate frailty
MP16HD	-13.2772	13.2756	Mild frailty
KJGUKB	4.83659	10.5656	Severe frailty
JATS55	-11.9511	10.7627	No frailty
4VU1NY	-25.8117	-15.9443	No frailty
6LTG16	3.39923	14.2971	No frailty
VWWWTJ	-18.0016	-2.13001	Severe frailty
CI0KQD	-3.04591	-20.2521	Mild frailty
QQDWW1	-3.84199	13.403	Moderate frailty
PL5CGC	-5.51117	-0.534059	Mild frailty
TSDZHO	28.0022	25.5274	Mild frailty
YIM4EX	-17.5029	-3.83394	Moderate frailty
V679E0	6.87003	-14.6182	Mild frailty
SL6J49	-44.2647	-1.26504	Mild frailty
JO19ZH	-21.9469	-14.5431	Moderate frailty
VHFDP4	16.4776	-8.00442	Mild frailty
ZTGITK	-28.7275	-2.09875	No frailty
B2WU3F	15.6624	-0.475176	Severe frailty
VD37RV	5.77826	-6.04558	Moderate frailty
83CHI5	9.72323	28.6504	Mild frailty
TFV7FJ	20.7927	-3.51544	Moderate frailty
GQOQOQ	39.8191	12.7562	Moderate frailty
U39BL0	-38.2978	-7.88248	No frailty
CS7X90	18.6882	-16.5338	No frailty
NUV7WX	-1.81094	11.2364	Mild frailty
89MDPW	39.8874	-12.2157	Mild frailty
5WEL6S	30.8502	10.5447	Mild frailty
70LM11	0.0304903	21.1	Moderate frailty
G2JHL5	-6.25179	18.6418	Severe frailty
U4SXIH	-21.1884	-17.1059	Moderate frailty
7Z2W0D	-7.17743	14.7402	Mild frailty
7ZAGQ4	-14.9676	-6.38152	No frailty
99TQZQ	-1.25116	-24.7028	Mild frailty
5ZGE2X	-11.6694	11.7133	Moderate frailty
UUK5WK	9.15432	-14.7913	Severe frailty
W9V1QO	44.2835	-10.0681	No frailty
76I8DK	-0.900392	-7.53014	No frailty
DHJRNV	28.1338	3.39661	No frailty
2SSG49	19.972	-22.0092	Mild frailty
KB6USO	-35.5273	-9.81561	No frailty
FCZ9JC	-54.365	-18.7578	Mild frailty
DOBXM4	17.8509	-7.55727	No frailty
XFB3LZ	16.8721	-37.6257	No frailty
BLA071	28.9496	-0.0953837	Moderate frailty
E2UEL9	-21.2953	-14.3176	Severe frailty
2DYAZP	-6.11214	13.1472	Severe frailty
ONJ1NM	14.4728	-0.614076	Severe frailty
H0RO7U	22.5191	-11.531	Moderate frailty
YKAMHR	-38.4214	15.6244	Moderate frailty
XOZPX5	-12.3536	-16.6217	No frailty
PEDZNH	-8.26189	3.74708	Moderate frailty
VO34JS	-6.16196	-13.0721	No frailty
5EALRF	-17.8828	3.00838	No frailty
O4X632	26.4328	-15.0383	Moderate frailty
FUY5OH	9.57564	19.5607	Moderate frailty
VVHT9K	-3.67917	27.1909	Moderate frailty
4PJ96K	-15.6088	-2.75773	Mild frailty
BHW24U	-25.1006	24.8126	Mild frailty
DO85DR	44.2346	-10.6713	Severe frailty
QJTP49	-37.282	0.244497	Severe frailty
FE7TMV	-24.557	4.47633	Moderate frailty
KB2CED	8.75737	3.67443	Moderate frailty
SERXNI	-22.7142	-20.2305	Mild frailty
32K48A	15.1453	-4.98221	Moderate frailty
FZDRV3	26.1954	-7.03366	Moderate frailty
FDL2JG	-5.80799	-0.801313	Mild frailty
GW8F4B	-4.92585	-17.9177	Severe frailty
3AHT8A	32.0809	3.85298	Mild frailty
I4FFK5	5.81501	3.90561	Moderate frailty
U4R7RH	-35.5287	-22.3499	No frailty
2870D3	4.06926	4.74864	Severe frailty
LA6Z5L	-27.9405	20.6716	No frailty
K2ZL14	8.13634	23.0868	Moderate frailty
KO1WE0	44.6712	5.73705	Severe frailty
UTR8V0	-21.3734	-3.41556	Mild frailty
OCER3J	-9.91716	-14.7959	Severe frailty
CKMS9T	4.8742	-14.6039	Severe frailty
4QDWPN	49.3073	-1.28615	Mild frailty
KELF8O	14.5407	16.9946	Moderate frailty
NQGARC	-5.05293	-14.4806	No frailty
IKTW9Z	-10.2589	-34.1033	Moderate frailty
89KYMR	-7.1518	8.90224	Mild frailty
HPO4U4	40.4491	-13.598	Moderate frailty
IAY017	49.642	4.58505	Severe frailty
1KEXCE	-24.241	6.59896	Moderate frailty
2HCNOO	-36.7838	2.85929	Moderate frailty
CRMBFP	-34.5761	14.6386	Mild frailty
A852SL	-27.2343	-0.488623	Severe frailty
RDU4NH	43.831	-6.99719	Moderate frailty
P3UIZQ	7.09056	-24.6066	Mild frailty
89AJWZ	41.2037	-4.69531	Moderate frailty
P3U9YW	-36.6918	21.9145	Mild frailty
LGUYX0	3.94051	-28.6398	Moderate frailty
1RNZ2W	2.49323	-22.5479	Mild frailty
GDLRZQ	-7.65582	-4.38648	Mild frailty
3676X7	-4.77036	-0.244962	Severe frailty
UK3H27	-14.7077	-21.9808	Mild frailty
NDZ9QJ	-25.504	1.71753	Mild frailty
ANEMO1	-14.6188	32.5735	Moderate frailty
TTG5U5	6.12085	-32.1489	Severe frailty
93788E	-12.6827	28.6024	Moderate frailty
D7R82W	38.8409	-1.98999	No frailty
JRB76H	-14.4751	-3.99468	Moderate frailty
VR9FMN	-35.1225	12.5604	Mild frailty
YM9IV7	-5.2046	-11.8924	Moderate frailty
LIR4IY	31.9856	29.5398	No frailty
77BT9T	35.7032	20.6751	No frailty
TPBPTA	-21.9628	0.961626	Moderate frailty
QI5YJZ	31.9037	-28.14	Mild frailty
5SKOG1	-21.6569	-19.8412	No frailty
CRRYR6	-19.3424	-13.5155	Mild frailty
3DJSU9	-0.207677	-7.34437	Mild frailty
HG67M8	-32.307	-2.41794	No frailty
5LDY0L	-10.4007	-8.89111	No frailty
AYQPBG	-32.4097	-11.9066	No frailty
4OP395	21.1119	-26.3461	No frailty
DJJA29	39.7316	0.298721	No frailty
F1BH47	22.5924	5.94995	Moderate frailty
9GZTPX	-7.0865	35.8248	Mild frailty
AFHCFP	42.6726	-4.88161	Moderate frailty
7NFWUA	24.1451	-5.24932	Moderate frailty
VD033B	15.9417	-0.639525	Mild frailty
AK20EV	-20.1128	1.26044	No frailty
AKMQKJ	48.747	6.34434	Moderate frailty
NL5ID0	-51.9766	-26.2308	Moderate frailty
9LIP11	27.596	-6.60237	Severe frailty
MGCWLX	-6.25048	-1.89341	Moderate frailty
TP6AP8	-37.7487	22.3117	Severe frailty
OYQV3M	-33.8104	30.8229	Mild frailty
AL437E	-2.39901	32.8134	Mild frailty
CEMOFA	39.7909	0.369835	Moderate frailty
JYTROZ	39.6109	-13.2342	Severe frailty
CXSSG1	-30.8881	-4.07732	Mild frailty
PEX690	-17.6617	-4.81975	No frailty
TIEG6B	-1.93189	-18.8473	No frailty
A4D97P	23.9547	6.7382	Severe frailty
P8TQP7	35.3142	-6.17778	Severe frailty
HEL4WB	6.28154	0.233542	Severe frailty
OOXIKJ	-11.3414	31.5568	Severe frailty
1Q8RNG	4.53157	6.61905	Moderate frailty
89GJTQ	42.1693	28.1801	Severe frailty
UNCN53	0.860518	14.871	Mild frailty
8NQKAI	-4.78543	-5.75945	Mild frailty
8HAZA2	20.5513	-8.03351	Moderate frailty
VW4K34	27.5652	-12.9617	Moderate frailty
3XZZCT	-47.1721	-6.74067	Mild frailty
UNP0P8	-25.1406	-17.5061	No frailty
NZQ4QT	-33.8899	11.3256	Mild frailty
BPN5X2	24.9747	4.76991	Severe frailty
U0201J	9.41266	29.3086	No frailty
2R7DBD	-28.7877	21.9384	No frailty
L2K03D	-25.8209	-16.6144	No frailty
JWB5FQ	-12.9442	-27.3116	Mild frailty
NJ6W4V	15.0151	1.47402	Moderate frailty
W23QID	17.5072	14.5914	Severe frailty
GBZTP5	-35.9707	13.5686	No frailty
7M98XD	-11.4952	-1.58772	No frailty
0PHCQU	23.3223	9.12009	Mild frailty
3J7JDX	6.79295	-12.2821	Mild frailty
TB96NW	-32.1414	-10.6105	No frailty
0UWPHB	-21.4086	-0.219555	Severe frailty
306RDW	-34.1424	2.6391	No frailty
B55A5A	-4.63845	8.6453	No frailty
GWVJ3U	-1.86833	2.08934	Moderate frailty
9KLFEP	3.91155	-2.54907	Moderate frailty
I1AQZT	-14.4456	-40.4597	Moderate frailty
KKTNVX	-15.8827	-2.71669	No frailty
VFYXZB	18.7837	4.21932	No frailty
TML7WV	25.7359	-27.0044	No frailty
FPYZO7	13.4583	6.01703	Mild frailty
OHER3Q	-29.4386	32.9185	No frailty
5TNTB1	43.1698	8.89821	Mild frailty
W2GWGS	9.93799	-17.648	Moderate frailty
V43V1A	38.8463	3.8856	Severe frailty
1AQASB	-25.3168	23.619	No frailty
5A4IBB	-24.4533	-0.248812	Mild frailty
ZTTIL8	-35.8446	4.41515	Moderate frailty
133W8W	-29.0922	-27.7797	Mild frailty
N431PV	8.37947	-25.1589	No frailty
YPMZZX	-31.0104	-15.5665	No frailty
BF1BRR	-43.7834	-9.87643	Moderate frailty
KGN7RX	-17.7109	5.34526	Moderate frailty
IA72Z8	9.13783	11.8113	Mild frailty
Q7B5NA	41.8873	9.7601	Severe frailty
9TM1V9	5.08996	-10.5869	Severe frailty
8QF7NH	-6.63048	14.028	Mild frailty
8HFZDK	-20.1895	-10.4793	Mild frailty
8AOP7R	-18.5842	1.26118	No frailty
K6MA8T	35.4826	38.4189	Moderate frailty
LP6WBD	28.7601	-3.684	Moderate frailty
ES87TZ	-21.9109	-12.0137	Mild frailty
EVD5OC	-20.3913	35.7312	No frailty
OYX77V	0.928003	0.663072	Moderate frailty
SCB5KL	-6.70633	5.39605	Moderate frailty
R3GMMK	8.2902	3.92585	Severe frailty
MUJPAG	-0.233688	26.9976	Severe frailty
83PJQA	-26.3018	-5.42798	Mild frailty
9YB7EG	-2.75208	17.6603	Moderate frailty
79S62T	41.7561	-8.61075	Mild frailty
VOKCXD	22.7252	28.9696	Severe frailty
6M4FGU	29.7849	-6.11419	Severe frailty
YTE46J	48.4841	0.72837	Severe frailty
I5660H	-12.5741	-4.80622	No frailty
U81RX5	-20.0585	-8.0277	No frailty
YSYXS8	-25.3679	21.0329	Moderate frailty
NLSLFB	-17.2124	2.08236	Moderate frailty
SLR2XU	18.5642	4.89304	Moderate frailty
S8Q0K5	31.9026	-13.7565	Mild frailty
TVN5FC	6.95137	13.1597	Mild frailty
2A4YFT	-37.5051	2.28407	No frailty
1JEMI2	-0.166902	-14.3593	No frailty
57L3JJ	-4.13011	-6.81891	Mild frailty
JYJZGQ	22.3736	-21.6556	Severe frailty
45W8DD	39.8677	-22.851	Severe frailty
9W6GRA	8.43533	35.2463	Severe frailty
8GA23G	-1.307	-4.59082	No frailty
MBVMP2	10.9797	13.0322	Mild frailty
0XQSYT	7.40371	-3.81174	Mild frailty
8NKDUR	44.864	3.04142	Mild frailty
V9C3W7	44.3792	-4.69479	Moderate frailty
QKG17F	39.3869	17.8897	Severe frailty
LMLMA9	-16.9693	11.0168	Moderate frailty
Y5ID6V	19.0401	-13.8978	Mild frailty
EKY0PZ	-17.755	17.829	Moderate frailty
L8W9EQ	-14.0493	-18.8564	Mild frailty
69QRTI	35.4177	2.35042	Moderate frailty
ZAFIUV	3.91042	-2.96779	Moderate frailty
RYKT0I	-16.5179	1.46991	No frailty
J9R8TK	-12.4406	5.68322	Severe frailty
08Q7SW	-30.595	24.4638	No frailty
821MRT	-24.9258	8.5323	No frailty
Z78F0I	1.18086	-12.6224	No frailty
NRCUD4	11.2215	-18.0336	Severe frailty
QPV4SQ	10.9814	31.1337	Moderate frailty
48YNOW	-39.9937	-23.3815	No frailty
7JJREI	0.362974	-16.0457	No frailty
2CZ1NL	13.1446	-12.3533	Severe frailty
NUJUEX	7.41406	-13.9009	Moderate frailty
RJH5IE	-26.9213	-11.9758	No frailty
ZAP5AM	15.7019	-26.5704	Severe frailty
SS1ZV7	-18.6183	-3.77903	Severe frailty
LZY2RO	13.7617	-13.6681	Moderate frailty
CHDG5C	-6.34444	-4.33047	Mild frailty
IFDO4J	-28.7917	23.8722	Severe frailty
SHCGCD	16.7965	-29.0096	Severe frailty
MLGMGF	7.77559	15.7029	Severe frailty
H359DN	-31.1719	-15.3156	Moderate frailty
7GLC16	-21.9398	-25.6166	No frailty
049AI8	37.1798	-21.5124	Severe frailty
X9PMQV	31.5554	-2.38612	Mild frailty
8DC8CL	-5.05415	23.2872	No frailty
Q59VKU	38.3003	-15.4061	Mild frailty
JG7MZA	22.773	10.7713	Mild frailty
UMORXP	-15.9537	-16.8658	No frailty
ZZTMHI	-17.838	2.40234	Mild frailty
G7AHXT	1.194	-4.09259	Moderate frailty
IA7B1J	-1.66952	19.5103	Mild frailty
AAM3AE	-13.9393	8.67465	No frailty
7TADVD	-3.62944	-5.10257	No frailty
VYT9JA	-10.7653	-0.854273	Mild frailty
ZXU9ZP	31.2381	13.1235	Severe frailty
B53ZN6	-21.9085	-3.31847	Mild frailty
H49N2R	-20.5575	6.80757	Severe frailty
6X4EW7	-31.894	2.00112	Severe frailty
VXZSUY	-21.5506	3.79554	Severe frailty
W6QHSB	-37.703	-18.2528	Severe frailty
F7A1JJ	-11.6346	13.0381	Severe frailty
5OMS4B	-9.56089	4.67251	No frailty
8WQID5	-21.7303	-8.87816	Mild frailty
R2NLRA	-5.8757	24.7145	Severe frailty
G6MRFU	16.9804	2.4756	Mild frailty
RUH0NT	1.19797	6.86257	Moderate frailty
1ZYNRV	43.0922	-11.9356	Moderate frailty
ADKM74	20.1105	20.7171	Mild frailty
H4TEFD	-10.2767	-34.9502	No frailty
PUZZ7O	-21.0132	5.53063	Mild frailty
NLP2RM	36.0034	37.9863	Severe frailty
PUAN35	30.7619	-15.9635	Mild frailty
XGBE1S	-5.48714	6.66009	Mild frailty
N7ZI30	20.5326	-14.8406	Severe frailty
PAMALQ	-9.4961	9.13324	Severe frailty
X9CXGH	-17.243	16.4999	Severe frailty
RFZ4AM	-13.9011	11.3518	Severe frailty
0XZAEQ	27.9955	-28.4813	Mild frailty
7FTQRM	-27.0098	-22.5438	Mild frailty
29WBZL	24.9202	-28.7455	No frailty
FA2V9O	-36.5426	-9.27318	Moderate frailty
9SAYOP	25.1129	-6.35899	Mild frailty
Q2O0KW	-19.7913	-6.99852	Mild frailty
PKMTS0	37.8123	-19.2395	Mild frailty
XN66QJ	-10.8867	12.5019	Moderate frailty
XYKRP4	-13.0939	-12.9128	Mild frailty
IFP9KB	23.3453	3.32499	Mild frailty
21IG1I	10.4763	-24.4357	Severe frailty
CYR3GF	17.0429	3.7683	Mild frailty
PB0EG0	12.452	-21.3527	Mild frailty
YTNAHA	-19.6367	-36.1784	No frailty
HSLJN5	-19.049	-16.1385	Mild frailty
L5JI3S	16.6096	30.6275	Severe frailty
95WHIS	-3.87339	0.690728	No frailty
GUTTHJ	-19.633	-4.93264	Severe frailty
QZ0LPP	-10.1733	19.9004	Moderate frailty
36XG8D	-5.40352	-19.2009	No frailty
MN4SA4	1.52526	-0.770172	Mild frailty
INOMY4	11.1952	-2.71494	Severe frailty
Q34SR5	-12.7924	9.96432	No frailty
LKAR8Q	-6.92076	10.0998	No frailty
OUZUIY	-1.7164	-7.9028	Moderate frailty
X3PZAZ	-17.3767	20.2534	No frailty
D3DAFU	-21.4112	11.827	Mild frailty
AX6M9N	-8.48494	2.96813	Mild frailty
ZNJDSB	6.0059	13.2973	Severe frailty
IALSHP	10.0923	-28.5754	No frailty
PWT92C	-15.3709	-0.990211	Severe frailty
S5NNSY	33.6601	-8.60117	Mild frailty
OYGURZ	-12.747	17.0567	Severe frailty
87WHKJ	-15.4376	-1.87385	Severe frailty
DA05UO	-16.6685	-4.76067	Severe frailty
M24EOY	-14.386	10.2845	Mild frailty
A2CM5X	9.64742	22.8339	Severe frailty
EQWCP5	26.7632	-28.9629	Moderate frailty
04LCLI	-6.11476	-15.5698	No frailty
QXZAKW	36.8274	7.43619	Mild frailty
TCGVET	1.04632	13.6424	Moderate frailty
R33W4I	9.32756	-14.1952	No frailty
G3HUB2	4.03402	-1.74808	Moderate frailty
X103YJ	28.5448	1.57277	Mild frailty
JW11VW	-27.4007	-12.3309	Mild frailty
ADH9U0	11.5738	9.58513	No frailty
P4VYPY	16.8709	13.3245	Severe frailty
OT5NI9	-37.1314	-1.08251	Moderate frailty
186TYL	-36.3066	-3.33819	Mild frailty
Q8029F	21.658	-18.8838	Mild frailty
DO6A4B	-7.46791	11.0099	Mild frailty
G02OCO	8.09519	0.769936	Moderate frailty
MEONB9	15.6629	-12.2741	Moderate frailty
B6WXMO	12.4127	4.82072	Mild frailty
7OTTV5	0.398063	18.0868	No frailty
XMJCF4	-29.2852	-2.69824	Mild frailty
U7VREQ	49.2724	9.5874	Moderate frailty
2I7D50	-16.459	2.2735	Moderate frailty
2HCDQB	-4.02202	3.48039	Moderate frailty
JRXEE2	19.6946	-5.83868	Moderate frailty
QVANL1	11.9001	-3.07361	Severe frailty
OSYUYO	-23.8734	-23.6789	Mild frailty
2RH769	-21.9238	9.88075	Mild frailty
NQ37YX	39.9572	-1.65534	Mild frailty
UXXTE0	-12.6686	39.8432	Severe frailty
YVM3S5	-4.60772	-3.24325	Severe frailty
MN8S35	-17.0143	5.32247	No frailty
PBB6BX	13.3672	20.9122	Moderate frailty
G7HFTC	7.92225	8.07249	Severe frailty
J1I01R	3.15089	6.96054	Mild frailty
UX68P9	-36.767	2.66085	Severe frailty
UH4PV9	34.4625	-8.30716	Moderate frailty
KJ19DO	-5.52737	-1.57469	Mild frailty
BSQIHD	-3.71873	22.125	Severe frailty
QJD5EN	44.451	-4.25199	Severe frailty
8JVZEA	25.2293	-21.4698	Moderate frailty
RJOQTZ	15.1553	5.74488	Severe frailty
6LAWKU	48.2422	0.305936	Severe frailty
0C7LTG	7.94386	-6.29307	Mild frailty
9IHN05	-16.5864	3.29016	Mild frailty
XVUSWO	33.922	18.0607	Mild frailty
I4OF1O	-12.1144	31.7945	Moderate frailty
D0JLFK	22.3931	10.6147	Severe frailty
I1SSBV	10.4321	14.3377	Moderate frailty
VOZ8YG	-3.77016	13.9632	Severe frailty
4JYRS0	-12.0918	-5.09699	Moderate frailty
XGWUIP	-20.307	17.5443	Mild frailty
0LKA2U	-2.16836	20.7896	Severe frailty
8W1T5G	-9.89055	9.93416	No frailty
KMN2OG	37.3952	4.03458	Moderate frailty
APG7BX	-7.70439	-3.86931	Severe frailty
ZVZU1F	15.3521	3.79682	Severe frailty
6PHROW	0.471015	17.7744	Mild frailty
OD55XJ	8.81846	15.1759	Moderate frailty
GDJ6WA	3.76358	-10.1264	Moderate frailty
N47LWA	19.6286	-3.20999	Severe frailty
SPIT7U	-11.2089	-1.74201	No frailty
DESNXW	-12.4817	-13.4452	Severe frailty
W5G3W6	-10.8406	-25.9084	Mild frailty
5AD9LB	14.9449	1.31858	Mild frailty
Y3843R	-18.3611	-19.8487	Moderate frailty
IGWQ4M	-18.0241	-1.07721	Severe frailty
LVUXDL	2.43575	34.5759	Severe frailty
8VUQLK	-29.418	20.642	Severe frailty
WO41Q3	0.267287	-13.6102	Severe frailty
IP01Z6	-28.9383	-23.6995	Moderate frailty
Y3J61S	39.2312	-23.2941	No frailty
NC6BGQ	-18.9668	-0.461605	Mild frailty
SV68EW	-20.9471	-20.0785	Mild frailty
BVQ55D	18.2396	-0.243663	Mild frailty
7DHC4H	-14.8682	9.10563	Moderate frailty
K09A8K	-15.7936	28.8903	Moderate frailty
M0WJP8	16.7947	-9.72278	Severe frailty
2IS93V	9.50239	6.53226	Mild frailty
1KWN9J	9.14322	14.5824	No frailty
XT63EP	37.2646	-20.0224	Mild frailty
3ALHJJ	-1.55197	-0.439976	Moderate frailty
GUJ3OF	38.4311	4.72571	No frailty
EYSGDP	-18.5812	26.0169	Mild frailty
RDP85F	16.0654	-0.689129	No frailty
Q4WF3J	-9.20438	13.3457	Severe frailty
TUCZEX	36.5668	-12.6795	Severe frailty
OOBEQF	43.7769	0.145741	Moderate frailty
23E1DN	31.6252	-0.266106	Severe frailty
OLUFPY	-15.6799	25.1426	Mild frailty
CDGNJT	-20.5917	6.58963	Severe frailty
810ODB	-1.83676	-23.2032	Mild frailty
EPNCSN	-5.68158	22.3197	Severe frailty
BN3TEC	-38.356	-29.493	Moderate frailty
DRFATE	-2.1784	-0.587015	Moderate frailty
OI59T5	-8.2918	15.2918	Severe frailty
0YOU84	1.31233	20.1972	Severe frailty
NC8ZF4	-32.8508	20.2262	Moderate frailty
ENY84S	2.46704	0.144675	Moderate frailty
4SYW3Y	-12.8388	-9.2941	Moderate frailty
FPWGIN	-26.4197	15.6484	Moderate frailty
6TCB9U	-0.072582	6.84688	Moderate frailty
FNJUKJ	45.3331	6.69622	Severe frailty
GCOV74	33.4074	-3.69932	Mild frailty
4KK09C	-36.5623	3.96357	Moderate frailty
N7MO4C	12.9677	30.6606	No frailty
3SG074	-23.1909	-27.866	Moderate frailty
P96LRG	29.3685	18.1262	Mild frailty
XAVFYS	-37.7658	-21.5307	Mild frailty
4JGRNE	-25.1084	-17.6972	Moderate frailty
IYC1QI	-27.344	-14.9768	No frailty
ERKTCF	12.4923	-3.86947	Severe frailty
4R729K	0.221165	-19.3369	Severe frailty
GR8XRS	36.4785	-9.356	Severe frailty
UY4GBB	-3.90277	-31.5574	Mild frailty
FJS2EN	25.1157	0.609862	Severe frailty
J84LAQ	-29.035	-0.00446015	No frailty
OSLC04	-5.59136	-18.2459	Severe frailty
D6QHT4	17.185	6.0389	Severe frailty
IRXJKR	45.0179	1.37586	Mild frailty
NK1QX1	12.1205	-22.8481	Severe frailty
6VIBSW	38.9182	-0.920043	Severe frailty
GIXSVS	14.118	26.3357	Severe frailty
I59KX9	-14.0359	11.4582	Mild frailty
VKNMAS	13.7372	20.5809	Moderate frailty
IT6NE3	-11.3416	8.98482	Moderate frailty
E3W731	27.7687	30.2475	Severe frailty
Q1IOFE	-8.19131	2.92067	Moderate frailty
256OVB	-8.86222	-22.3844	Severe frailty
EQTIAC	-3.22689	-3.74209	Severe frailty
K5K323	-16.209	-20.7469	Severe frailty
GU4ICS	19.3378	-9.06172	Moderate frailty
SEWDUY	11.085	-9.54773	Mild frailty
4EDFS9	-28.8181	-10.748	Mild frailty
62QWB0	14.7721	-4.47607	Mild frailty
HAJD3X	11.754	15.6438	Severe frailty
6X3EFG	-0.824889	1.17156	Moderate frailty
XM8MIC	2.86222	-31.5095	No frailty
M4VTAU	-0.583693	15.6469	Mild frailty
5H1XOB	37.9794	-25.1916	Severe frailty
R139KZ	-8.30418	23.0026	Mild frailty
5LPBD1	-22.7598	-6.19805	Mild frailty
544I6Q	-6.57179	-20.7875	Moderate frailty
6LP97R	-3.56714	1.0413	Mild frailty
PLGOKC	2.12424	0.156513	Moderate frailty
K1E5Q9	40.4383	-14.0408	Mild frailty
JVNDUR	-23.9247	-2.86639	Moderate frailty
U6KWPY	43.8591	-3.9384	Severe frailty
GT119F	-2.09182	-11.6398	Moderate frailty
W27RID	23.0552	1.30667	Moderate frailty
JBN2O3	44.3658	-13.5067	Severe frailty
AVYBK6	9.45192	26.6772	Severe frailty
6AFQTV	-40.4635	-14.137	Severe frailty
24O4S7	11.5194	-6.98359	Mild frailty
RW0PDY	-39.5399	-18.8151	Moderate frailty
SF6KQJ	6.22391	-5.16575	Severe frailty
5SXE2S	-32.8724	-4.21779	Mild frailty
8OIU2F	51.2297	22.7207	Severe frailty
AZSJON	-6.64038	3.72695	Severe frailty
3M4O89	30.6372	23.5801	Severe frailty
N4LTRM	-24.4054	-11.384	Moderate frailty
5KLLTH	9.76731	-26.8074	Severe frailty
1ODFPP	14.372	15.3109	Severe frailty
CQAQUQ	-10.5717	-10.4263	Mild frailty
QNZ4UE	29.9643	-16.9183	Moderate frailty
FKKSSN	-29.8477	-24.2685	Mild frailty
CQKALO	-39.2827	6.44726	No frailty
QG1YHK	1.51242	-3.86523	Severe frailty
3D7YHX	-18.9941	-12.2319	Mild frailty
4NN2D6	-25.2969	-17.9093	Moderate frailty
NA82UU	25.7974	2.16334	Severe frailty
NNLDH2	44.2528	-5.27487	Moderate frailty
SZLPF6	2.91334	10.9154	Severe frailty
EXJX8S	-9.3395	3.37727	Mild frailty
G1GN6T	29.3081	-17.2699	Moderate frailty
AHPS5Z	16.6805	17.9945	No frailty
1ETR77	43.1542	33.3264	Severe frailty
XR04C2	-1.03951	15.3866	Moderate frailty
GVSYQG	18.2542	26.0208	Moderate frailty
YZOMDR	25.7374	-4.98751	Moderate frailty
ZAJ7YZ	-13.3202	3.88373	Moderate frailty
0I135O	2.85469	17.983	Severe frailty
HUM5OD	-20.2265	4.94892	Mild frailty
6EROTO	-34.9452	-1.1447	Mild frailty
ZAFVJS	-16.7305	15.8912	No frailty
SOX4D1	-11.1463	31.3012	Severe frailty
PMPR3V	-30.1576	-1.60326	No frailty
GTK52B	-22.6349	-20.7949	Mild frailty
226CPI	18.9941	-21.054	Severe frailty
2SH95S	0.22269	5.24781	Severe frailty
G4V64W	6.638	7.43311	Severe frailty
0SLBKI	-36.042	1.65306	Mild frailty
6J74FZ	-3.44997	8.09089	Severe frailty
LJ9XTN	22.0198	6.25418	Mild frailty
6WEUFW	-21.1101	3.46761	Moderate frailty
KXZO5G	21.988	6.57339	Moderate frailty
A3LDGV	-18.7921	-0.0128323	Severe frailty
SRZYJZ	-7.49413	-3.91696	Mild frailty
4CQ53N	-10.59	25.4276	Moderate frailty
SJIWQ6	-32.3411	-12.9753	Moderate frailty
QWDYWB	-8.06908	14.3766	Mild frailty
6P6UX3	-18.934	-10.8665	Moderate frailty
UR3UQ8	37.9993	-0.794606	Mild frailty
GUH2H1	16.927	-14.409	Mild frailty
X7DGTQ	25.4581	-4.89651	Severe frailty
CU5U1G	13.182	44.7787	Mild frailty
DE2NFL	46.7853	-17.8376	Mild frailty
T3DZ3J	-35.6262	7.57153	Mild frailty
AJIJDX	-18.1325	7.61064	Moderate frailty
GNBWJA	-46.0485	-22.3933	Mild frailty
OW8N42	-42.4638	-16.7395	Moderate frailty
PNWTTC	14.8233	-12.3051	Moderate frailty
7A9W9Z	-7.37761	-35.9624	Moderate frailty
TCBVLE	6.163	7.38235	Severe frailty
S9JYCU	13.7146	2.25422	Mild frailty
HYUOEH	-37.448	-7.7795	Moderate frailty
9CF9S4	-31.6194	-1.1316	Moderate frailty
ZYSRZO	-3.37781	9.56198	Moderate frailty
1OQHPQ	27.0039	-3.59725	Severe frailty
76S0V0	-12.3997	-15.146	Mild frailty
173CXA	17.656	7.98864	Severe frailty
ZK8Q5M	-9.0324	10.685	Moderate frailty
49WAZA	14.1915	3.25003	Moderate frailty
MQCPXR	-6.94179	34.9438	Severe frailty
Q6WDJ9	-6.31635	-6.45967	Moderate frailty
PGFDWO	-40.0461	-32.2782	Mild frailty
8PBSX0	-10.5842	24.269	Mild frailty
89MKGM	23.8513	20.6153	Severe frailty
LZT766	-46.9763	-21.1406	Mild frailty
5Y8KA6	-2.9929	8.44264	Moderate frailty
MVN1PX	43.6347	-6.31107	Severe frailty
T3YH6P	-38.9865	-7.01678	Mild frailty
011ZOA	20.8633	7.17037	Mild frailty
K756V0	-36.9714	-11.5141	Mild frailty
82U2KB	0.498579	-4.5246	No frailty
MR4VW0	-30.3462	-11.8339	Moderate frailty
AODWBI	7.1661	-13.2569	Mild frailty
09LBZP	-22.9594	-14.9357	Moderate frailty
MRFUST	-36.8125	5.8308	Severe frailty
TND5QU	11.6409	-1.48153	Moderate frailty
WEDG09	9.69318	19.491	Severe frailty
9NPHT3	-19.5744	-38.8293	No frailty
YFL9RA	-17.5195	-6.58041	No frailty
O7EGS0	-28.7863	-9.98489	Moderate frailty
PI0PJ9	-46.535	2.80239	No frailty
6CU6XF	-13.695	-3.97597	Moderate frailty
U6DDZ9	8.29953	24.0095	Mild frailty
FH941Q	26.6693	-16.0836	Mild frailty
P2PUHK	-15.8353	-6.70866	Severe frailty
QBY5I6	18.3918	9.01654	Mild frailty
JBXC2U	39.2954	-7.02657	Moderate frailty
4OF8VP	25.509	21.9134	Severe frailty
9WCJZ0	-9.77622	16.2127	Moderate frailty
EH9KQ8	8.20975	-3.81384	Moderate frailty
ZSXMHD	4.14286	-6.08856	Moderate frailty
SE3OA3	40.086	-18.0449	No frailty
6H6FJC	-40.4239	-3.97909	Moderate frailty
44VC0P	12.9836	7.21034	Moderate frailty
DXVKB4	0.60055	7.76484	Severe frailty
IXYAVZ	-21.2391	3.12161	No frailty
Q1VC2O	-37.265	2.54198	Mild frailty
62N77S	38.5203	10.9535	Moderate frailty
7QMCTI	10.8179	17.5283	Severe frailty
9CLSY3	-23.4812	-10.8513	Mild frailty
PRY7Y2	-8.67554	6.422	Mild frailty
4SPCUJ	-30.2195	-13.6263	Moderate frailty
1SNTDN	19.2272	19.1239	No frailty
LH8VOB	9.81526	29.2253	Severe frailty
GTBMPH	-2.50778	4.96324	Severe frailty
HZAP2K	12.1287	19.8429	No frailty
M6X3K1	-13.0603	-14.0308	Severe frailty
S5PD4T	-32.4955	35.6304	Moderate frailty
NXCLO2	33.7823	-9.65932	Severe frailty
KBKUG1	-45.2772	-9.79157	No frailty
DVV44O	-4.67869	20.8688	Severe frailty
GVSXKL	6.71016	36.5719	Moderate frailty
MIPU97	-8.69746	27.8234	Mild frailty
BDZ9F5	-40.0394	-1.58763	No frailty
V2746A	43.0816	-4.05982	Moderate frailty
2L7761	8.71081	-0.863115	Mild frailty
J0S1UY	-13.9695	1.51233	No frailty
NIUK51	22.9512	-1.50198	Severe frailty
7HC1KF	-13.1642	10.7256	Severe frailty
163AJ5	-1.57515	24.3806	No frailty
BPSX9I	-39.434	18.0052	Mild frailty
A50TDG	47.1734	10.1349	Severe frailty
LIGS6Z	-17.9076	19.8679	Mild frailty
QST108	1.94676	-8.68083	No frailty
U8EAMK	-17.0867	12.2869	Moderate frailty
CGJNDU	-33.6486	-15.0364	Moderate frailty
6JMP1I	21.6545	-0.0169874	Mild frailty
3G23DE	53.6284	10.4083	No frailty
SUTIX8	-3.07788	6.56824	Severe frailty
KBEGTS	23.1847	13.3616	Severe frailty
8DTVFN	3.34156	2.87911	Severe frailty
J9JPMD	-26.296	-0.951682	Mild frailty
D2HWB3	-32.392	-0.0933718	Mild frailty
ZGCJ4U	-13.2164	21.3286	Moderate frailty
FSG4OS	4.2693	26.1067	No frailty
6ZKAHR	46.6519	0.149763	Mild frailty
N8VWWM	19.9204	-0.431595	Severe frailty
V5BD33	-27.3217	-15.9115	Mild frailty
RO50W3	41.877	-11.6227	Mild frailty
TPFTEA	40.1995	-12.665	Severe frailty
JF31KU	28.5124	7.16725	Severe frailty
V9J2ME	16.7035	-12.2522	No frailty
W4ZUMZ	41.4719	-7.61238	No frailty
FM6G6A	-11.6311	-13.338	Severe frailty
R5XME4	-21.1102	10.0502	No frailty
FC71Q3	-9.37787	0.652705	No frailty
LVISU8	-22.1005	-17.1201	No frailty
J6KGIK	23.0056	29.1149	Severe frailty
A6ZTX8	10.5168	-0.61748	Severe frailty
AFR5NM	34.8485	-7.22591	Moderate frailty
ZM6SHR	-10.6549	43.653	Mild frailty
VH02EZ	-16.9888	14.2542	Mild frailty
TF4LB0	11.1038	9.57151	Moderate frailty
OGNOOC	12.5096	-9.87576	Moderate frailty
8WNTYA	35.2635	-7.81041	Moderate frailty
AYZF0E	21.0558	49.8257	Severe frailty
SG904F	6.49918	-24.407	Moderate frailty
X6DO3C	-6.41522	-30.9812	Mild frailty
P3KSMD	38.1376	-1.4975	No frailty
SDOTCD	21.5868	-17.5503	Mild frailty
6QUIRL	34.8873	28.1422	Severe frailty
SOCQ2M	17.2617	-19.4118	Moderate frailty
18O76Z	-12.2721	7.18165	Mild frailty
EJHMH8	-23.0564	1.9268	Severe frailty
GRNHRB	11.3657	-11.0813	Severe frailty
1WR00E	11.3193	28.3329	Mild frailty
5LIR3I	-2.41246	3.37109	No frailty
JOEUWU	1.56824	5.74813	No frailty
MYUPRC	-18.0918	-23.4069	Moderate frailty
38JG36	1.12744	19.6847	Severe frailty
2G7YZQ	19.4334	5.01613	Moderate frailty
PQRYZQ	24.4331	-21.6247	Mild frailty
WZKBK4	-48.5083	5.22657	No frailty
HEPJGC	-5.74861	-19.2199	Severe frailty
LPCTEO	-42.6935	-3.7931	Severe frailty
77Y2IO	3.24701	28.9498	Moderate frailty
EHX8BT	22.1905	-2.86927	Severe frailty
SJFKDA	1.57151	-16.6537	No frailty
CY9AJX	-0.359589	-11.7506	Mild frailty
RQ1XEA	-32.8825	10.2251	Mild frailty
EWNR9T	-21.5109	9.22894	Moderate frailty
7PC92O	27.7151	-18.9385	Severe frailty
64K4CQ	-31.1168	20.5082	Moderate frailty
2BK9GT	19.4572	36.0432	Severe frailty
OIEI8R	-7.15297	4.7485	No frailty
ES26Z2	7.17439	3.65855	Severe frailty
NM4K0Z	-29.3028	-14.638	Moderate frailty
56RIGA	36.9967	13.1007	Moderate frailty
OPXJ87	13.9413	19.1687	No frailty
TA0L41	-29.4762	6.73391	Mild frailty
7SVYFW	4.24465	-9.63689	No frailty
ZFR21Q	-33.619	3.11028	No frailty
X7GV1C	41.251	38.9519	Severe frailty
BWYHPN	10.7407	-5.79476	Mild frailty
WWZ469	-14.1942	-5.30853	Mild frailty
1YTPML	0.661583	19.5814	No frailty
XUM0Y8	-10.2796	-14.3518	Moderate frailty
N2RIQE	-23.5201	-15.6134	Mild frailty
HXQCON	1.4629	-11.1575	No frailty
6TJ1KL	-17.5777	-23.3126	Moderate frailty
1TC483	1.43344	2.5578	Moderate frailty
8WJ8BU	4.80846	-5.32401	No frailty
UNR8WW	-16.9549	-24.1731	Severe frailty
53YBEG	-28.4296	4.51038	Moderate frailty
ZM2MJN	8.13751	-10.4791	Moderate frailty
VHXJJA	-28.625	-8.28828	No frailty
C9O23H	3.46258	12.166	Mild frailty
30HK22	-26.1684	-24.7318	Mild frailty
XAE72L	-11.8637	14.6334	Severe frailty
A2V9IV	-1.01702	4.55049	Mild frailty
UZDYJJ	8.22026	-4.84009	No frailty
681W8O	-19.9216	10.3083	Moderate frailty
W0JD58	17.1664	15.0781	Moderate frailty
2Q5ZRN	0.507192	-15.7765	Mild frailty
4SVX7M	1.1664	-3.54493	Moderate frailty
CRIUJV	-11.2678	-2.61882	Severe frailty
PA6995	-3.39038	9.0666	Moderate frailty
5K1906	-40.6562	-9.56418	Mild frailty
0NH0KN	40.8483	1.06281	Mild frailty
YBCXDO	23.5195	29.2599	Severe frailty
449AUQ	-4.96038	0.684612	Severe frailty
X6Q1AU	10.4203	-10.6327	Mild frailty
ISTKTD	-26.561	21.9821	Moderate frailty
4MMIT8	-15.1034	-0.886183	Moderate frailty
JCT4R6	8.72843	-26.0375	Severe frailty
OUVF4O	-16.1344	-16.4774	Mild frailty
TOTBJ8	-9.16144	6.6034	Severe frailty
17IEXC	-4.69898	6.3725	Mild frailty
9RSFA8	0.931333	-12.1632	Mild frailty
S42GH8	-7.82313	12.7011	Mild frailty
PQ2VJ1	-32.2761	-2.39157	Moderate frailty
0VM3AI	-5.32917	11.4608	Mild frailty
ZX1CVI	17.6966	-21.8364	Moderate frailty
JQ0FLR	-9.81969	19.9761	Severe frailty
CUD087	-17.8157	31.4152	Moderate frailty
N53FO9	-23.2069	-0.882343	No frailty
8AMK84	31.1484	0.817874	Severe frailty
SHMLIX	-43.0329	7.49439	No frailty
65XJUF	11.9373	5.2484	Mild frailty
CSZ4WS	-18.694	-0.241858	Mild frailty
LX3NRH	21.1993	27.8871	Moderate frailty
627EIL	37.4452	5.60513	Severe frailty
XNF7WM	-1.91192	24.8121	Severe frailty
EQGMXJ	-7.68961	3.86271	No frailty
T0Q6I0	41.9088	-11.078	No frailty
TN2RFN	-31.4091	-4.90155	Mild frailty
Z35FFF	-7.0735	24.4027	Severe frailty
AXP63O	-47.2637	16.0659	No frailty
YVPQGC	-23.401	-8.7598	Severe frailty
GZFZ78	21.4064	-15.8089	Severe frailty
SL0UH7	-32.5486	11.7748	No frailty
QAIYE0	18.9574	-7.75528	No frailty
X2IIN1	-15.9106	-26.5875	Severe frailty
KQ3JKM	11.0856	-11.7283	Moderate frailty
KAUHUA	47.398	2.5469	Moderate frailty
Z2TPTR	-24.1027	3.97507	No frailty
F5CB0S	20.8359	8.48172	Moderate frailty
KJS79B	5.5668	7.20522	Severe frailty
CBZAYQ	25.3331	-7.5395	Severe frailty
RGEUZM	-9.00678	-25.3257	Mild frailty
Y8OK8M	-0.857317	-4.22163	Moderate frailty
20AWTL	24.8622	23.7598	No frailty
QIWFVS	14.7191	-15.655	Severe frailty
6M7PZ8	-36.3102	31.9457	Moderate frailty
JZMN2D	-2.7046	-33.8963	Mild frailty
JUA880	1.0565	-33.0675	Mild frailty
EU80XJ	17.6042	-4.71865	Mild frailty
DL85HK	1.64684	9.22822	Severe frailty
6ET1NL	19.183	-5.54866	Mild frailty
6GUK3N	-37.1718	-7.51239	Mild frailty
PIET0R	-5.70243	12.9651	Mild frailty
00KYG7	43.758	3.27589	Moderate frailty
ZM5KRI	13.4387	8.27687	Moderate frailty
S74IK6	-19.1069	7.2345	Moderate frailty
OH032M	2.66794	30.1263	No frailty
9RB3Y5	0.165271	-13.5602	Severe frailty
J6MK86	-9.46924	22.0426	Moderate frailty
XABCGS	-20.3054	6.63925	Mild frailty
4FTIH5	14.932	-17.2053	Moderate frailty
FVO58U	-7.96716	40.7048	No frailty
8FJ6D6	-0.956948	42.3527	Severe frailty
2EZ3ZT	3.85106	17.8954	No frailty
EIJZEV	28.5839	-4.11936	Mild frailty
1CQMV1	-26.1572	21.5282	Severe frailty
8WKGS4	-5.66484	21.9715	Severe frailty
CZWR3K	-5.3215	-6.73454	Moderate frailty
ZTN7SN	-10.1437	-14.1881	Severe frailty
56ZFYX	1.86859	-6.18767	No frailty
A2PZGS	3.73079	51.1453	Moderate frailty
I4JCLQ	13.7791	-20.4068	Moderate frailty
O63S9O	-11.6861	32.0869	Mild frailty
A7EFB3	-25.4829	-0.701404	Moderate frailty
GBKSJH	21.2382	-3.05478	Severe frailty
HYGKNJ	24.3394	9.8857	Severe frailty
LAVUOV	22.2942	1.52701	Moderate frailty
GX2V6H	-37.335	-12.9007	Mild frailty
H87YZ0	-21.8096	26.2336	Moderate frailty
XRSWVT	13.0062	-13.8114	Severe frailty
O3NLP8	19.1763	18.5031	Severe frailty
U9P8A8	-20.9434	-18.6579	Severe frailty
6F5CUM	7.25763	-26.7548	Severe frailty
KA2Y0Z	32.5342	47.5786	Severe frailty
KAM9XC	-19.0167	19.8607	Severe frailty
SIRW7A	-10.3044	43.1963	Mild frailty
P9FL8C	24.0629	16.2215	Severe frailty
26X64J	21.9311	6.73201	Mild frailty
HB0YED	6.12184	1.6145	Severe frailty
7YII1I	-21.3619	18.6678	No frailty
WB8WKC	43.7278	-2.8995	Severe frailty
K24U2P	-3.73796	25.4657	Severe frailty
O616CY	14.9501	-11.2461	Moderate frailty
7H3J8Y	37.6572	1.43507	Severe frailty
YD6YN5	-3.75776	9.7074	Mild frailty
OYBYJ0	3.74637	-22.4195	Mild frailty
SVV5E9	-44.6698	-4.51344	No frailty
7QEIBT	48.3815	19.4804	Moderate frailty
QREQAE	29.8973	8.04699	Severe frailty
GULNCY	-31.2629	31.3166	Moderate frailty
M5WMX5	13.7078	38.9052	Severe frailty
XXQWUG	-32.658	6.92908	Severe frailty
SYEX5A	42.6012	1.35099	Severe frailty
KQZ21K	3.5983	16.5644	No frailty
STTGJA	24.471	12.7953	Severe frailty
WV3IYN	-26.5112	6.82931	Mild frailty
W4EUHZ	14.5594	11.016	Severe frailty
GKDC7H	-11.5304	-5.78978	Mild frailty
BCYZY8	-19.2829	-7.09458	Mild frailty
9DNDVM	-9.93568	7.52526	Moderate frailty
3W72KW	38.576	-11.3503	Moderate frailty
GF2UF5	-28.7589	-37.2238	Mild frailty
BWKRAP	-17.1388	-3.85138	Moderate frailty
IV8KFV	11.9397	-17.1288	Mild frailty
D5JY3N	26.0766	2.46576	Severe frailty
N7KVW7	0.454191	7.76622	Moderate frailty
H63AO8	3.72315	29.7014	Moderate frailty
YU5TQB	-4.41149	-1.86482	No frailty
ZXWG7A	-0.912724	-29.7529	Severe frailty
NXDD3U	36.2574	-7.00129	Severe frailty
1QH6O2	21.2922	-22.6253	Severe frailty
TEL6DF	18.2667	30.6039	Severe frailty
8MQH26	31.6025	-19.4486	Mild frailty
CQVMYH	18.6222	-10.6608	No frailty
6P5QY3	47.6332	-1.37879	Mild frailty
7H9G3P	-12.3613	-34.5306	No frailty
Z17MF8	8.74178	10.3957	No frailty
LQELCX	16.7292	-5.20763	Mild frailty
RVXEEW	24.3002	-14.3011	No frailty
40KZC5	-7.36498	1.14958	Severe frailty
MC91D6	-28.5293	20.1448	No frailty
NW4A0R	16.7315	39.5473	Severe frailty
854V5C	-53.2677	-2.45712	No frailty
FKPPRA	42.3677	11.1734	Moderate frailty
MOTWFM	31.8641	9.2761	No frailty
X5C9E3	-11.133	2.49506	Moderate frailty
9Z43IZ	-25.3275	-30.7701	Moderate frailty
RXNMK0	25.7393	-15.1283	Moderate frailty
UPV9SI	28.4802	-1.47345	Moderate frailty
S65N7Q	-18.9049	4.79246	Mild frailty
2NYQ6X	-16.7502	8.26866	Mild frailty
VQ87HN	-35.8645	23.7514	No frailty
SR1PT5	-37.4476	2.16111	No frailty
ND51XA	-24.4528	20.065	Mild frailty
JD5VPL	-32.0364	-1.98218	No frailty
X3B6CL	24.3514	-1.11729	Severe frailty
SF1VFI	-24.4126	-5.62162	Mild frailty
UENKH2	-36.0378	4.18083	Moderate frailty
SF4D04	4.81247	9.73608	Severe frailty
SWX926	13.9316	15.2614	Severe frailty
LJZD1W	-25.6607	10.2834	Moderate frailty
4NRR3E	-6.08258	-38.5497	No frailty
3RBBM5	-14.5771	21.7616	No frailty
M4C2L0	8.50382	-12.7346	Severe frailty
N0B2IC	50.8865	17.0642	Severe frailty
ZUN7OV	19.4124	22.6786	Severe frailty
E7AHDU	17.0837	7.58356	Mild frailty
GQ6WQ4	-17.7319	1.03535	No frailty
A0WAM1	1.2021	20.0372	Severe frailty
S8JWJI	-8.59026	15.9539	Severe frailty
5D7VPN	-25.5069	37.5029	No frailty
AGJTUX	5.15914	2.2953	Severe frailty
T9O8W2	-23.6383	10.5293	No frailty
4SAWYB	36.9254	-9.58076	Moderate frailty
14I6CF	-9.87492	1.72544	No frailty
6N1KWI	34.6283	-9.13961	Moderate frailty
ADCQFN	-7.89312	-9.00291	Moderate frailty
HQ40SJ	6.95817	33.6676	Severe frailty
SSW7NS	-5.03857	-7.25354	Moderate frailty
HF7UQ0	-19.0312	-8.84521	Mild frailty
RG4O06	-25.6555	12.3091	Mild frailty
27JXE9	15.1675	-3.75379	Mild frailty
JLGA46	12.9541	-16.0873	Mild frailty
5P91SA	9.73546	-9.27838	Severe frailty
3S3I8P	-14.965	-8.41652	Moderate frailty
4UDT8U	-31.0217	-2.85832	No frailty
DUAT7F	-14.6476	-5.12654	No frailty
T1EBJ9	-14.208	21.5022	Moderate frailty
NAZ3QN	23.333	-5.1768	Severe frailty
BC1PJ5	-0.11942	8.44332	Severe frailty
EVH1A4	-23.1909	6.07696	Mild frailty
CLTRC9	44.4317	-12.3007	Moderate frailty
WOEMY5	-6.14263	27.3342	No frailty
05FVWR	9.54473	5.88072	No frailty
2U5AZP	-48.4522	-9.12042	No frailty
IA7O6U	-22.63	8.67001	Mild frailty
R9IN25	10.9149	12.3265	Moderate frailty
H2DCFE	-20.2821	-14.392	Mild frailty
N1VSTB	-39.1666	-2.53964	No frailty
J530FA	-19.8709	11.2267	Moderate frailty
GUL6V4	8.30787	6.62182	Moderate frailty
LM8OUV	-25.5156	22.6328	Moderate frailty
PF2JS3	-19.4459	-18.637	Mild frailty
M3ZS8Z	40.3213	-11.5824	Severe frailty
7TMBAT	22.8776	29.8859	Severe frailty
MRV4IS	0.650946	-4.01989	Mild frailty
IV4WA6	-15.7245	11.5212	Moderate frailty
ZGRXVZ	13.7211	-7.43414	Severe frailty
2NQZAX	39.9956	3.75288	No frailty
79HI6Y	37.7342	5.63449	Severe frailty
ABMY4L	-20.3338	-23.5205	Moderate frailty
JVW0H6	31.9673	20.0453	Mild frailty
HFCFC1	-21.4145	-3.18711	No frailty
9S1T2T	19.4906	2.1572	Severe frailty
8PPKX2	-18.2092	1.75567	No frailty
NJZBRG	2.32481	28.8435	Severe frailty
V9F8ZO	-15.6515	17.2085	Severe frailty
NHHDCN	-13.1987	7.34949	Moderate frailty
BK4GMI	30.0919	-3.48725	Severe frailty
F4A8EX	-6.01713	6.39565	Moderate frailty
WVK893	39.1889	-20.0428	Moderate frailty
GK1CG1	-31.6663	2.5981	Mild frailty
GAKT22	-20.2499	-18.1907	Severe frailty
2Z6PWP	32.6895	-5.92132	No frailty
CJAKVY	14.0679	-19.409	Severe frailty
ONY4FP	-25.5737	19.4219	Moderate frailty
UXNLR7	0.328613	-39.2175	Severe frailty
TI17G7	17.8343	12.6958	Moderate frailty
HBMJ4U	29.5658	28.3884	Severe frailty
2MW7C0	-0.13632	-7.17406	Severe frailty
Y60OF9	-20.8815	20.0808	Severe frailty
5DZCIC	-12.3972	11.2948	Moderate frailty
6TO1BX	4.53449	23.2767	No frailty
SH2JS2	7.3143	-22.0945	Mild frailty
5LENQ4	6.01721	35.0456	No frailty
XTD352	37.0496	4.63975	Severe frailty
5TC4J9	-33.957	-21.6958	Moderate frailty
6Z1MU2	14.9178	9.04473	Moderate frailty
DDYQST	8.25181	24.3535	Moderate frailty
GCS82I	11.2666	21.8268	Severe frailty
B4M1DY	24.5061	-7.26474	Moderate frailty
XL88IW	9.93832	4.69731	Mild frailty
HOQZQX	0.597662	16.9408	Mild frailty
XERXGB	-15.7668	-19.7975	Moderate frailty
K7DPGL	35.9686	2.51013	Severe frailty
MJIYVK	-17.9538	24.3007	Severe frailty
3ZQ1N0	-10.9105	-9.44751	Moderate frailty
3STR5M	7.7313	2.48369	Severe frailty
4SVXBU	8.67334	23.4271	Severe frailty
57X7N0	-22.6437	14.9988	Moderate frailty
99HKTM	37.1532	-7.64432	Severe frailty
P5B0FS	-29.8574	3.08419	Severe frailty
RR78KF	-17.8458	-36.9116	Severe frailty
KABF5J	-3.78622	15.1135	Moderate frailty
7VQCM4	9.91929	0.564295	Mild frailty
BZ8PY5	15.2309	-10.6486	No frailty
HSB71Y	-20.1618	24.4737	Mild frailty
9GOHY6	24.3493	18.1634	Severe frailty
YLTY0S	22.4979	10.8574	No frailty
1QYDJG	-10.6946	10.342	Severe frailty
EJ66OI	48.4293	-10.5731	Moderate frailty
ROEGG0	-40.215	-0.371578	Moderate frailty
6MEXX6	21.9748	-4.03761	No frailty
U3ZQIJ	16.4333	-20.9739	Mild frailty
XKYFHI	-35.7095	2.13096	Mild frailty
TVFLTE	3.95902	5.07255	Moderate frailty
0WSU2Y	-5.98517	7.02854	Mild frailty
XD1DQB	14.3247	-14.1115	Mild frailty
VFBZXH	-13.1174	-3.13464	Severe frailty
314NTY	-8.41631	-1.18257	Mild frailty
YGZMEP	6.72724	10.7898	Severe frailty
BTQ1QZ	-17.9859	22.4195	No frailty
FC69CQ	0.873095	9.92734	Mild frailty
QXAZ6W	3.2399	18.9171	Moderate frailty
59G6JR	5.56736	-12.1657	Moderate frailty
C6C24F	14.4585	-0.96082	Mild frailty
9ZA06I	7.40476	-9.6824	Moderate frailty
ZTKHZA	40.2854	-17.4952	Moderate frailty
QU8UWX	-8.01612	-34.4342	Mild frailty
ITVBVP	-33.3776	8.49168	Moderate frailty
Y0YFTP	10.1895	-13.2957	Moderate frailty
9A30PH	7.98023	15.5825	No frailty
IOL0JT	28.6384	20.778	Moderate frailty
2FEUD9	20.8427	-9.13897	Moderate frailty
HWU7EK	48.0423	-11.1321	Severe frailty
3SR4JY	-22.0026	41.3987	No frailty
ODF788	14.1916	-19.2069	Mild frailty
9JCR23	13.4757	10.3663	Mild frailty
UH4TWO	0.423804	-11.4444	Moderate frailty
OXVNMZ	-22.712	-8.57702	Moderate frailty
P37P0U	-21.7893	-15.4506	Mild frailty
Z8S6Q0	27.7308	16.5214	Severe frailty
YJ8MI9	-37.5116	11.553	No frailty
37UPNN	-9.55	9.84554	Mild frailty
IEF4O4	15.1048	-12.3298	No frailty
5BUURB	3.8102	-27.7953	Moderate frailty
B5VEOE	8.87145	-40.0691	Moderate frailty
4SIIWK	-37.3209	-5.76204	Moderate frailty
6NZNC2	-27.3216	6.52016	Mild frailty
WM0UL1	-23.8384	1.86744	No frailty
5BUHCL	-8.35367	-23.6769	Severe frailty
DV73LR	31.0944	4.10927	Severe frailty
PK97N1	-3.04217	-4.79452	Severe frailty
8CAI5M	-16.4897	-1.78994	Mild frailty
OAY1ZD	33.1704	-11.3274	Mild frailty
7SORU8	1.32307	17.7961	Severe frailty
736AGI	-17.9805	28.4448	No frailty
L15BP6	-14.3925	12.5453	Moderate frailty
ZBI4YI	-22.0743	0.427573	No frailty
337XZ3	-30.5165	24.001	Severe frailty
0S2ZLU	-10.5864	-0.241403	Moderate frailty
SSVVAY	39.8614	-3.02909	No frailty
5SGWOM	1.88928	22.8591	Mild frailty
3AIR0T	11.0601	7.55576	Moderate frailty
92OR09	-17.2183	5.4548	Moderate frailty
CNTXO9	-13.5413	15.1169	Mild frailty
Q99LCA	-25.3319	-11.9179	Severe frailty
WQ5QHK	-19.953	7.0319	Moderate frailty
3CRNOF	2.71541	18.5408	Severe frailty
7B2BM4	-17.6678	-13.618	Moderate frailty
RRS5XE	10.4112	7.53538	Moderate frailty
9UYLYU	-32.1017	-15.9874	Moderate frailty
2VFONC	-11.1128	9.07348	Severe frailty
0UP85V	-15.5888	28.4623	No frailty
54YW8M	-33.8868	-8.34137	No frailty
18F0XN	9.74006	-9.89037	Severe frailty
LDNOEI	-18.158	-4.25006	Moderate frailty
Z9YNP5	-19.3685	9.03954	Mild frailty
3EQOJR	6.12148	8.0278	Mild frailty
W5WSKK	-9.67795	38.0212	No frailty
DNX3SG	-25.5685	6.95473	Moderate frailty
MLVPYL	39.5174	9.7745	Moderate frailty
N42MVB	-10.2327	-16.9555	Severe frailty
AZURBJ	-21.4107	-5.80512	Mild frailty
5STWOK	-28.5164	-6.68726	Moderate frailty
1RWZ22	-22.0385	-18.0674	No frailty
VH42ZC	-7.46292	12.3809	Mild frailty
FAQN9L	0.316768	32.7569	Mild frailty
P1WIEC	-8.61637	-9.12839	No frailty
DN1L59	-23.2842	-13.6552	Mild frailty
SBQQAI	27.0418	3.16039	Severe frailty
6BT4VI	-16.0878	7.1799	No frailty
Z91W7M	5.32957	10.1485	Severe frailty
UIF2LO	25.6483	26.8368	Moderate frailty
YD12IY	7.72268	-14.4322	No frailty
1XAMHO	5.69574	-5.25622	Moderate frailty
AUO28F	35.6785	33.7918	Moderate frailty
A7FWO2	-29.1551	-12.9184	No frailty
TOR84E	6.03863	-15.9272	No frailty
QDCRDQ	-36.2463	-31.058	Moderate frailty
1VILPB	4.26161	6.52448	Mild frailty
Q30X1N	4.57295	-12.5224	Moderate frailty
AK2FOJ	4.30313	36.9798	Moderate frailty
88DAGJ	-13.3102	5.11162	No frailty
CMX0LE	-17.4484	-13.2106	No frailty
RGOHB8	-39.8975	7.40226	No frailty
R164FV	17.5356	-0.841999	Severe frailty
T3DMA8	29.6519	-17.9676	Moderate frailty
962M7E	-0.431611	-6.33039	Moderate frailty
FMS5RF	-28.8183	24.1058	Moderate frailty
IR522X	-21.3497	-8.62609	Moderate frailty
LN4QO0	-9.94089	28.556	Moderate frailty
7VD4RE	-7.76193	15.769	No frailty
AZ7A0A	-6.905	0.916707	No frailty
YIY34U	-24.4032	16.0997	Moderate frailty
1V02QG	21.5154	-7.85736	Moderate frailty
RXMU0G	-29.8146	20.7064	Mild frailty
029BWG	-23.8013	-23.4967	No frailty
HB4LJN	2.04186	-7.65845	No frailty
82O0NR	-2.32806	-22.4667	Mild frailty
6BSW94	-9.12188	-1.95918	Moderate frailty
7ZT58E	-23.5508	0.800488	Moderate frailty
AYS7A6	30.2034	4.31539	Moderate frailty
0IR2H6	-8.48154	-21.7313	Mild frailty
0R5UA1	-6.18727	-3.49927	Mild frailty
NAMSB5	0.512074	16.5215	No frailty
0NWAKG	-7.83151	-18.957	No frailty
KRO7PZ	-19.8163	8.27811	Mild frailty
SWJD2Y	-2.12114	-9.69338	No frailty
LQ5DOH	-15.8157	-21.9194	No frailty
SQHDM8	9.0585	13.5843	Mild frailty
1ZYDYC	-8.15074	22.2221	Mild frailty
R1G4RS	10.3289	25.0338	Severe frailty
8GQWS0	2.77287	13.9852	Moderate frailty
B1IIWN	-25.1036	-11.379	No frailty
GAWNB2	2.49767	-34.2307	Mild frailty
BBKYZT	4.80494	-12.4402	No frailty
4TM079	-8.48249	12.3322	No frailty
LVNNLZ	-17.9775	-12.0792	No frailty
66GRAE	-14.7943	-29.8923	Moderate frailty
OCEFEM	-21.7005	-15.1515	Severe frailty
EBM2VJ	-7.59324	20.1514	No frailty
LMC6PR	25.0317	-6.23679	No frailty
QQT36V	4.40584	14.7592	Mild frailty
37PE1M	17.4969	-3.7394	Moderate frailty
Y62EW5	-6.16463	-10.6644	No frailty
CL43MA	13.9051	-0.588285	Severe frailty
QOH4OK	-16.518	2.83463	No frailty
JTF3Q5	23.8211	0.720074	Moderate frailty
ACXN7I	13.5976	6.39939	Severe frailty
NI9TDK	20.3999	-21.9195	Severe frailty
BGUG4C	-0.215095	22.236	No frailty
GSAB67	-26.5455	-6.01692	Severe frailty
UYN5V6	11.2617	-1.62852	Mild frailty
VEB8C9	20.2032	7.17371	Severe frailty
GVNRIR	-20.3343	11.8348	Moderate frailty
39C16S	-15.3726	19.2367	Severe frailty
LT42UI	-31.1823	-6.40715	No frailty
XCPTDL	2.33849	11.3939	Mild frailty
HYBP3S	13.8799	2.06695	Mild frailty
E3D861	2.00706	3.01391	No frailty
2II7TD	29.7712	3.43847	Severe frailty
FO5K8Q	38.2004	-10.0559	Moderate frailty
F5XDTZ	3.51603	10.394	Mild frailty
BCFZPG	-39.9562	-10.7211	Severe frailty
CF80WL	-11.822	-22.7494	No frailty
H67FZT	-47.6847	7.83952	No frailty
C6JGPR	-6.47585	-6.88774	No frailty
SU93I3	-20.803	6.75591	Severe frailty
CGXDMA	18.4677	20.172	No frailty
SPK3J9	-1.13312	-33.2569	No frailty
0SOWIN	8.82608	-13.5801	No frailty
IMP4T9	-31.2049	-13.1312	Mild frailty
F4V36K	25.8553	8.43054	Moderate frailty
7T2150	7.30785	-4.92192	Mild frailty
QNJCXG	-17.3716	-5.21032	No frailty
ER8773	-0.894293	26.0947	Moderate frailty
OD2PHI	24.5985	-7.99524	No frailty
SW3TY7	-8.35264	-29.7413	No frailty
MFGN9A	44.2508	-13.5943	Mild frailty
FRPUVI	22.9734	10.3204	Moderate frailty
I6QY1L	-25.1226	-20.3926	Severe frailty
I435PB	11.9887	-15.5207	No frailty
FB525K	-38.6559	7.70478	No frailty
9XOS2C	-21.1241	-24.7616	Mild frailty
14FXIE	-29.7747	-2.39384	Mild frailty
GNQEV8	-35.8482	-15.7987	No frailty
MHV5FS	15.885	20.5066	No frailty
NXUCRD	18.9088	-9.52139	No frailty
G9PKB0	-16.3813	-9.51527	Severe frailty
0A1TQ0	24.1538	-11.6017	No frailty
3JFQRO	-19.9481	-1.85752	Moderate frailty
WP1DDK	-12.272	-1.91293	Moderate frailty
02MLNH	5.26016	42.6672	Severe frailty
GRA87G	-26.4983	22.9863	No frailty
BWW68C	48.6183	0.493464	Severe frailty
JY53AV	-42.4053	-21.9616	No frailty
A9T5VL	-21.7605	-12.5	Moderate frailty
KDOAGB	14.1052	0.108593	Severe frailty
KGARQG	10.6089	10.3356	Mild frailty
DOK89P	-20.4597	-1.03404	No frailty
WMNJY5	-24.3229	2.9359	No frailty
QNL04A	-5.36897	3.99989	Moderate frailty
QT9G9M	4.01192	-8.67288	Mild frailty
UR3DL4	43.6666	1.73528	Mild frailty
497IHL	44.3417	-13.2239	Severe frailty
HEIJ5C	-13.2971	7.36643	Severe frailty
6QRXIB	18.6913	5.3173	Moderate frailty
1CW61X	5.68516	-19.6293	Severe frailty
9726EB	-3.63083	-17.1682	Severe frailty
GYHXBB	-13.1257	-22.3442	Mild frailty
MYIZ0D	15.821	1.02308	No frailty
JY2RBJ	50.7657	8.77404	Severe frailty
N5VMYZ	-20.3396	-3.87266	Mild frailty
E0H188	-31.4485	-9.64766	Mild frailty
UY3WPC	22.4567	-15.8012	Mild frailty
O1CS60	-19.6165	-0.769475	No frailty
TR63OI	33.4989	-29.1719	Mild frailty
JO7MR1	42.8376	-17.9695	No frailty
A3IURM	42.9663	-3.08729	Moderate frailty
0595YF	-28.1749	-32.4077	No frailty
T0PJGI	30.4871	-30.7891	Mild frailty
6F1WJV	21.6071	6.30789	Moderate frailty
86JK0W	7.16845	-0.832175	Mild frailty
YNYGJH	9.39159	9.76777	Severe frailty
ZY0ZLG	5.98974	4.03872	Severe frailty
EGEWMR	6.21739	22.1336	Mild frailty
M3AFEF	-33.6392	-5.51001	Moderate frailty
6SJO65	-1.02226	-22.7119	Mild frailty
K9MRSS	-24.9343	-29.2704	No frailty
7P5ECM	22.8706	-12.147	Moderate frailty
SQAWMR	-10.7497	-24.0788	No frailty
CV2F3B	35.1295	-4.23081	Mild frailty
K2T3KC	-19.6854	2.7681	Moderate frailty
0P3YLX	12.4684	13.5652	Mild frailty
YV5FHH	36.2201	-6.50735	No frailty
AB0NKJ	16.3475	-7.32185	No frailty
9DLWXE	8.37915	-0.444491	Mild frailty
3INNIG	6.66298	-11.7711	No frailty
WAVY58	-13.4413	-16.4666	No frailty
8GQQ3O	1.81621	-19.6553	Moderate frailty
DZ1BCA	-18.0491	0.743734	Mild frailty
R7I99O	2.54093	-14.8	Moderate frailty
DNC095	-4.07483	-11.774	No frailty
6KFW1U	-2.46247	31.1666	Mild frailty
OLKLKH	-26.7461	-18.394	Severe frailty
ZZ3KOC	9.34991	18.7497	No frailty
SSKQH2	-18.499	-21.2892	No frailty
NZAHMO	-16.3297	-17.3873	Mild frailty
N9Z234	-23.3187	5.12914	Mild frailty
LARM72	-3.12317	-14.7567	No frailty
GGRSF5	44.638	-0.732876	Mild frailty
6XG855	-15.883	-5.8121	Mild frailty
A5EENH	-20.2411	-18.5863	Mild frailty
YWXT3P	25.3805	-18.609	Severe frailty
ERP8WI	4.17835	-15.1021	No frailty
3TAUNK	-28.6096	6.81663	No frailty
YKUY1T	-15.0252	14.0849	No frailty
FVXX7D	-19.0099	26.5614	Moderate frailty
SCX0F5	-6.85236	-12.8448	No frailty
WJVUUO	6.86131	-0.669535	Severe frailty
YGYH2A	-20.0697	11.4116	Severe frailty
SQDR96	0.615172	-36.2267	Severe frailty
2UZK2L	1.1144	-13.301	Mild frailty
U1TC3S	12.1439	-19.9182	Mild frailty
D5A7TC	-12.6279	-26.6861	No frailty
K1VAW2	18.8333	-41.3128	Mild frailty
27BPO8	-9.51861	1.49352	No frailty
ATQO6S	-40.3407	-6.29898	Severe frailty
2CUSJL	-5.9609	-20.8378	Severe frailty
LU19DH	-6.14528	-12.1575	Mild frailty
HIJTQY	-0.542739	30.7022	No frailty
W8PEI3	-14.7204	23.9581	Moderate frailty
RH5RB7	-39.2217	-6.0612	Moderate frailty
62IXTZ	8.25734	1.1431	No frailty
OZBNXN	-20.9244	6.97968	Severe frailty
6ELB5T	-26.3836	27.9815	Mild frailty
2FUBAW	-4.53046	20.258	Severe frailty
US94QO	5.32803	1.12256	Moderate frailty
PWTRT2	-15.2222	-13.4254	Severe frailty
IWPBJ8	0.274973	-12.2247	Mild frailty
8E7XXY	-24.4825	-8.20896	No frailty
WAZMNP	-20.5875	3.65943	Moderate frailty
2126LB	-0.226038	3.7937	Moderate frailty
8Y28HO	6.92975	1.96385	Moderate frailty
259K31	-34.5016	12.612	No frailty
XBTIWI	4.36842	-16.8035	Moderate frailty
4CNLZ4	-22.3582	-5.33418	Moderate frailty
VI6YCQ	-10.358	17.9721	Severe frailty
ZVXCWS	-36.2442	-24.3192	No frailty
DFAFTZ	-6.54371	-8.10291	No frailty
M7WYJW	-36.0825	-15.89	Mild frailty
S05HMN	-26.0562	-5.21845	Mild frailty
9NMKRW	-12.1345	2.12005	No frailty
G4W1HX	-5.99526	-8.31912	No frailty
W2FEV9	-8.82055	13.36	No frailty
RAJJ4A	-10.178	-47.9567	Severe frailty
AS0H7O	27.0988	-20.9841	Mild frailty
2YWYUF	42.4226	20.282	Severe frailty
OWM0C4	28.7877	-10.9822	No frailty
KL3E25	-4.38529	-3.76628	Moderate frailty
3337AG	49.1291	-2.29511	Moderate frailty
T0ZI4C	14.517	-0.381974	Mild frailty
P7I0M1	12.1361	-11.5408	No frailty
1V43G3	-10.584	-23.6097	No frailty
JGMUQV	-11.6119	-0.928366	Mild frailty
CGU7NC	14.2816	-1.38755	No frailty
2GBKBZ	36.0133	-18.5618	Mild frailty
JJBQ3Y	-15.8154	16.4219	Moderate frailty
G8YSSL	0.0827101	20.3888	Mild frailty
3K44IX	1.61336	13.8813	No frailty
0SLR7G	40.2823	-13.4055	Moderate frailty
FE3N9O	24.4638	11.7033	No frailty
DSRPY9	21.3793	13.4232	Moderate frailty
TMDG8J	7.30137	-12.2762	No frailty
U15WR6	-33.5897	-27.5683	No frailty
QJHA0U	-15.8591	-11.2365	No frailty
9FFNSI	48.3759	16.0177	Moderate frailty
YJ2HTZ	-4.76983	-16.5097	Mild frailty
DVJBTJ	-4.18627	-6.23075	Moderate frailty
U9WQCT	23.9409	-12.2035	Mild frailty
KGVU1X	15.0427	-20.2253	No frailty
WHYFF4	3.09962	-8.1645	No frailty
U6EONY	-14.438	19.9233	Severe frailty
P2BJU4	42.9368	-2.6649	Severe frailty
N4VLQM	6.77292	-38.1034	Severe frailty
UVJFVM	38.0755	-32.1827	Moderate frailty
LDX5WO	-15.0194	1.20898	Mild frailty
4DLA0B	-24.7661	12.4726	No frailty
SEKXNC	-8.79976	-36.8506	Moderate frailty
C0IZQT	5.89906	-12.0288	Mild frailty
A1ANT6	-13.3415	7.47627	Mild frailty
D4H0S7	26.6894	-8.65987	No frailty
M3F8V4	-4.86044	13.2239	Severe frailty
8X4SYH	18.7656	-12.8381	No frailty
H8GS1Q	-2.17375	-18.9585	No frailty
YZ6KV5	5.77063	12.1147	Moderate frailty
UJYDC9	31.5467	-21.3528	Moderate frailty
HIXZZM	-33.928	12.2263	Mild frailty
OUK59T	-40.2823	0.343821	Mild frailty
VWULYV	-13.6595	-6.92988	No frailty
QX2LRF	-41.2999	-1.85367	Moderate frailty
DA4UPK	-20.1774	23.7043	Severe frailty
16SRYO	34.1733	2.45562	Severe frailty
4KV0V9	-15.0718	29.702	No frailty
ZNZA5I	-4.20184	-1.88085	No frailty
VWAXXD	8.43403	-26.3613	Moderate frailty
4DY0Q4	37.6041	-12.4793	Mild frailty
77KBN4	-19.3396	6.43872	Mild frailty
XCOEW8	-15.5386	-11.1561	No frailty
795I9E	-29.1483	25.9525	No frailty
HCRL4H	-36.7793	-7.92387	No frailty
5TAX1I	-13.5304	-14.3864	No frailty
VSAGSD	-15.2151	-15.234	No frailty
S5N0HV	6.95386	-30.755	Severe frailty
ZF9S0V	16.0382	24.9567	Mild frailty
OE5DJ9	-37.1152	-16.7782	Moderate frailty
7350ZN	9.09296	9.9472	Moderate frailty
SYV4LH	-32.1475	-7.63096	Mild frailty
NI6ICT	-28.7667	-4.25619	No frailty
KPE4MZ	28.9216	-13.9669	No frailty
ANO8NW	-20.3045	1.82361	Mild frailty
OH5C5I	32.7597	16.1092	Moderate frailty
UPM6HR	-20.1192	7.46395	Moderate frailty
32T5C0	18.83	-2.11467	No frailty
RD9F90	4.82797	-3.15667	No frailty
5D8YCL	13.7769	-1.06435	No frailty
FJZB0H	-6.77149	-11.6594	Mild frailty
FD91X3	46.1041	7.89502	Severe frailty
1KK6HR	38.6018	-21.1865	Severe frailty
WCGZPZ	8.86796	-28.2553	No frailty
LP6T7X	49.4331	-11.0035	Moderate frailty
IO4BVI	-35.1628	9.23738	No frailty
ET1811	17.4742	-6.58836	Moderate frailty
6JP1CL	6.92991	-13.5258	No frailty
D25YRL	9.58013	-15.7697	No frailty
4KY1BZ	9.79565	14.8016	Moderate frailty
1BI4PA	32.3709	-15.531	Severe frailty
Y8O25Y	-5.3638	-28.1741	Severe frailty
M3Y9ZH	8.62164	2.1505	Mild frailty
AH0TZ5	-20.6695	-12.8731	No frailty
7IWM7U	-26.8571	-1.81485	No frailty
TS7EXS	13.2421	-12.6929	No frailty
5LG5HM	-8.92817	-17.4015	Moderate frailty
8GZZHY	-0.408445	-11.1948	No frailty
FSZ8XR	-17.3702	27.3781	Mild frailty
PUBJAR	-24.5166	30.2781	No frailty
ZEJNR2	-19.5064	12.7943	Severe frailty
RHTREF	-21.0174	15.9944	Mild frailty
BM3CVE	37.8701	-12.5851	No frailty
NORSL6	-20.6113	-17.7411	Moderate frailty
OV0CWH	8.66471	-18.0319	No frailty
BV908B	25.5856	-18.0632	Mild frailty
VEF750	45.1148	-9.71716	Moderate frailty
L0C3DY	48.4371	-0.828561	Mild frailty
TTXN96	-20.7118	8.97493	Mild frailty
22N514	-25.3202	-6.71855	No frailty
VAEWXF	30.0025	-20.2537	Mild frailty
ZBVBPT	22.0701	7.07202	Moderate frailty
NBWYRR	-5.3422	-17.5389	Moderate frailty
DJ8485	31.4056	12.8252	Severe frailty
N6O1BX	39.3233	-17.068	Mild frailty
FRRC7G	-15.4544	-10.5041	Mild frailty
I262SU	-14.8973	-18.0411	No frailty
IOEMXD	37.768	-4.78266	Mild frailty
4IE1KC	19.1627	-41.6618	No frailty
N94MZK	-4.21615	10.0084	Moderate frailty
VZFLZ3	-1.32174	-17.5361	Moderate frailty
M067ZD	21.1235	0.944015	Severe frailty
SY926Q	-21.1338	7.35253	No frailty
4YTFCJ	15.1938	-16.7414	Mild frailty
V6WQYK	-14.1549	18.3491	Mild frailty
RDDFVV	7.22679	-13.9484	No frailty
FH6X5V	42.8147	27.1409	Severe frailty
V5TPEG	37.6101	-12.3331	Mild frailty
VG0H0A	-17.0295	-14.5482	Mild frailty
0SUCCD	15.1868	-14.863	Severe frailty
FKVY0A	-32.5931	1.57054	No frailty
AE4S1B	-5.10898	20.9333	Mild frailty
M21VJB	-2.13537	-9.60523	No frailty
O4Y89E	-4.09632	-2.2372	No frailty
N0Z0UD	31.381	-13.9758	No frailty
HG8604	-4.85692	24.9715	No frailty
X839Q9	-22.1148	2.75648	Mild frailty
F2CR5S	-4.01043	23.3069	Mild frailty
O1VTCE	23.6992	-0.00962611	Moderate frailty
1MXG07	-15.21	-5.1267	No frailty
Q1B5MO	-5.26592	-10.9876	No frailty
XAJIL8	19.7134	-15.4858	Mild frailty
QNXVER	-18.378	-32.6889	Mild frailty
Q304D5	5.18497	1.63141	No frailty
9T0C2H	-18.2999	-32.5897	No frailty
N722RQ	4.47255	21.3977	No frailty
N5PJKK	-5.95444	-6.33456	No frailty
LH182K	15.684	-11.7789	Moderate frailty
7YCZOZ	-20.2606	9.27868	Mild frailty
8864WY	6.30378	4.31942	Mild frailty
PZVJ0Z	13.6064	-9.46175	Mild frailty
S4KXFU	-14.2356	6.52826	No frailty
LFR6XC	-9.8555	-11.4006	No frailty
XH68IP	-17.1345	14.5563	No frailty
4G764U	5.34759	-7.20473	Moderate frailty
TIZOGZ	2.01925	0.391745	Moderate frailty
D3K2SW	-2.8606	8.84059	Severe frailty
V5HGZI	50.6795	3.60118	No frailty
NU24O4	-14.3339	-28.2355	Mild frailty
SRR8T5	-27.7192	21.1515	No frailty
BDXWDQ	27.8129	-11.2741	Moderate frailty
Q0CVUH	-3.2032	34.0596	Moderate frailty
K1UDVO	20.2399	4.09997	Moderate frailty
SYPHS8	2.22808	24.8644	Severe frailty
CBLO4I	13.4175	-31.1365	Mild frailty
7D2CXP	22.9603	-8.4991	Mild frailty
WMXYP3	-36.4529	3.41395	No frailty
YEVHC1	21.1291	-9.72512	Mild frailty
LMV9CB	7.65438	-16.1481	No frailty
3G1OVG	-6.26812	24.2354	No frailty
QPZOOW	-22.0556	-21.5039	Mild frailty
2UIKYB	23.5022	6.53054	Moderate frailty
TTVDGX	-10.2825	13.736	No frailty
B3CBPC	-23.1121	5.08267	No frailty
K2YO3Q	11.0866	-7.1771	Mild frailty
HBTB9W	-18.1182	6.04795	No frailty
J0NRW8	-7.29618	-5.6534	Moderate frailty
USD6CY	2.55285	-42.8083	Severe frailty
5VQADZ	-9.20394	-0.217455	Moderate frailty
KG19AB	7.1135	-12.4849	No frailty
EEZ8RB	26.4023	-13.0756	No frailty
56652K	27.2666	29.4742	Mild frailty
LUW2O1	23.0919	42.9999	Severe frailty
37XTQ2	15.7489	0.558892	Moderate frailty
7Z1QMI	-9.18239	5.65354	Severe frailty
SMUPST	-24.9895	13.5339	Moderate frailty
NRLVID	-18.7608	-8.29878	Moderate frailty
Y9DUNN	31.3244	8.5985	No frailty
TJYMSE	14.7352	49.186	No frailty
2MGFOI	0.695174	22.6043	Moderate frailty
B134BO	15.4713	5.12663	No frailty
ZLEL96	8.07044	3.58045	Moderate frailty
MWTWS9	-23.1252	-9.04208	Severe frailty
CF31XD	-15.2177	-23.0727	No frailty
WW4R9W	27.37	-19.574	No frailty
6PT6FE	-23.9017	-44.1722	No frailty
78NP3X	19.3173	-29.2228	Moderate frailty
OEMCPF	28.855	-5.94107	Moderate frailty
1L7OW1	-50.1338	0.679108	Severe frailty
YD3TIZ	13.3667	3.78998	Mild frailty
IF0OFG	-32.7238	-3.51235	No frailty
LJZBBQ	-17.0287	-14.5297	No frailty
X3U2AW	-1.73948	2.40892	Mild frailty
DYI117	-40.859	18.7269	Moderate frailty
WUTD9Q	26.1679	-29.1174	No frailty
V61BZP	-36.2811	-4.3385	No frailty
MT66C4	11.1194	-17.4912	No frailty
TO4YTK	-14.7028	31.5221	No frailty
91B5SF	1.40515	-5.84009	Severe frailty
FG0XUA	30.6432	0.131164	Mild frailty
51KIYD	-4.19132	-28.573	Severe frailty
ZCLBPK	15.5259	-5.99689	No frailty
W00SHG	25.1698	-13.5623	Severe frailty
8F9NO5	27.989	33.1827	Moderate frailty
IR9K3G	20.6439	-13.5472	Mild frailty
X9EVUE	-9.90917	-39.2018	No frailty
WWQFJL	4.66668	17.6911	Mild frailty
RRDLJ0	47.9056	44.8006	No frailty
EUF8ES	24.4472	-8.96334	Mild frailty
RE124M	-23.6833	-2.36589	Moderate frailty
SYR295	8.19042	6.87949	No frailty
7NLDT7	7.44678	-4.84353	No frailty
EWXDCH	-17.6726	-10.1604	No frailty
58AZ5B	22.5989	16.7053	Severe frailty
0HYQOE	-0.220186	-21.6103	No frailty
X3ZO4N	-5.27814	-13.3952	Mild frailty
EJ82V9	18.2962	8.39012	Severe frailty
SKUSZ7	3.40499	-17.7283	No frailty
TA0WU0	34.5578	-16.8316	Severe frailty
KD2W3H	20.6692	-16.704	No frailty
GZKI8N	-50.7445	2.8242	Mild frailty
VHUIF9	-19.6555	12.641	Mild frailty
G7G1D7	-5.27256	21.0364	Moderate frailty
ADJKWI	6.43946	6.69256	Mild frailty
KWFO45	-1.30781	-34.481	Mild frailty
CQ4BIO	-21.1356	-24.9803	No frailty
D3M47L	-43.1725	6.84628	No frailty
QKIRRY	-5.28791	-10.7254	No frailty
CGDSXP	41.7682	-23.7116	Severe frailty
8ULE93	6.79104	-5.26379	Moderate frailty
62BFZY	14.1892	-12.1385	No frailty
K3XR78	-15.9255	-13.5183	No frailty
FESJJD	-3.86614	-23.0223	Severe frailty
EEB1MX	8.43253	-6.21099	No frailty
B6ST42	8.97107	12.4505	Mild frailty
MIML38	6.22985	-29.4802	Mild frailty
A93CXN	-14.3181	28.8274	Moderate frailty
PH1BRG	20.8067	-2.72782	Mild frailty
7MSKHG	-27.2676	7.68117	Moderate frailty
PGVWQG	-41.3871	-4.80927	No frailty
OJBPZD	7.6107	-2.87737	Moderate frailty
9NB808	38.7591	-14.7847	Severe frailty
P4LBW4	11.5742	12.4348	Moderate frailty
1TE68O	-13.0218	21.0242	Moderate frailty
3ARITS	33.2588	-15.4248	Moderate frailty
KYEL3S	3.44628	-9.38756	No frailty
FWP4EN	0.923581	-6.17119	Severe frailty
5DKUDF	9.17498	11.4895	Mild frailty
VSHFI4	13.9526	13.5675	No frailty
VNNOMN	-16.5489	3.20803	Severe frailty
PIB31U	-1.26773	16.7917	No frailty
950AP2	1.591	22.4788	Moderate frailty
2EDFVW	7.64426	18.0835	No frailty
GR7T72	-19.5822	22.9325	Severe frailty
Y50D3L	-18.0997	-37.0757	Moderate frailty
3DXT9U	-25.7279	10.2938	Severe frailty
QIANB0	-38.5312	-23.1971	Mild frailty
VG268G	-5.24466	-4.03939	Mild frailty
SV3U3X	14.8093	-17.7911	Mild frailty
314S78	7.21046	-8.12876	Moderate frailty
FB64SI	2.65074	-19.2002	Severe frailty
UJ2KUJ	23.9234	12.486	Mild frailty
VO5G5U	3.67352	6.02836	Severe frailty
QWLOGP	-13.9495	0.576029	No frailty
7LCPI4	-46.4268	11.8516	Moderate frailty
N2MCUZ	-5.75431	-14.2053	Mild frailty
RCCYTH	-21.3584	5.02563	Mild frailty
M6T3YP	-17.4033	-1.9281	No frailty
QOQEWO	-9.61479	-7.27613	No frailty
K29T7A	-21.1617	1.33135	Mild frailty
P9Q3CY	-11.3485	18.1494	Mild frailty
EFMKGS	10.8627	5.34377	Severe frailty
JRQYI1	10.9773	7.46482	Severe frailty
C86N8J	34.5256	-9.05142	No frailty
0J8OL5	10.2623	-6.71836	Severe frailty
8PMFG7	6.39819	28.547	No frailty
C1URQO	-3.34056	1.03122	Mild frailty
6HSC5P	-22.3186	-8.68068	No frailty
D7ZIF1	6.08557	-16.4591	Mild frailty
EBVHFQ	-33.7915	-5.34335	Mild frailty
G53K3J	1.5209	7.667	Moderate frailty
8S0MPP	-24.5375	14.6774	Moderate frailty
EKNTF2	-5.33521	-9.88808	Moderate frailty
74VO10	27.3301	-5.14953	No frailty
BW1VZN	18.7796	-12.8553	Severe frailty
HVZS0C	41.9914	-10.4894	Mild frailty
JLUJL3	13.0545	-9.55267	Moderate frailty
DJ8062	11.1927	19.1863	No frailty
SE86XQ	31.7928	-2.02114	No frailty
402SBN	13.7172	-11.9079	Moderate frailty
RVNMTN	25.2885	23.343	Mild frailty
XDIFF9	-26.4082	-18.3005	No frailty
JR0LGP	5.61575	-13.9074	No frailty
P4O87N	26.1363	2.99598	Moderate frailty
6JI8PI	8.88202	-11.275	No frailty
LBRG5M	-7.57692	10.2481	Severe frailty
ON3JN0	-13.42	-9.40393	No frailty
UO01PK	-6.72278	13.0108	No frailty
ZA4HJA	49.5184	-6.93089	Moderate frailty
VN2DZB	-12.2805	18.0055	No frailty
6VGFUR	33.2557	4.7323	No frailty
CQ8NY1	13.4973	-0.66969	Mild frailty
BFQZ60	-1.34908	27.4128	Mild frailty
MV2HCR	-4.86395	25.2568	No frailty
KKRQAE	8.58086	27.5516	Mild frailty
UJSU9F	-19.692	18.1867	Mild frailty
225EVJ	-18.6124	25.3422	Moderate frailty
R5WE3X	15.8601	-2.17977	No frailty
Q23XTB	-18.8868	6.4994	No frailty
8DR9TT	-29.8312	6.93599	Moderate frailty
PBAV94	-42.3696	2.14135	Mild frailty
FJ7DRY	42.11	-3.27372	Moderate frailty
VY1IOD	-19.1784	-12.0822	No frailty
KNUROV	16.053	17.8504	Moderate frailty
2MO423	32.4197	10.8396	Severe frailty
0WVCHH	30.9803	17.3634	Mild frailty
NGTSQA	-40.6172	-27.0322	Mild frailty
3BHXX3	8.64827	-10.4219	Moderate frailty
VD0CFX	34.9276	24.246	Moderate frailty
VISBPL	-31.7387	6.23602	No frailty
WVRWI6	-16.3657	3.11498	No frailty
JG13KD	-38.4265	-24.1208	No frailty
6IEIYH	28.8855	-5.04992	No frailty
KAK5M2	3.78673	4.65269	No frailty
679H1I	2.35695	0.789015	Mild frailty
WQPMPV	11.8004	27.7608	Severe frailty
1RZPOG	13.943	2.36517	No frailty
JI9K05	-20.4581	5.4898	No frailty
CXCP7H	-15.585	-11.3124	No frailty
0KSPF0	-19.5517	12.1132	No frailty
1VYZ6R	1.36172	5.50073	No frailty
NYFHLT	-14.6836	4.81111	Moderate frailty
FMG6LP	-13.8076	13.594	No frailty
0ZG9GR	27.2293	-15.0466	Severe frailty
RJ1KQA	-16.1095	30.6635	Severe frailty
5U3PEL	32.3665	-13.3955	Severe frailty
DQX5QD	-8.75384	2.60335	No frailty
M749OS	26.332	37.6238	Mild frailty
W56RDM	-5.47579	-24.8551	No frailty
49RTO0	31.7812	-23.1826	No frailty
GX5W8E	33.4452	-6.185	Moderate frailty
KOBYU5	11.2924	-1.47476	No frailty
17EGYU	-35.84	-2.19688	Mild frailty
2R7P32	-34.9338	-16.2981	Mild frailty
J59G7R	-42.475	-18.0819	No frailty
PPZQIT	-36.3003	6.57585	Mild frailty
GCXPQR	15.7432	1.22036	No frailty
0Z762T	-21.9717	-11.0047	Mild frailty
HVJJ0D	-8.86431	6.15055	No frailty
H3MJQT	-15.1423	5.83417	Severe frailty
WK4J5J	8.17886	-19.9399	No frailty
9O04ZS	5.10415	-31.9224	No frailty
DSEC0X	-19.4458	12.3422	Moderate frailty
119U37	53.0031	-0.444457	Moderate frailty
QH9WZJ	28.6381	-21.5721	No frailty
HUADRI	-29.1133	8.3814	Severe frailty
1Z9E1K	16.0114	-4.73256	No frailty
X07QER	-22.3209	14.6079	No frailty
OOWLLM	-6.4735	10.9546	Mild frailty
S8NL41	-35.4427	-12.5772	No frailty
I87NGE	-13.1351	-25.3314	No frailty
QW34WT	32.5004	-26.0683	Moderate frailty
5PCGYI	-23.3108	22.5157	Moderate frailty
TQX4GZ	39.2565	6.81769	Mild frailty
SSC0WM	-29.6494	13.2304	Mild frailty
ZKHGCS	5.35437	24.7349	Severe frailty
2LN22W	8.5202	24.8262	Severe frailty
7AAK1M	5.84532	-6.92365	Moderate frailty
PC8NX2	-7.24735	15.1128	Moderate frailty
EBKX8V	-6.56931	1.23368	No frailty
VYSB6T	-5.91227	-15.4861	No frailty
O1ZC8L	-7.18605	-21.4937	No frailty
6JVBA7	-29.5637	-27.335	No frailty
BYF7K3	42.6474	-6.65435	Moderate frailty
0W0EA2	-0.0686866	7.82439	No frailty
MHM1W1	31.3888	-7.47328	Moderate frailty
P4BW1Y	-17.8494	-5.07613	No frailty
ZE7DBJ	-35.7972	9.92124	No frailty
R6D6DT	42.9709	-7.17553	Mild frailty
GKC3XO	-28.7745	27.1876	Severe frailty
0P7SN5	-15.4651	-11.8474	No frailty
GIXEY3	-17.2226	5.99529	Moderate frailty
4DY5GW	-9.06794	-7.43754	Moderate frailty
24EHST	-0.385921	-21.7381	Mild frailty
PGH0TV	19.2	-30.6213	Moderate frailty
YGJO8P	-1.507	-3.72141	Moderate frailty
GJKPW3	4.57467	18.2694	Mild frailty
W6AQAN	-21.237	18.986	Moderate frailty
0EGTD4	-21.2491	-2.10901	Moderate frailty
FZ5NAC	13.8961	12.0769	No frailty
XOHID8	-12.4926	3.13049	Mild frailty
7NW2PN	-28.3266	-19.9293	No frailty
NXCI3J	-20.106	-9.98948	Mild frailty
FRGTKE	16.9414	26.1152	Moderate frailty
HQHDLL	51.3883	-1.96737	Mild frailty
PFUL5Q	-0.0380445	10.9048	Moderate frailty
8MO7IS	-38.0299	-0.335071	No frailty
07CLHE	-23.0918	-23.8306	Moderate frailty
0MRMAT	-9.27231	19.6813	Mild frailty
7X8MGM	6.14344	-17.0765	Mild frailty
40SJMF	-10.2892	10.0626	Mild frailty
LRNUTJ	-10.7323	1.04591	Mild frailty
UKJXIG	-8.09903	-4.12276	Mild frailty
BK7IPW	-9.9629	-20.1402	Mild frailty
LVFQMJ	31.9806	-3.28293	Moderate frailty
M74CZ0	-21.0531	13.8955	Mild frailty
7LLZ2I	-14.333	-17.0148	No frailty
JYRH2H	3.6327	19.9508	Mild frailty
TIMUGF	-1.62096	-27.6169	Mild frailty
D1IVVO	5.96807	-4.5044	Mild frailty
R2G08D	-0.362239	-0.617826	No frailty
4A6341	20.6847	27.5818	Moderate frailty
OJJ2GR	-8.80826	-5.81145	Mild frailty
2EE1UU	27.7315	1.89023	No frailty
G2NDG7	14.1691	30.2259	Severe frailty
CRMT6V	-9.63603	13.204	Mild frailty
SAAWXJ	-13.0662	-4.1107	No frailty
FNBO7E	-5.37378	-18.5856	Mild frailty
23UKJD	39.6521	-1.49135	Severe frailty
SPMNZL	18.8836	-10.577	No frailty
S815GG	-2.93888	29.1603	Severe frailty
L74U0O	-17.8128	11.1554	No frailty
8Q14R8	21.8003	-9.91225	Moderate frailty
ENVJSU	-22.4551	-16.1212	No frailty
ANTY4Y	8.56785	-21.9559	Mild frailty
MRAQ15	-27.2016	21.5024	No frailty
LNEO69	8.41209	-18.0752	No frailty
QF87OW	31.6776	-2.54622	Moderate frailty
IF8220	20.174	5.22564	Moderate frailty
EICGMH	-27.8321	19.5182	Mild frailty
QBNDLE	1.83838	-8.8124	Moderate frailty
M7NWI0	31.8482	-20.8011	No frailty
3OWCEL	13.4683	7.58011	Severe frailty
61NX2J	-1.50163	5.12199	No frailty
NET0XD	24.7681	4.4828	Moderate frailty
2UHB6Y	-17.2258	2.45422	No frailty
IEBRJA	38.4475	-12.7874	Mild frailty
D85CSP	-20.9969	-5.03981	No frailty
OQW662	13.9307	-12.4737	Moderate frailty
OMZZN5	-25.8747	-2.25335	Mild frailty
3TPHBD	37.8788	-10.3802	Severe frailty
YQ7P4H	-14.5888	-35.3157	Moderate frailty
I64MAB	3.39226	-1.93744	Mild frailty
S5G5WM	36.2233	-4.86587	No frailty
GMJT99	-2.98915	1.32887	Mild frailty
H36100	-18.3617	21.829	Mild frailty
VHCMAB	-18.6893	5.78334	Mild frailty
6A340R	-29.8021	1.08634	No frailty
WGUHD9	-22.8077	-20.5034	Mild frailty
UPIL0M	-22.956	1.08129	No frailty
G62T2Y	19.9951	-19.2694	No frailty
WQHV9P	-22.5517	12.0453	No frailty
646C9B	-6.93086	-8.24921	No frailty
IWZDKC	-20.5774	-3.90052	Mild frailty
YMUL9J	-25.5257	4.1107	No frailty
PLT3NA	39.7287	4.4706	No frailty
BAMB43	14.4273	-1.96858	Mild frailty
AXL25J	10.3559	-15.0447	No frailty
CHYXBT	12.295	-25.5725	No frailty
DYFYZL	-38.5939	10.7876	No frailty
Y77ED5	-18.1226	1.23472	No frailty
8IZG0K	6.56858	-17.4768	No frailty
GM3CKG	-16.5557	-13.1852	No frailty
76O0CL	37.4154	-14.5907	No frailty
JDYMYY	-20.7127	-2.53607	No frailty
KXNLN4	-48.4003	-16.2835	No frailty
6D1BMF	-14.2701	19.5552	No frailty
VL5WUF	18.6356	2.84732	Moderate frailty
OQCP84	2.99089	31.0804	Mild frailty
9P8X3L	-14.3456	2.11377	No frailty
N0P4XD	-27.9644	1.09636	Mild frailty
0UQ8QT	-26.0951	-5.95304	No frailty
0FDFEK	24.9563	0.370371	Moderate frailty
IYLSVW	-17.9342	-35.9727	No frailty
PD9B54	7.41004	-4.28732	No frailty
ZQ5KR1	-5.42268	-13.3382	No frailty
2DF0ZA	-3.71267	-13.947	No frailty
Z21Y7Q	-15.0779	10.4246	No frailty
ZAMY6Y	-23.2055	2.12503	No frailty
RKXD90	-17.946	40.0389	No frailty
8NTXJC	0.632524	-4.30631	Mild frailty
2B1XW2	43.5268	3.14679	Moderate frailty
6FR6LU	-15.7134	7.7441	No frailty
KRSJYC	12.5397	-4.83273	Severe frailty
1GSRZE	38.1526	-6.42307	No frailty
W4C1D7	-24.2867	11.1117	Mild frailty
ODYLE6	30.9176	-14.6089	Moderate frailty
MX0YIJ	-9.37925	3.92434	Moderate frailty
2EQLM5	-11.4954	-7.49729	No frailty
CCV913	5.16792	-5.89114	Moderate frailty
FC4V1F	-11.6413	-20.7921	Mild frailty
YROXG6	-6.68306	27.3482	No frailty
990SS7	-0.557383	1.7539	Moderate frailty
5NTTZ2	-30.903	14.6572	No frailty
X9V15O	-22.3431	-10.1532	Moderate frailty
XHBN5Z	19.224	5.28495	Moderate frailty
OF5FQW	-25.4484	1.46495	Moderate frailty
HMEWPC	-19.5013	-29.1045	No frailty
UQO8DB	23.4508	-22.0327	No frailty
5EAZJW	27.371	-0.468586	Moderate frailty
T93NFJ	-25.4389	2.08494	No frailty
72MXJV	13.6914	20.2645	Mild frailty
VBESXM	24.964	-6.48475	Moderate frailty
KABR1T	-25.5892	-10.0946	No frailty
OG9OZB	33.0811	8.58381	Severe frailty
YZNGMF	19.518	26.1265	Severe frailty
PLN3AZ	-6.42479	28.2117	No frailty
IWY5D8	43.2392	21.0506	Severe frailty
EHG9P5	18.228	-2.67376	Severe frailty
76ET0W	-30.4474	18.9862	Mild frailty
PHH4N7	-28.3228	2.83076	No frailty
7UXLP3	-31.3906	-15.4445	No frailty
DX17CF	-20.1822	-17.9758	Severe frailty
JDOHF7	27.7028	-3.04287	Moderate frailty
JCKJRM	0.434901	-1.44452	No frailty
896HGA	4.59773	3.80833	Severe frailty
[truncated: 83 more rows]

## Sheet: Source Data Fig. 2b
Figure 2b
Variable	Domains	Variance explained (%)	R2	P.value
Frailty Mortality Index	Frailty	0.571	0.00571	0.001
Proton pump inhibitors	Medication	0.238	0.00238	0.001
Physical activity	Lifestyle	0.223	0.00223	0.001
Charlson Comorbidity Index	Mortality	0.216	0.00216	0.001
Education level	Demographic	0.189	0.00189	0.001
BMI	Demographic	0.156	0.00156	0.001
Metformin	Medication	0.143	0.00143	0.001
LPK leucocytes	Clinical	0.116	0.00116	0.001
Smoking	Lifestyle	0.111	0.00111	0.001
SIRI	Clinical	0.099	0.00099	0.001
Age	Demographic	0.096	0.00096	0.001
eGFR	Clinical	0.095	0.00095	0.001
Hemoglobin	Clinical	0.072	0.00072	0.006
25-OH-vitamin D	Clinical	0.071	0.00071	0.005
Albumin	Clinical	0.062	0.00062	0.031
Statins	Medication	0.062	0.00062	0.028
Alcohol intake	Lifestyle	0.056	0.00056	0.135

## Sheet: Source Data Fig. 2c
Figure 2c
	Death		Hip Fractures		Fall injuries
	HR (95% CI)	p.value	HR (95% CI)	p.value	HR (95% CI)	p.value
PC1	1.008 (1.004-1.013)	0.00044	1.002 (0.995-1.009)	0.595	1.006 (1.003-1.01)	0.0005
PC2	1.002 (0.995-1.009)	0.558	0.830 (1.001-0.991)	0.83	1.004 (1.000-1.009)	0.065

## Sheet: Source Data Fig. 2d and 2e
Figure 2d and e- See Shannon index and gene richness according to groups of Frailty Mortality Index in Table 1. The statistical test used is indicated in the figure legend, and the p-values are shown in the figure.

## Sheet: Source Data Fig. 2f
Figure 2f
	Death		Hip Fractures		Fall injuries
	HR (95% CI)	p.value	HR (95% CI)	p.value	HR (95% CI)	p.value
Shannon index	0.878 (0.797-0.967)	0.008	0.994 (0.849-1.163)	0.939	0.883 (0.817-0.954)	0.002
Gene richness	0.820 (0.739-0.909)	0.00015	0.950 (0.808-1.116)	0.532	0.906 (0.841-0.975)	0.009

## Sheet: Source Data Fig. 2g
Figure 2g- See Supplementary Data Table 1

## Sheet: Source Data Fig. 3
Figure 3
								Physical function tests
			FMI					Walking speed					Chair stand					Charlson Comorbidity Index (CCI)					Physical component score SF-12					Mortality					Hip Fractures					Fall Injuries
Taxa	Prevalence	FMI association	FMI Beta	Lower_CI	Upper_CI	p-value	Bonf_p-value	Beta2	Lower_CI	Upper_CI	P_value2	FDR q-value	Beta3	Lower_CI2	Upper_CI3	P_value3	FDR q-value2	CCI-Beta2	CI_Lower3	CI_Upper4	P_value5	Bonf_p-value2	Beta9	Lower_CI8	Upper_CI9	P_value9	FDR q-value45	Hazard Ratio4	CI_Lower3	CI_Upper4	P_value6	FDR q-value	Hazard Ratio432	CI_Lower343	CI_Upper454	P_value665	FDR q-value2	Hazard Ratio423	CI_Lower324	CI_Upper435	P_value646	FDR q-value3
†Clostridium_AP scindens	81.3855	+	0.192654	0.153366	0.231942	1.9948e-21	4.1053e-18	-0.0360215	-0.046447	-0.0255959	1.60648e-11	2.42837e-09	-0.456575	-0.641032	-0.272118	1.29902e-06	7.09197e-06	0.220708	0.157539	0.283878	9.78082e-12	2.01289e-08	-1.63786	-2.10672	-1.169	9.65445e-12	3.6082e-10	1.1376	1.01733	1.27208	0.0237389	0.0893796	0.96042	0.803883	1.14744	0.656399	0.988924	1.10716	1.01865	1.20336	0.0166368	0.0665471
Clostridium_Q symbiosum	87.2762	+	0.183043	0.144595	0.221491	2.60484e-20	5.36077e-17	-0.0297897	-0.0400118	-0.0195676	1.25492e-08	2.81659e-07	-0.653341	-0.832455	-0.474226	1.16968e-12	2.36275e-10	0.209877	0.148064	0.27169	3.60213e-11	7.41319e-08	-1.45914	-1.91829	-0.999992	5.5545e-10	1.06858e-08	1.16727	1.04579	1.30287	0.00580648	0.0553627	1.06337	0.89621	1.26172	0.481318	0.988924	1.11256	1.02519	1.20736	0.0105783	0.0588474
Enterocloster clostridioformis_A	23.9397	+	0.244189	0.192618	0.295759	4.11075e-20	8.45993e-17	-0.0464666	-0.0601365	-0.0327967	3.35608e-11	3.38964e-09	-0.806473	-1.04712	-0.565824	6.25688e-11	6.31945e-09	0.26484	0.182397	0.347282	3.69667e-10	7.60775e-07	-2.14914	-2.76367	-1.5346	9.16462e-12	3.6082e-10	1.1213	0.976445	1.28765	0.104756	0.205678	1.00654	0.799866	1.26661	0.955689	0.991757	1.15713	1.04477	1.28158	0.00510546	0.0459436
Enterocloster bolteae	97.5495	+	0.16793	0.130483	0.205377	3.09193e-18	6.3632e-15	-0.0307831	-0.0407063	-0.0208599	1.39578e-09	7.0487e-08	-0.609044	-0.783272	-0.434817	9.34959e-12	1.25908e-09	0.177898	0.117742	0.238053	7.79984e-09	1.60521e-05	-1.56036	-2.00565	-1.11506	8.35323e-12	3.6082e-10	1.20991	1.08679	1.34697	0.000501174	0.0178001	1.03119	0.874932	1.21535	0.714124	0.988924	1.10426	1.019	1.19666	0.0155607	0.0644468
Hungatella effluvii	84.9199	+	0.167004	0.128434	0.205574	3.99169e-17	8.2149e-14	-0.0284734	-0.038699	-0.0182477	5.31177e-08	7.66412e-07	-0.560665	-0.7403	-0.381029	1.11027e-09	4.07771e-08	0.195578	0.133536	0.257619	7.73754e-10	1.59239e-06	-1.59976	-2.05788	-1.14164	9.8243e-12	3.6082e-10	1.15255	1.03182	1.2874	0.0119077	0.0691751	1.05311	0.887834	1.24916	0.552427	0.988924	1.12009	1.03132	1.2165	0.00710142	0.0531292
Enterocloster clostridioformis	90.6221	+	0.162377	0.124146	0.200608	1.51654e-16	3.12103e-13	-0.0285807	-0.0387081	-0.0184533	3.51754e-08	5.9212e-07	-0.467113	-0.645527	-0.288698	3.0947e-07	3.0079e-06	0.188345	0.126881	0.249809	2.23301e-09	4.59553e-06	-1.33857	-1.79384	-0.883288	9.34336e-09	9.43679e-08	1.11427	0.99844	1.24353	0.0533487	0.138159	0.969583	0.817638	1.14977	0.722447	0.988924	1.12019	1.03374	1.21388	0.00561002	0.0465326
Enterocloster aldenensis	95.0047	+	0.155102	0.117651	0.192554	8.10124e-16	1.66723e-12	-0.0268601	-0.0367789	-0.0169413	1.20921e-07	1.39577e-06	-0.540743	-0.714938	-0.366548	1.36079e-09	4.58134e-08	0.166597	0.10634	0.226854	6.67943e-08	0.000137463	-1.44456	-1.88942	-0.999686	2.35218e-10	5.00148e-09	1.16808	1.04899	1.3007	0.00463017	0.0526268	0.978743	0.828729	1.15591	0.800178	0.988924	1.10723	1.02192	1.19966	0.012775	0.0614417
Blautia_A caecimuris	96.8897	+	0.157363	0.119358	0.195368	8.20424e-16	1.68843e-12	-0.0271934	-0.0372589	-0.0171278	1.29384e-07	1.45198e-06	-0.37998	-0.557569	-0.202391	2.83001e-05	7.12186e-05	0.213564	0.152774	0.274355	7.55753e-12	1.55534e-08	-1.11987	-1.57315	-0.666598	1.35896e-06	4.32299e-06	1.11285	0.997613	1.24139	0.0552235	0.140316	1.05191	0.888911	1.2448	0.555776	0.988924	1.10684	1.01969	1.20144	0.0152694	0.0644468
Enterocloster lavalensis	88.8784	+	0.157622	0.119419	0.195826	1.03207e-15	2.124e-12	-0.0260058	-0.0361293	-0.0158823	5.11686e-07	3.65981e-06	-0.452698	-0.630886	-0.27451	6.8037e-07	4.67046e-06	0.189836	0.128627	0.251045	1.43277e-09	2.94864e-06	-1.28476	-1.73957	-0.829954	3.41331e-08	2.54249e-07	1.15966	1.03923	1.29404	0.00809995	0.0613682	0.984997	0.831864	1.16632	0.860813	0.988924	1.12797	1.03992	1.22349	0.00368678	0.0442832
Sellimonas intestinalis	62.9123	+	0.170249	0.128637	0.211861	1.76595e-15	3.63432e-12	-0.0336545	-0.0446506	-0.0226583	2.29338e-09	9.26524e-08	-0.529504	-0.723364	-0.335644	9.42605e-08	1.17682e-06	0.16563	0.0987571	0.232503	1.2954e-06	0.00266593	-1.49811	-1.99284	-1.00338	3.36435e-09	4.53066e-08	1.09378	0.971553	1.23137	0.138176	0.230674	1.11853	0.933344	1.34045	0.225144	0.988924	1.12416	1.03146	1.22519	0.00768729	0.0547138
Enterocloster sp900555905	11.8756	+	0.251062	0.188974	0.313151	3.68016e-15	7.57378e-12	-0.0430824	-0.0595213	-0.0266435	3.0118e-07	2.70393e-06	-0.92676	-1.21516	-0.638363	3.57955e-10	2.06591e-08	0.312782	0.21374	0.411824	7.21653e-10	1.48516e-06	-1.78226	-2.52245	-1.04206	2.49208e-06	7.19144e-06	1.19996	1.02691	1.40217	0.0217791	0.088883	1.01422	0.773199	1.33036	0.918787	0.988924	1.14954	1.01866	1.29724	0.0238402	0.0776728
Erysipelatoclostridium ramosum	84.59	+	0.155953	0.117119	0.194786	5.61523e-15	1.15561e-11	-0.0249395	-0.0352285	-0.0146504	2.13677e-06	1.07907e-05	-0.535928	-0.71652	-0.355335	6.81137e-09	1.52877e-07	0.195487	0.13342	0.257555	8.00145e-10	1.6467e-06	-1.19391	-1.65641	-0.731412	4.50407e-07	1.85678e-06	1.08838	0.97469	1.21534	0.132441	0.226858	0.853664	0.716527	1.01705	0.0766007	0.988924	1.05249	0.968858	1.14335	0.22587	0.326682
Blautia sp001304935	62.2997	+	0.164985	0.123366	0.206605	1.22907e-14	2.52942e-11	-0.0270097	-0.0380315	-0.0159879	1.65169e-06	8.86123e-06	-0.579537	-0.772984	-0.38609	4.90943e-09	1.16671e-07	0.174048	0.10711	0.240986	3.773e-07	0.000776483	-1.56643	-2.06039	-1.07247	6.0342e-10	1.1081e-08	1.10537	0.983617	1.24219	0.0924653	0.192557	1.1283	0.943304	1.34957	0.186449	0.988924	1.17575	1.07918	1.28095	0.000213254	0.0297192
†Massilioclostridium methylpentosum	68.3318	+	0.156936	0.116615	0.197256	3.59138e-14	7.39106e-11	-0.0322884	-0.0429294	-0.0216473	3.12863e-09	1.0543e-07	-0.458176	-0.646009	-0.270343	1.84253e-06	8.96848e-06	0.138579	0.0733602	0.203797	3.2434e-05	0.0667492	-0.808258	-1.28974	-0.326773	0.00101124	0.00126484	1.18334	1.05621	1.32577	0.00369629	0.0464963	1.08087	0.905715	1.28989	0.388638	0.988924	1.11305	1.02207	1.21212	0.013827	0.0617825
Anaerostipes caccae	28.4637	+	0.189395	0.140323	0.238468	5.81364e-14	1.19645e-10	-0.0339116	-0.0468877	-0.0209356	3.24889e-07	2.70595e-06	-0.683796	-0.91171	-0.455882	4.66454e-09	1.16671e-07	0.186048	0.107373	0.264723	3.78845e-06	0.00779663	-1.55296	-2.13653	-0.969397	1.98056e-07	9.52555e-07	1.18414	1.0407	1.34734	0.0103001	0.0648395	0.979767	0.787039	1.21969	0.854871	0.988924	1.18143	1.07165	1.30245	0.00080603	0.0361818
Eggerthella lenta	96.7012	+	0.144184	0.10677	0.181598	6.3244e-14	1.30156e-10	-0.0286807	-0.038559	-0.0188024	1.4189e-08	3.01704e-07	-0.477066	-0.651061	-0.303071	8.42588e-08	1.09808e-06	0.14581	0.0857483	0.205872	2.08545e-06	0.00429186	-1.73549	-2.17702	-1.29396	1.96343e-14	3.96612e-12	1.22583	1.10099	1.36482	0.000202725	0.0111314	1.13203	0.962226	1.3318	0.13476	0.988924	1.12972	1.04315	1.22346	0.00271174	0.0442832
†Hungatella sp005845265	99.7644	+	0.136844	0.0995234	0.174164	9.22025e-13	1.89753e-09	-0.0273144	-0.0371622	-0.0174666	5.97683e-08	8.26484e-07	-0.45409	-0.627536	-0.280644	3.09736e-07	3.0079e-06	0.131314	0.0711905	0.191438	1.94582e-05	0.040045	-1.15704	-1.60038	-0.713695	3.37109e-07	1.51325e-06	1.19456	1.0737	1.32903	0.0010888	0.0231513	1.03236	0.876166	1.21639	0.703605	0.988924	1.08223	0.999709	1.17156	0.0508477	0.116719
Anaerostipes sp900756035	99.3874	+	0.132258	0.0945451	0.169971	8.25154e-12	1.69817e-08	-0.0219681	-0.0319349	-0.0120012	1.61589e-05	5.209e-05	-0.435956	-0.61115	-0.260763	1.14142e-06	6.31689e-06	0.184285	0.123817	0.244752	2.71946e-09	5.59666e-06	-1.04098	-1.4891	-0.592866	5.52546e-06	1.38651e-05	1.16793	1.04869	1.30073	0.00472631	0.0526268	0.999449	0.846114	1.18057	0.994825	0.994825	0.996149	0.919603	1.07907	0.924649	0.938588
Muricomes contortus_B	71.9133	+	0.139417	0.0993582	0.179475	1.17893e-11	2.42623e-08	-0.0269701	-0.037539	-0.0164012	6.07595e-07	4.16048e-06	-0.428187	-0.6144	-0.241974	6.86252e-06	2.29129e-05	0.130185	0.0657941	0.194575	7.6563e-05	0.157567	-1.19403	-1.66954	-0.718514	9.13122e-07	3.20784e-06	1.18282	1.05798	1.3224	0.00317534	0.0442357	1.02171	0.858709	1.21564	0.808649	0.988924	1.05645	0.971485	1.14884	0.199248	0.296921
Flavonifractor plautii	99.9529	+	0.127942	0.0908689	0.165014	1.73912e-11	3.57912e-08	-0.0217856	-0.0315791	-0.0119921	1.34907e-05	4.4674e-05	-0.502655	-0.674441	-0.330869	1.09704e-08	2.21601e-07	0.143324	0.0836857	0.202962	2.63434e-06	0.00542148	-1.21182	-1.65129	-0.772353	7.11998e-08	4.35829e-07	1.01392	0.91088	1.12862	0.800398	0.848716	1.07983	0.916727	1.27195	0.357952	0.988924	1.05325	0.972925	1.14021	0.199907	0.296921
Lactonifactor sp009677585	73.7983	+	0.138103	0.098028	0.178177	1.85715e-11	3.82202e-08	-0.024784	-0.0353649	-0.0142031	4.61917e-06	2.02842e-05	-0.401654	-0.588013	-0.215295	2.47427e-05	6.53337e-05	0.151198	0.0869505	0.215446	4.21507e-06	0.00867461	-1.57834	-2.05186	-1.10482	7.89139e-11	2.00066e-09	1.0598	0.944689	1.18893	0.322166	0.426738	1.07308	0.90003	1.2794	0.431809	0.988924	1.14031	1.04785	1.24093	0.00234008	0.0442832
Enterocloster citroniae	96.8897	+	0.128647	0.0912025	0.166092	2.13248e-11	4.38864e-08	-0.019678	-0.0295778	-0.00977813	0.000100031	0.000211584	-0.355686	-0.52988	-0.181493	6.43688e-05	0.000134741	0.156985	0.096904	0.217065	3.31026e-07	0.000681252	-1.25098	-1.69467	-0.807286	3.62132e-08	2.56669e-07	1.15967	1.0412	1.29162	0.00705275	0.0593606	1.18955	1.00879	1.4027	0.0390146	0.988924	1.12506	1.03793	1.2195	0.00416762	0.0442832
Anaerotruncus colihominis	99.7644	+	0.126799	0.0895607	0.164038	3.1877e-11	6.56028e-08	-0.0222021	-0.0320352	-0.0123691	1.00063e-05	3.64194e-05	-0.364971	-0.538129	-0.191813	3.71521e-05	8.8291e-05	0.148392	0.0888225	0.207962	1.12619e-06	0.00231769	-1.03567	-1.47783	-0.593503	4.62175e-06	1.20464e-05	1.13728	1.02372	1.26344	0.0165417	0.0805163	1.17382	0.996925	1.3821	0.0544785	0.988924	1.09734	1.01408	1.18743	0.0210337	0.0738922
Enterocloster asparagiformis	64.279	+	0.13803	0.0970009	0.179059	5.42306e-11	1.11607e-07	-0.0252875	-0.0361152	-0.0144598	4.9242e-06	2.13911e-05	-0.403138	-0.593869	-0.212408	3.53343e-05	8.54793e-05	0.146605	0.0806464	0.212563	1.38511e-05	0.0285056	-1.63067	-2.11512	-1.14622	5.16806e-11	1.49135e-09	1.14909	1.02441	1.28895	0.0177141	0.0813239	1.01843	0.849277	1.22128	0.843768	0.988924	1.06827	0.980079	1.16439	0.133042	0.220254
Blautia coccoides	80.6315	+	0.132007	0.0925737	0.17144	6.72008e-11	1.38299e-07	-0.0199483	-0.030371	-0.00952553	0.000179254	0.000329176	-0.329707	-0.513212	-0.146202	0.000435016	0.000675948	0.17946	0.116555	0.242365	2.54139e-08	5.23018e-05	-1.09567	-1.56373	-0.627608	4.68274e-06	1.21271e-05	1.03424	0.924996	1.15639	0.554428	0.630954	0.951733	0.800264	1.13187	0.575916	0.988924	1.10651	1.01945	1.201	0.0154879	0.0644468
UMGS1202 sp900549565	27.6155	+	0.165611	0.114883	0.21634	1.93196e-10	3.97597e-07	-0.0249773	-0.0383812	-0.0115734	0.000264202	0.000439249	-0.60049	-0.835727	-0.365253	6.02309e-07	4.66884e-06	0.180735	0.0993855	0.262084	1.39716e-05	0.0287535	-1.09742	-1.70045	-0.49438	0.000366696	0.000497131	1.14459	0.998449	1.31212	0.0526611	0.13793	1.12103	0.907867	1.38425	0.288358	0.988924	1.11368	1.00501	1.2341	0.0398509	0.102698
Anaerostipes rhamnosivorans	8.57681	+	0.217914	0.150935	0.284892	2.22308e-10	4.57509e-07	-0.037843	-0.0555212	-0.0201647	2.80624e-05	7.76521e-05	-0.790783	-1.10136	-0.480203	6.43271e-07	4.66884e-06	0.273468	0.166871	0.380065	5.36754e-07	0.00110464	-2.02369	-2.81751	-1.22987	6.2328e-07	2.40315e-06	1.0075	0.837742	1.21165	0.936774	0.948513	0.725636	0.5001	1.05288	0.0912898	0.988924	1.09409	0.959181	1.24796	0.18049	0.275163
Massilimaliae timonensis	86.5221	+	0.123606	0.0849911	0.162221	4.27473e-10	8.79739e-07	-0.0271685	-0.0373334	-0.0170035	1.75408e-07	1.85749e-06	-0.399848	-0.579099	-0.220597	1.27718e-05	3.96907e-05	0.0911963	0.0289647	0.153428	0.00411631	1	-1.3297	-1.78639	-0.873006	1.2932e-08	1.215e-07	1.15366	1.03399	1.28719	0.0105236	0.0648395	1.12576	0.952095	1.33111	0.165831	0.988924	1.12523	1.03767	1.22019	0.00430998	0.0442832
Fusobacterium_A ulcerans_A	91.9887	+	0.121027	0.0825642	0.15949	8.32863e-10	1.71403e-06	-0.0216933	-0.031839	-0.0115477	2.8661e-05	7.8769e-05	-0.293674	-0.472538	-0.114809	0.00130218	0.0017773	0.152857	0.0909761	0.214738	1.38184e-06	0.00284383	-1.085	-1.54092	-0.629074	3.25179e-06	8.85679e-06	1.02479	0.916505	1.14587	0.667359	0.730659	0.921006	0.776266	1.09273	0.345508	0.988924	1.06609	0.983195	1.15597	0.12124	0.211006
Mediterraneibacter torques	99.7644	+	0.118195	0.0804914	0.155899	9.60636e-10	1.97699e-06	-0.0199132	-0.0298631	-0.00996324	8.96202e-05	0.000196775	-0.349304	-0.524418	-0.17419	9.45375e-05	0.000183621	0.160712	0.100722	0.220703	1.66664e-07	0.000342994	-0.827493	-1.27531	-0.379672	0.000297329	0.000415643	1.09324	0.98111	1.21819	0.106403	0.205678	0.946109	0.801655	1.11659	0.512246	0.988924	1.03463	0.955369	1.12047	0.402472	0.488284

## Sheet: Source Data Fig. 4
Figure 4
								Physical function tests
			FMI					Walking speed					Chair stand					Charlson Comorbidity Index (CCI)					Physical component score SF-12					Mortality					Hip Fractures					Fall Injuries
Taxa	Prevalence	FMI association	FMI Beta	Lower_CI	Upper_CI	p-value	Bonf_p-value	Beta2	Lower_CI	Upper_CI	P_value2	FDR q-value	Beta3	Lower_CI2	Upper_CI3	P_value3	FDR q-value2	CCI-Beta2	CI_Lower3	CI_Upper4	P_value5	Bonf_p-value2	Beta9	Lower_CI8	Upper_CI9	P_value9	FDR q-value45	Hazard Ratio4	CI_Lower3	CI_Upper4	P_value6	FDR q-value	Hazard Ratio432	CI_Lower343	CI_Upper454	P_value665	FDR q-value2	Hazard Ratio423	CI_Lower324	CI_Upper435	P_value646	FDR q-value3
CAG-95 sp000438155	94.4863		-0.173826	-0.211617	-0.136034	4.35822e-19	8.96921e-16	0.0355773	0.0255813	0.0455733	3.96301e-12	1.60105e-09	0.664243	0.488582	0.839904	1.75465e-13	7.08879e-11	-0.14	-0.201	-0.079	7.28e-06	0.015	1.73869	1.28999	2.18738	4.48325e-14	6.03745e-12	0.854247	0.763903	0.955276	0.00574068	0.0553627	0.998754	0.845324	1.18003	0.988306	0.994825	0.908114	0.836944	0.985337	0.0206284	0.0738922
†Faecalibacterium prausnitzii_I	98.4449		-0.166113	-0.202945	-0.129282	2.00645e-18	4.12928e-15	0.0325032	0.0227545	0.042252	7.80308e-11	5.25408e-09	0.542876	0.371131	0.714622	6.84122e-10	2.9286e-08	-0.156	-0.216	-0.096	3.24e-07	0.000666	1.54778	1.1098	1.98576	5.58651e-12	3.6082e-10	0.85684	0.769438	0.954171	0.0048844	0.0526268	1.01693	0.864142	1.19672	0.839869	0.988924	0.930593	0.859353	1.00774	0.0766903	0.157274
Faecalibacterium sp900539945	96.23		-0.157841	-0.195035	-0.120647	1.60489e-16	3.30286e-13	0.0283627	0.0185132	0.0382122	1.85523e-08	3.56911e-07	0.557662	0.384651	0.730672	3.1694e-10	2.06591e-08	-0.147	-0.207	-0.088	1.43e-06	0.00294	1.59872	1.15761	2.03983	1.61723e-12	1.6334e-10	0.881213	0.790376	0.98249	0.022713	0.088883	0.956512	0.811698	1.12716	0.595536	0.988924	0.909063	0.838928	0.985061	0.0199449	0.0738922
†Agathobaculum sp003481705	98.7276		-0.156155	-0.193184	-0.119127	2.45019e-16	5.0425e-13	0.0266312	0.0168193	0.0364432	1.13246e-07	1.34563e-06	0.407459	0.23449	0.580429	4.07869e-06	1.55452e-05	-0.188	-0.248	-0.129	6.13e-10	1.26e-06	0.71714	0.273837	1.16044	0.00153334	0.00184366	0.888728	0.796978	0.99104	0.0338496	0.108279	0.84474	0.716277	0.996243	0.0449963	0.988924	0.864071	0.79836	0.935191	0.00029425	0.0297192
CAG-238 sp900551415	74.7408		-0.162983	-0.202572	-0.123394	1.18776e-15	2.4444e-12	0.0295865	0.0191097	0.0400632	3.44473e-08	5.9212e-07	0.517284	0.332884	0.701683	4.23498e-08	6.58051e-07	-0.178	-0.242	-0.114	5.16e-08	0.000106	1.85213	1.38414	2.32012	1.3108e-14	3.96612e-12	0.769784	0.681456	0.869561	2.58096e-05	0.00365641	0.889124	0.742712	1.0644	0.2005	0.988924	0.890405	0.815852	0.971771	0.00927391	0.0554503
Lawsonibacter sp900549405	79.2648		-0.154773	-0.193789	-0.115756	1.17979e-14	2.42801e-11	0.0296936	0.0193826	0.0400046	1.85134e-08	3.56911e-07	0.549203	0.367884	0.730521	3.33319e-09	9.61863e-08	-0.157	-0.22	-0.094	1.13e-06	0.00232	1.39224	0.928728	1.85575	4.48109e-09	5.65738e-08	0.92525	0.825296	1.03731	0.182876	0.283072	0.902922	0.75622	1.07808	0.258955	0.988924	0.941827	0.866292	1.02395	0.159989	0.2515
†UBA9502 sp003480315	97.7851		-0.147144	-0.184556	-0.109732	1.95583e-14	4.02509e-11	0.0339547	0.0241025	0.043807	1.80324e-11	2.42837e-09	0.434658	0.260369	0.608948	1.08164e-06	6.06923e-06	-0.117	-0.177	-0.057	0.000146	0.301	1.18863	0.74352	1.63373	1.79739e-07	8.74874e-07	0.989188	0.887287	1.10279	0.844626	0.879456	1.05399	0.893319	1.24356	0.533193	0.988924	0.938079	0.865136	1.01717	0.121694	0.211006
†Faecalibacterium sp900539885	97.9736		-0.142294	-0.179494	-0.105094	9.61625e-14	1.97903e-10	0.0312126	0.0214079	0.0410174	5.19153e-10	2.99625e-08	0.570797	0.398371	0.743222	1.05682e-10	8.53911e-09	-0.111	-0.171	-0.051	0.000314	0.647	1.36287	0.921582	1.80416	1.64582e-09	2.67169e-08	0.892045	0.80011	0.994544	0.0395383	0.114096	1.00459	0.854176	1.18149	0.955863	0.991757	0.901541	0.831887	0.977029	0.0115233	0.0588474
†CAG-115_sp003531585	55.4194		-0.161265	-0.203928	-0.118603	1.84526e-13	3.79754e-10	0.0377014	0.0264722	0.0489306	5.77579e-11	4.66684e-09	0.624487	0.426626	0.822347	7.249e-10	2.9286e-08	-0.107	-0.176	-0.038	0.00232	1	1.7089	1.20386	2.21394	4.10903e-11	1.27696e-09	0.940484	0.82846	1.06766	0.342993	0.44556	0.995079	0.823528	1.20237	0.95925	0.991757	0.9312	0.847764	1.02285	0.136668	0.224447
CAG-269 sp900753165	72.6673		-0.150519	-0.191024	-0.110013	4.60527e-13	9.47764e-10	0.0211504	0.0104212	0.0318797	0.000114085	0.000234187	0.460508	0.272045	0.648971	1.76898e-06	8.81003e-06	-0.213	-0.278	-0.149	1.32e-10	2.71e-07	0.913675	0.430907	1.39644	0.000211435	0.000315201	0.850207	0.75288	0.960115	0.00889287	0.0630302	0.916181	0.764118	1.09851	0.344469	0.988924	0.970648	0.890516	1.05799	0.497977	0.566712
UMGS1865 sp900547725	58.1998		-0.155046	-0.196954	-0.113138	5.80132e-13	1.19391e-09	0.0323283	0.0212763	0.0433803	1.10891e-08	2.63528e-07	0.407869	0.212614	0.603125	4.3548e-05	0.000101014	-0.158	-0.225	-0.09	4.89e-06	0.0101	1.53384	1.03714	2.03055	1.65328e-09	2.67169e-08	0.799535	0.70076	0.912232	0.000883089	0.022298	0.866885	0.713606	1.05309	0.150173	0.988924	0.9125	0.831928	1.00088	0.0522089	0.117835
CAG-95 sp900066375	99.0104		-0.137456	-0.174661	-0.10025	6.24345e-13	1.2849e-09	0.0293253	0.0195171	0.0391334	5.26183e-09	1.48885e-07	0.435454	0.262427	0.608481	8.63388e-07	5.42932e-06	-0.123	-0.183	-0.063	6.13e-05	0.126	1.46757	1.02724	1.90789	7.92339e-11	2.00066e-09	0.919015	0.824418	1.02447	0.127556	0.225033	0.933167	0.791489	1.10021	0.410336	0.988924	0.902234	0.833533	0.976597	0.0108964	0.0588474
Anaerosacchariphilus sp900553635	73.1857		-0.147459	-0.187501	-0.107417	7.3755e-13	1.51788e-09	0.0271366	0.0165588	0.0377143	5.297e-07	3.68963e-06	0.558187	0.372445	0.743929	4.40357e-09	1.16671e-07	-0.143	-0.208	-0.079	1.47e-05	0.0302	1.08773	0.611311	1.56414	7.96325e-06	1.88138e-05	0.917083	0.813119	1.03434	0.158547	0.2539	1.05663	0.885307	1.2611	0.541678	0.988924	0.930087	0.852001	1.01533	0.10525	0.191531
†Dysosmobacter sp900542115	90.2451		-0.137753	-0.175414	-0.100092	1.04593e-12	2.15252e-09	0.0301097	0.0201864	0.040033	3.13159e-09	1.0543e-07	0.498375	0.323561	0.673189	2.5576e-08	4.49248e-07	-0.127	-0.187	-0.066	4.44e-05	0.0915	1.35671	0.910345	1.80308	2.94479e-09	4.24891e-08	0.966747	0.865918	1.07932	0.547323	0.628177	1.00277	0.84608	1.18847	0.974573	0.991757	0.979476	0.902723	1.06275	0.618422	0.67708
SFFH01 sp900542395	79.4533		-0.141378	-0.180215	-0.102541	1.33276e-12	2.74283e-09	0.0258885	0.01563	0.0361471	8.05971e-07	5.16845e-06	0.361892	0.180957	0.542828	9.0511e-05	0.000177507	-0.17	-0.232	-0.107	1.1e-07	0.000227	1.20276	0.741481	1.66404	3.45376e-07	1.53332e-06	0.874187	0.78095	0.978555	0.0194551	0.0850398	0.913561	0.769027	1.08526	0.303558	0.988924	0.894993	0.823519	0.972671	0.00898893	0.0554503
CAG-238 sp900754805	79.1235		-0.14319	-0.182559	-0.103822	1.39173e-12	2.86417e-09	0.0266981	0.0163015	0.0370947	5.1636e-07	3.65981e-06	0.517831	0.3351	0.700561	3.08988e-08	5.2013e-07	-0.122	-0.185	-0.058	0.000184	0.378	1.42097	0.954449	1.88749	2.72952e-09	4.08417e-08	0.856125	0.760765	0.963437	0.00993256	0.0648395	0.949816	0.798226	1.1302	0.56167	0.988924	0.885537	0.813154	0.964363	0.00520582	0.0459436
Dysosmobacter sp900544615	98.3506		-0.134943	-0.172365	-0.0975205	2.14471e-12	4.41382e-09	0.0275119	0.0176419	0.0373819	5.14487e-08	7.66412e-07	0.509604	0.336036	0.683172	9.78735e-09	2.0811e-07	-0.128	-0.189	-0.068	3.03e-05	0.0623	1.54512	1.10293	1.98731	9.52921e-12	3.6082e-10	0.931046	0.83303	1.04059	0.208085	0.308732	0.906705	0.76657	1.07246	0.252904	0.988924	0.921107	0.849555	0.998685	0.0463855	0.114267
UBA11524 sp000437595	62.2055		-0.148674	-0.189921	-0.107427	2.1877e-12	4.50229e-09	0.0264553	0.015558	0.0373526	2.06003e-06	1.05349e-05	0.416468	0.224475	0.608461	2.19328e-05	5.90723e-05	-0.167	-0.234	-0.101	8.66e-07	0.00178	1.32229	0.832728	1.81185	1.30293e-07	6.74852e-07	0.83816	0.738117	0.951761	0.00648216	0.0569303	0.911648	0.755272	1.1004	0.335319	0.988924	0.891477	0.81382	0.976545	0.0134977	0.0617825
Faecalibacterium prausnitzii_H	98.7747		-0.132789	-0.169645	-0.0959337	2.23519e-12	4.60003e-09	0.0264902	0.0167668	0.0362137	1.01595e-07	1.28263e-06	0.39668	0.22523	0.56813	6.02213e-06	2.13416e-05	-0.149	-0.209	-0.09	8.79e-07	0.00181	1.09121	0.653332	1.52909	1.10152e-06	3.70846e-06	0.935337	0.840489	1.04089	0.220436	0.316926	1.09605	0.931008	1.29034	0.270713	0.988924	0.935696	0.864389	1.01289	0.100302	0.186738
CAG-110 sp900763965	97.0782		-0.134122	-0.171631	-0.0966127	3.24983e-12	6.68815e-09	0.0264485	0.0165518	0.0363452	1.75969e-07	1.85749e-06	0.445393	0.271122	0.619665	5.84108e-07	4.62705e-06	-0.139	-0.199	-0.079	6.17e-06	0.0127	1.56515	1.12213	2.00817	5.66056e-12	3.6082e-10	0.803889	0.720259	0.89723	9.82724e-05	0.00952363	1.03643	0.878072	1.22334	0.672339	0.988924	0.899309	0.829375	0.975141	0.0101868	0.0587925
UMGS1600 sp900553315	89.868		-0.135942	-0.174316	-0.0975677	5.10622e-12	1.05086e-08	0.0269472	0.0168239	0.0370705	1.96517e-07	1.98482e-06	0.40679	0.228319	0.585261	8.24545e-06	2.66493e-05	-0.13	-0.191	-0.068	3.84e-05	0.079	1.02413	0.567895	1.48036	1.12615e-05	2.55598e-05	0.875471	0.78086	0.981544	0.0226545	0.088883	0.941979	0.792817	1.1192	0.496775	0.988924	0.876753	0.806663	0.952933	0.00197445	0.0442832
Faecalibacterium sp900551435	96.5127		-0.131861	-0.169168	-0.0945549	5.68878e-12	1.17075e-08	0.0243237	0.0144737	0.0341737	1.37505e-06	7.60979e-06	0.526087	0.353238	0.698936	2.80335e-09	8.71195e-08	-0.127	-0.187	-0.067	3.71e-05	0.0764	1.34118	0.899358	1.78299	3.08225e-09	4.2939e-08	0.940388	0.843355	1.04859	0.268662	0.370442	1.07212	0.908619	1.26503	0.409466	0.988924	0.911221	0.840766	0.98758	0.0235516	0.0773566
Collinsella sp900754435	88.0773		-0.135528	-0.173995	-0.0970605	6.63348e-12	1.36517e-08	0.0185428	0.00836097	0.0287247	0.000363037	0.000568476	0.449509	0.270814	0.628205	8.73529e-07	5.42932e-06	-0.15	-0.212	-0.089	1.77e-06	0.00364	1.1816	0.725009	1.63818	4.21806e-07	1.7751e-06	0.861776	0.769623	0.964964	0.00993621	0.0648395	0.965124	0.814858	1.1431	0.681001	0.988924	0.8627	0.793936	0.93742	0.000492485	0.0297749
CAG-288 sp000437395	29.5005		-0.170206	-0.218899	-0.121512	9.63431e-12	1.98274e-08	0.0336293	0.0207849	0.0464737	3.09234e-07	2.70595e-06	0.620674	0.394767	0.846581	7.93046e-08	1.06797e-06	-0.162	-0.241	-0.084	5.05e-05	0.104	1.63147	1.05429	2.20865	3.34688e-08	2.54249e-07	0.855344	0.729228	1.00327	0.0548797	0.140316	0.806069	0.632297	1.0276	0.0818222	0.988924	0.897272	0.803325	1.00221	0.0547432	0.120854
Butyrivibrio_A sp000431815	76.1546		-0.139945	-0.180021	-0.0998689	1.00888e-11	2.07628e-08	0.0274066	0.0168342	0.0379789	4.03276e-07	3.07403e-06	0.469358	0.283233	0.655483	8.21081e-07	5.3476e-06	-0.142	-0.206	-0.078	1.61e-05	0.0332	1.42896	0.954404	1.90351	4.10597e-09	5.351e-08	0.838138	0.743686	0.944586	0.00379797	0.0464963	0.943136	0.791125	1.12435	0.513834	0.988924	0.918888	0.843878	1.00057	0.0515434	0.117647
†UMGS1375 sp900066615	99.7644		-0.127518	-0.164536	-0.0904998	1.89155e-11	3.8928e-08	0.0242524	0.0144847	0.0340201	1.20491e-06	7.05485e-06	0.4085	0.236515	0.580486	3.3953e-06	1.35887e-05	-0.122	-0.181	-0.062	5.88e-05	0.121	0.903455	0.463285	1.34363	5.89738e-05	0.000104465	1.02398	0.921911	1.13734	0.65829	0.724657	1.08721	0.922306	1.2816	0.319107	0.988924	0.928538	0.85789	1.005	0.066305	0.138794
CAG-353 sp900066885	89.3968		-0.132623	-0.171219	-0.0940272	2.11768e-11	4.35819e-08	0.0237601	0.0135698	0.0339504	5.10154e-06	2.19258e-05	0.45932	0.280167	0.638474	5.38346e-07	4.42292e-06	-0.126	-0.188	-0.063	7.8e-05	0.161	1.58722	1.13162	2.04281	1.09555e-11	3.68835e-10	0.914155	0.815533	1.0247	0.123314	0.220212	0.990672	0.834933	1.17546	0.914479	0.988924	0.949992	0.873195	1.03354	0.232939	0.331818
K 1XD42 69 sp014287635	92.9783		-0.132167	-0.170656	-0.0936793	2.18043e-11	4.48732e-08	0.0286219	0.0184838	0.03876	3.47562e-08	5.9212e-07	0.473108	0.294531	0.651686	2.24091e-07	2.3926e-06	-0.096	-0.158	-0.034	0.00256	1	1.20112	0.744638	1.6576	2.70249e-07	1.25495e-06	0.89642	0.800716	1.00356	0.0576679	0.142976	1.00614	0.847887	1.19394	0.944087	0.991757	0.895594	0.824017	0.973389	0.00946988	0.0554503
CAG-95 sp900553305	48.7747		-0.151632	-0.195844	-0.10742	2.30811e-11	4.75008e-08	0.0241125	0.0124273	0.0357978	5.38414e-05	0.000131036	0.584448	0.379529	0.789368	2.52378e-08	4.49248e-07	-0.161	-0.232	-0.09	9e-06	0.0185	1.4998	0.976063	2.02354	2.21849e-08	1.82912e-07	0.88477	0.772976	1.01273	0.07567	0.165107	0.982224	0.808902	1.19268	0.856313	0.988924	0.927292	0.842535	1.02058	0.122707	0.211014
UBA11452 sp003526375	33.6475		-0.160803	-0.207875	-0.11373	2.76051e-11	5.68113e-08	0.0320702	0.0196575	0.044483	4.40375e-07	3.29466e-06	0.477582	0.258744	0.69642	1.95555e-05	5.44857e-05	-0.172	-0.248	-0.096	9.65e-06	0.0199	1.43751	0.879128	1.9959	4.83737e-07	1.9543e-06	0.808071	0.691199	0.944705	0.00750408	0.060633	0.812707	0.645875	1.02263	0.0768837	0.988924	0.891211	0.80112	0.991433	0.0341588	0.0978734

## Sheet: Source Data Fig. 5a
Figure 5a- See Supplementary Data Table 9

[truncated: 12 more sheets: Source Data Fig. 5b, Source Data Fig. 5c, Source Data Fig. 6, Supplementary Fig. 1, Supplementary Fig. 2a, Supplementary Fig. 2b, Supplementary Fig. 3a, Supplementary Fig. 3b, Supplementary Fig. 4, Supplementary Fig. 5, Supplementary Fig. 6, Supplementary Fig. 7]
